# Supplementary material for: catena-Poly[[tetra­kis­(hexa­methyl­phospho­ramide-κO)bis­(nitrato-κ2 O,O′)cerium(III)] [silver(I)-di-μ-sulfido-tungstate(VI)-di-μ-sulfido]]
Source: Acta Crystallogr Sect E Struct Rep Online. 2010 Nov 27;66(Pt 12):m1657–8. doi: 10.1107/S1600536810044260 (PMC3011570; doi:10.1107/S1600536810044260)
Supplement: Supplementary file 1 [file e-66-m1657-sup1.cif]

##############################################################################
###                                                                        ###
###        Electronic paper (Acta Crystallographica Section E)             ###
###                                                                        ###
##############################################################################
#                                                                            #
# This CIF contains the data in a paper accepted for publication in Acta     #
# Crystallographica Section E. It conforms to the requirements of Notes      #
# for Authors for Section E, and has been peer reviewed under the auspices   #
# of the IUCr Commission on Journals.                                        #
#                                                                            #
# Full details of the Crystallographic Information File format               #
# are given in the paper "The Crystallographic Information File (CIF):       #
# a New Standard Archive File for Crystallography" by S. R. Hall, F. H.      #
# Allen and I. D. Brown [Acta Cryst. (1991), A47, 655-685].                  #
#                                                                            #
# The current version of the core CIF dictionary is obtainable from          #
# ftp://ftp.iucr.org/pub/cif_core.dic. The current version number is 2.4.    #
#                                                                            #
# Software is freely available for graphical display of the structure(s) in  #
# this CIF.  For information consult the CIF home page http://www.iucr.org/  #
# cif/home.html                                                              #
#                                                                            #
# This file may be used for bona fide research purposes within the           #
# scientific community so long as proper attribution is given to the journal # 
# article from which it was obtained.                                        #
#                                                                            #
##############################################################################
                                             
data_I
_audit_creation_method     'SHELXTL (Sheldrick, 2008)'
_chemical_name_systematic
;
<i>catena</i>-Poly[[tetrakis(hexamethylphosphoramide-\k<i>O</i>)bis(nitrato-\
\k^2^<i>O</i>,<i>O</i>')cerium(III)]
[silver(I)-di-\m-sulfido-tungstate(VI)-di-\m-sulfido]]
;
_chemical_name_common     ?
_chemical_formula_moiety     '(C24 H72 Ce N14 O10 P4 +), Ag1 S4 W1 -'
_chemical_formula_sum     'C24 H72 Ag1 Ce1 N14 O10 P4 S4 W1'
_chemical_formula_iupac     '[Ce (N O3)2 (C6 H18 N3 O P)4] [Ag W S4]'
_chemical_formula_weight     1400.92
_chemical_melting_point     ?
_symmetry_cell_setting     monoclinic
_symmetry_space_group_name_H-M     'P 21'
loop_
    _symmetry_equiv_pos_as_xyz
    'x, y, z'
    '-x, y+1/2, -z'
_cell_length_a     15.639(3)
_cell_length_b     30.002(6)
_cell_length_c     22.532(4)
_cell_angle_alpha     90.00
_cell_angle_beta     90.53(3)
_cell_angle_gamma     90.00
_cell_volume     10572(3)
_cell_formula_units_Z     8
_cell_measurement_reflns_used     45199
_cell_measurement_theta_min     2.8323
_cell_measurement_theta_max     29.0311
_cell_measurement_temperature     153(2)
_exptl_crystal_description     block
_exptl_crystal_colour     orange
_exptl_crystal_size_max     0.3
_exptl_crystal_size_mid     0.22
_exptl_crystal_size_min     0.20
_exptl_crystal_density_diffrn     1.760
_exptl_crystal_density_meas     ?
_exptl_crystal_density_method     'not measured'
_exptl_crystal_F_000     5576
_exptl_absorpt_coefficient_mu     3.719
_exptl_absorpt_correction_type     multi-scan
_exptl_absorpt_process_details     '(CrystalClear; Rigaku, 2007)'
_exptl_absorpt_correction_T_min     0.390
_exptl_absorpt_correction_T_max     0.475
_exptl_special_details
;
;
_diffrn_ambient_temperature     153(2)
_diffrn_radiation_type     MoK\a
_diffrn_radiation_wavelength     0.71073
_diffrn_radiation_source     'fine-focus sealed tube'
_diffrn_radiation_monochromator     graphite
_diffrn_measurement_device_type     'Rigaku Saturn724+ (2x2 bin mode)'
_diffrn_measurement_method     \w
_diffrn_detector_area_resol_mean     ?
_diffrn_reflns_number     49779
_diffrn_reflns_av_R_equivalents     0.0238
_diffrn_reflns_av_sigmaI/netI     0.0520
_diffrn_reflns_theta_min     2.83
_diffrn_reflns_theta_max     25.35
_diffrn_reflns_theta_full     25.35
_diffrn_measured_fraction_theta_max     0.993
_diffrn_measured_fraction_theta_full     0.993
_diffrn_reflns_limit_h_min     -12
_diffrn_reflns_limit_h_max     18
_diffrn_reflns_limit_k_min     -35
_diffrn_reflns_limit_k_max     36
_diffrn_reflns_limit_l_min     -27
_diffrn_reflns_limit_l_max     25
_diffrn_standards_number     0
_diffrn_standards_interval_count     0
_diffrn_standards_interval_time     0
_diffrn_standards_decay_%     0
_refine_special_details
;
Refinement of <i>F</i>^2^ against ALL reflections. The weighted <i>R</i>-factor
<i>wR</i> and goodness of fit <i>S</i> are based on <i>F</i>^2^, conventional
<i>R</i>-factors <i>R</i> are based on <i>F</i>, with <i>F</i> set to zero for
negative <i>F</i>^2^. The threshold expression of <i>F</i>^2^ >
\s(<i>F</i>^2^) is used only for calculating <i>R</i>-factors(gt) <i>etc</i>.
and is not relevant to the choice of reflections for refinement.
<i>R</i>-factors based on <i>F</i>^2^ are statistically about twice as large
as those based on <i>F</i>, and <i>R</i>- factors based on ALL data will be
even larger.
;
_reflns_number_total     34142
_reflns_number_gt     32497
_reflns_threshold_expression     I>2\s(I)
_refine_ls_structure_factor_coef     Fsqd
_refine_ls_matrix_type     full
_refine_ls_R_factor_all     0.0369
_refine_ls_R_factor_gt     0.0344
_refine_ls_wR_factor_gt     0.0660
_refine_ls_wR_factor_ref     0.0680
_refine_ls_goodness_of_fit_ref     1.063
_refine_ls_restrained_S_all     1.063
_refine_ls_number_reflns     34142
_refine_ls_number_parameters     2221
_refine_ls_number_restraints     1
_refine_ls_hydrogen_treatment     constr
_refine_ls_weighting_scheme     calc
_refine_ls_weighting_details
         'calc w=1/[\s^2^(Fo^2^)+(0.0224P)^2^+4.7571P] where P=(Fo^2^+2Fc^2^)/3'
_atom_sites_solution_hydrogens     geom
_atom_sites_solution_primary     direct
_atom_sites_solution_secondary     difmap
_refine_ls_shift/su_max     0.003
_refine_ls_shift/su_mean     0.000
_refine_diff_density_max     0.741
_refine_diff_density_min     -0.961
_refine_ls_extinction_method     none
_refine_ls_extinction_coef     ?
_refine_ls_abs_structure_details     'Flack (1983), 14534 Friedel pairs'
_refine_ls_abs_structure_Flack     0.286(4)
loop_
    _atom_type_symbol
    _atom_type_description
    _atom_type_scat_dispersion_real
    _atom_type_scat_dispersion_imag
    _atom_type_scat_source
    'C' 'C' 0.0033 0.0016
                         'International Tables Vol C Tables 4.2.6.8 and 6.1.1.4'
    'Ag' 'Ag' -0.8971 1.1015
                         'International Tables Vol C Tables 4.2.6.8 and 6.1.1.4'
    'Ce' 'Ce' -0.2486 2.6331
                         'International Tables Vol C Tables 4.2.6.8 and 6.1.1.4'
    'N' 'N' 0.0061 0.0033
                         'International Tables Vol C Tables 4.2.6.8 and 6.1.1.4'
    'O' 'O' 0.0106 0.0060
                         'International Tables Vol C Tables 4.2.6.8 and 6.1.1.4'
    'P' 'P' 0.1023 0.0942
                         'International Tables Vol C Tables 4.2.6.8 and 6.1.1.4'
    'S' 'S' 0.1246 0.1234
                         'International Tables Vol C Tables 4.2.6.8 and 6.1.1.4'
    'W' 'W' -0.8490 6.8722
                         'International Tables Vol C Tables 4.2.6.8 and 6.1.1.4'
    'H' 'H' 0.0000 0.0000
                         'International Tables Vol C Tables 4.2.6.8 and 6.1.1.4'
_computing_data_collection     'CrystalClear (Rigaku, 2007)'
_computing_cell_refinement     'CrystalClear (Rigaku, 2007)'
_computing_data_reduction     'CrystalClear (Rigaku, 2007)'
_computing_structure_solution     'SHELXTL (Sheldrick, 2008)'
_computing_structure_refinement     'SHELXTL (Sheldrick, 2008)'
_computing_molecular_graphics     'SHELXTL (Sheldrick, 2008)'
_computing_publication_material     'SHELXTL (Sheldrick, 2008)'
loop_
    _atom_site_type_symbol
    _atom_site_label
    _atom_site_fract_x
    _atom_site_fract_y
    _atom_site_fract_z
    _atom_site_U_iso_or_equiv
    _atom_site_adp_type
    _atom_site_calc_flag
    _atom_site_refinement_flags
    _atom_site_occupancy
    _atom_site_disorder_assembly
    _atom_site_disorder_group
    W W1 0.70667(2) 0.670558(10) 0.635629(14) 0.01653(8) Uani d . 1 . .
    W W2 0.70710(2) 0.718307(10) 0.384943(14) 0.01684(8) Uani d . 1 . .
    W W3 0.71320(2) 0.680506(10) 0.132285(14) 0.01660(8) Uani d . 1 . .
    W W4 0.71030(2) 0.726819(9) -0.117449(14) 0.01602(8) Uani d . 1 . .
    Ag Ag1 0.70624(5) 0.70662(2) 0.51475(3) 0.02993(18) Uani d . 1 . .
    Ag Ag2 0.71221(5) 0.68628(2) 0.26209(3) 0.03115(18) Uani d . 1 . .
    Ag Ag3 0.71502(5) 0.71867(2) 0.01258(3) 0.03065(18) Uani d . 1 . .
    Ag Ag4 0.70672(5) 0.68569(2) 0.76465(3) 0.03160(18) Uani d . 1 . .
    S S1 0.59159(15) 0.65587(8) 0.68776(10) 0.0265(5) Uani d . 1 . .
    S S2 0.82175(15) 0.65644(8) 0.68948(10) 0.0244(5) Uani d . 1 . .
    S S3 0.70493(16) 0.74260(7) 0.61376(10) 0.0240(5) Uani d . 1 . .
    S S4 0.70920(15) 0.62697(7) 0.55689(10) 0.0233(5) Uani d . 1 . .
    S S5 0.59056(15) 0.73146(9) 0.43625(10) 0.0304(6) Uani d . 1 . .
    S S6 0.82233(15) 0.73143(8) 0.43943(10) 0.0262(5) Uani d . 1 . .
    S S7 0.70824(16) 0.76450(7) 0.30862(9) 0.0237(5) Uani d . 1 . .
    S S8 0.70711(17) 0.64732(7) 0.35904(10) 0.0279(5) Uani d . 1 . .
    S S9 0.59795(15) 0.66429(8) 0.18283(10) 0.0260(5) Uani d . 1 . .
    S S10 0.82968(15) 0.66679(7) 0.18527(10) 0.0236(5) Uani d . 1 . .
    S S11 0.70992(15) 0.75284(7) 0.11250(10) 0.0214(5) Uani d . 1 . .
    S S12 0.71504(15) 0.63835(7) 0.05201(9) 0.0230(5) Uani d . 1 . .
    S S13 0.59544(15) 0.74205(7) -0.06550(10) 0.0236(5) Uani d . 1 . .
    S S14 0.82577(15) 0.74540(8) -0.06615(10) 0.0266(5) Uani d . 1 . .
    S S15 0.70532(15) 0.76722(7) -0.19945(10) 0.0243(5) Uani d . 1 . .
    S S16 0.71292(15) 0.65425(7) -0.13326(10) 0.0230(5) Uani d . 1 . .
    Ce Ce1 0.23943(3) 0.530118(13) 0.432688(18) 0.01342(10) Uani d . 1 . .
    P P1 0.17428(13) 0.43188(7) 0.53337(9) 0.0197(4) Uani d . 1 . .
    P P2 0.47960(13) 0.52705(7) 0.47157(9) 0.0268(5) Uani d . 1 . .
    P P3 0.30186(15) 0.60588(7) 0.30129(10) 0.0229(5) Uani d . 1 . .
    P P4 0.01650(14) 0.58453(7) 0.44156(9) 0.0181(5) Uani d . 1 . .
    O O1 0.2087(3) 0.46413(17) 0.4896(2) 0.0179(12) Uani d . 1 . .
    O O2 0.3877(3) 0.52404(18) 0.4519(2) 0.0242(13) Uani d . 1 . .
    O O3 0.2779(4) 0.57219(17) 0.3469(2) 0.0203(12) Uani d . 1 . .
    O O4 0.0975(3) 0.55851(17) 0.4391(2) 0.0208(13) Uani d . 1 . .
    O O5 0.2604(4) 0.6089(2) 0.4817(3) 0.0306(15) Uani d . 1 . .
    O O6 0.2435(6) 0.6213(3) 0.5756(3) 0.071(3) Uani d . 1 . .
    O O7 0.2374(4) 0.55348(19) 0.5427(3) 0.0300(15) Uani d . 1 . .
    O O8 0.1566(4) 0.48881(18) 0.3496(2) 0.0229(13) Uani d . 1 . .
    O O9 0.2122(4) 0.44519(19) 0.2840(3) 0.0328(16) Uani d . 1 . .
    O O10 0.2868(4) 0.46843(18) 0.3593(2) 0.0212(13) Uani d . 1 . .
    N N1 0.0763(4) 0.4198(2) 0.5144(3) 0.0273(16) Uani d . 1 . .
    N N2 0.1759(5) 0.4496(2) 0.6025(3) 0.0328(17) Uani d . 1 . .
    N N3 0.2337(4) 0.3872(2) 0.5358(3) 0.0232(15) Uani d . 1 . .
    N N4 0.5043(5) 0.5670(3) 0.5147(3) 0.051(2) Uani d . 1 . .
    N N5 0.5035(5) 0.4798(3) 0.5038(3) 0.054(2) Uani d . 1 . .
    N N6 0.5411(4) 0.5344(2) 0.4153(3) 0.0337(16) Uani d . 1 . .
    N N7 0.3637(5) 0.6472(2) 0.3233(3) 0.0259(17) Uani d . 1 . .
    N N8 0.3554(5) 0.5809(2) 0.2485(3) 0.0362(19) Uani d . 1 . .
    N N9 0.2145(5) 0.6306(2) 0.2772(3) 0.0238(16) Uani d . 1 . .
    N N10 0.0143(4) 0.6252(2) 0.3931(3) 0.0197(15) Uani d . 1 . .
    N N11 -0.0633(4) 0.5508(2) 0.4284(3) 0.0203(15) Uani d . 1 . .
    N N12 0.0054(5) 0.6066(2) 0.5074(3) 0.0285(18) Uani d . 1 . .
    N N13 0.2168(5) 0.4668(2) 0.3295(3) 0.0203(16) Uani d . 1 . .
    N N14 0.2473(6) 0.5946(3) 0.5344(4) 0.039(2) Uani d . 1 . .
    C C1 0.0184(5) 0.4534(3) 0.4900(4) 0.033(2) Uani d . 1 . .
    H H1A -0.0202 0.4630 0.5203 0.049 Uiso calc R 1 . .
    H H1B -0.0136 0.4408 0.4575 0.049 Uiso calc R 1 . .
    H H1C 0.0509 0.4784 0.4762 0.049 Uiso calc R 1 . .
    C C2 0.0327(6) 0.3797(3) 0.5369(5) 0.059(3) Uani d . 1 . .
    H H2A -0.0095 0.3700 0.5085 0.089 Uiso calc R 1 . .
    H H2B 0.0053 0.3866 0.5738 0.089 Uiso calc R 1 . .
    H H2C 0.0738 0.3564 0.5432 0.089 Uiso calc R 1 . .
    C C3 0.1047(8) 0.4672(5) 0.6322(4) 0.105(6) Uani d . 1 . .
    H H3A 0.0980 0.4981 0.6220 0.158 Uiso calc R 1 . .
    H H3B 0.1133 0.4645 0.6743 0.158 Uiso calc R 1 . .
    H H3C 0.0542 0.4511 0.6206 0.158 Uiso calc R 1 . .
    C C4 0.2566(7) 0.4626(4) 0.6307(4) 0.057(3) Uani d . 1 . .
    H H4A 0.2553 0.4551 0.6721 0.085 Uiso calc R 1 . .
    H H4B 0.2648 0.4941 0.6263 0.085 Uiso calc R 1 . .
    H H4C 0.3029 0.4470 0.6121 0.085 Uiso calc R 1 . .
    C C5 0.2358(6) 0.3552(3) 0.5853(4) 0.043(2) Uani d . 1 . .
    H H5A 0.2938 0.3462 0.5929 0.065 Uiso calc R 1 . .
    H H5B 0.2020 0.3296 0.5751 0.065 Uiso calc R 1 . .
    H H5C 0.2130 0.3690 0.6202 0.065 Uiso calc R 1 . .
    C C6 0.2675(5) 0.3682(3) 0.4811(4) 0.033(2) Uani d . 1 . .
    H H6A 0.2370 0.3412 0.4717 0.049 Uiso calc R 1 . .
    H H6B 0.3271 0.3615 0.4865 0.049 Uiso calc R 1 . .
    H H6C 0.2605 0.3891 0.4493 0.049 Uiso calc R 1 . .
    C C7 0.4995(7) 0.6124(4) 0.4926(6) 0.071(4) Uani d . 1 . .
    H H7A 0.5337 0.6315 0.5175 0.106 Uiso calc R 1 . .
    H H7B 0.4412 0.6223 0.4930 0.106 Uiso calc R 1 . .
    H H7C 0.5206 0.6134 0.4528 0.106 Uiso calc R 1 . .
    C C8 0.4866(8) 0.5612(5) 0.5782(5) 0.118(6) Uani d . 1 . .
    H H8A 0.4314 0.5733 0.5870 0.177 Uiso calc R 1 . .
    H H8B 0.5295 0.5764 0.6013 0.177 Uiso calc R 1 . .
    H H8C 0.4875 0.5300 0.5878 0.177 Uiso calc R 1 . .
    C C9 0.4446(6) 0.4508(3) 0.5306(4) 0.039(2) Uani d . 1 . .
    H H9A 0.4422 0.4570 0.5723 0.059 Uiso calc R 1 . .
    H H9B 0.4624 0.4206 0.5246 0.059 Uiso calc R 1 . .
    H H9C 0.3891 0.4552 0.5130 0.059 Uiso calc R 1 . .
    C C10 0.5930(6) 0.4686(4) 0.5180(5) 0.091(5) Uani d . 1 . .
    H H10A 0.6010 0.4370 0.5147 0.137 Uiso calc R 1 . .
    H H10B 0.6064 0.4780 0.5577 0.137 Uiso calc R 1 . .
    H H10C 0.6301 0.4836 0.4907 0.137 Uiso calc R 1 . .
    C C11 0.6314(6) 0.5454(3) 0.4192(5) 0.058(3) Uani d . 1 . .
    H H11A 0.6464 0.5645 0.3867 0.087 Uiso calc R 1 . .
    H H11B 0.6646 0.5185 0.4174 0.087 Uiso calc R 1 . .
    H H11C 0.6429 0.5604 0.4560 0.087 Uiso calc R 1 . .
    C C12 0.5168(6) 0.5193(3) 0.3558(3) 0.047(2) Uani d . 1 . .
    H H12A 0.5483 0.4929 0.3462 0.070 Uiso calc R 1 . .
    H H12B 0.5294 0.5423 0.3276 0.070 Uiso calc R 1 . .
    H H12C 0.4566 0.5130 0.3547 0.070 Uiso calc R 1 . .
    C C13 0.3310(6) 0.6770(3) 0.3683(4) 0.028(2) Uani d . 1 . .
    H H13A 0.3592 0.7053 0.3654 0.042 Uiso calc R 1 . .
    H H13B 0.3416 0.6644 0.4069 0.042 Uiso calc R 1 . .
    H H13C 0.2706 0.6809 0.3625 0.042 Uiso calc R 1 . .
    C C14 0.4561(5) 0.6414(3) 0.3275(4) 0.045(2) Uani d . 1 . .
    H H14A 0.4694 0.6202 0.3582 0.068 Uiso calc R 1 . .
    H H14B 0.4824 0.6695 0.3368 0.068 Uiso calc R 1 . .
    H H14C 0.4773 0.6307 0.2903 0.068 Uiso calc R 1 . .
    C C15 0.3602(6) 0.5341(2) 0.2407(3) 0.040(2) Uani d . 1 . .
    H H15A 0.4189 0.5254 0.2361 0.060 Uiso calc R 1 . .
    H H15B 0.3281 0.5257 0.2060 0.060 Uiso calc R 1 . .
    H H15C 0.3369 0.5194 0.2748 0.060 Uiso calc R 1 . .
    C C16 0.3807(7) 0.6064(3) 0.1961(4) 0.053(3) Uani d . 1 . .
    H H16A 0.3372 0.6038 0.1659 0.079 Uiso calc R 1 . .
    H H16B 0.4337 0.5949 0.1813 0.079 Uiso calc R 1 . .
    H H16C 0.3879 0.6372 0.2067 0.079 Uiso calc R 1 . .
    C C17 0.2135(6) 0.6723(3) 0.2440(4) 0.030(2) Uani d . 1 . .
    H H17A 0.1635 0.6891 0.2541 0.045 Uiso calc R 1 . .
    H H17B 0.2125 0.6659 0.2022 0.045 Uiso calc R 1 . .
    H H17C 0.2637 0.6892 0.2537 0.045 Uiso calc R 1 . .
    C C18 0.1435(6) 0.6006(3) 0.2603(4) 0.040(2) Uani d . 1 . .
    H H18A 0.1503 0.5913 0.2198 0.059 Uiso calc R 1 . .
    H H18B 0.0902 0.6161 0.2642 0.059 Uiso calc R 1 . .
    H H18C 0.1440 0.5750 0.2858 0.059 Uiso calc R 1 . .
    C C19 0.0815(6) 0.6584(3) 0.3958(4) 0.028(2) Uani d . 1 . .
    H H19A 0.0605 0.6847 0.4151 0.042 Uiso calc R 1 . .
    H H19B 0.0990 0.6658 0.3563 0.042 Uiso calc R 1 . .
    H H19C 0.1294 0.6467 0.4178 0.042 Uiso calc R 1 . .
    C C20 -0.0589(6) 0.6357(3) 0.3549(4) 0.028(2) Uani d . 1 . .
    H H20A -0.0394 0.6427 0.3158 0.043 Uiso calc R 1 . .
    H H20B -0.0889 0.6609 0.3709 0.043 Uiso calc R 1 . .
    H H20C -0.0967 0.6105 0.3531 0.043 Uiso calc R 1 . .
    C C21 -0.0621(5) 0.5211(3) 0.3774(3) 0.0266(19) Uani d . 1 . .
    H H21A -0.0906 0.5351 0.3444 0.040 Uiso calc R 1 . .
    H H21B -0.0908 0.4938 0.3871 0.040 Uiso calc R 1 . .
    H H21C -0.0039 0.5147 0.3670 0.040 Uiso calc R 1 . .
    C C22 -0.1502(6) 0.5590(3) 0.4516(4) 0.036(2) Uani d . 1 . .
    H H22A -0.1761 0.5312 0.4622 0.054 Uiso calc R 1 . .
    H H22B -0.1843 0.5734 0.4216 0.054 Uiso calc R 1 . .
    H H22C -0.1464 0.5779 0.4860 0.054 Uiso calc R 1 . .
    C C23 -0.0389(7) 0.6479(3) 0.5182(4) 0.037(2) Uani d . 1 . .
    H H23A -0.0016 0.6681 0.5390 0.055 Uiso calc R 1 . .
    H H23B -0.0886 0.6423 0.5417 0.055 Uiso calc R 1 . .
    H H23C -0.0561 0.6609 0.4810 0.055 Uiso calc R 1 . .
    C C24 0.0269(6) 0.5802(3) 0.5609(4) 0.032(2) Uani d . 1 . .
    H H24A -0.0248 0.5707 0.5796 0.048 Uiso calc R 1 . .
    H H24B 0.0595 0.5983 0.5880 0.048 Uiso calc R 1 . .
    H H24C 0.0599 0.5547 0.5497 0.048 Uiso calc R 1 . .
    Ce Ce2 0.24257(3) 0.535742(13) 0.950288(18) 0.01308(10) Uani d . 1 . .
    P P5 0.20715(14) 0.42160(7) 1.02711(9) 0.0202(4) Uani d . 1 . .
    P P6 0.47539(12) 0.54651(6) 0.99636(8) 0.0175(4) Uani d . 1 . .
    P P7 0.29820(14) 0.60994(7) 0.81644(9) 0.0194(5) Uani d . 1 . .
    P P8 0.01721(14) 0.58537(7) 0.96084(10) 0.0189(5) Uani d . 1 . .
    O O11 0.2231(3) 0.46756(17) 1.0052(2) 0.0174(12) Uani d . 1 . .
    O O12 0.3910(3) 0.53180(18) 0.9713(2) 0.0202(12) Uani d . 1 . .
    O O13 0.2741(4) 0.58384(17) 0.8699(2) 0.0206(13) Uani d . 1 . .
    O O14 0.0981(3) 0.55967(17) 0.9588(2) 0.0171(12) Uani d . 1 . .
    O O15 0.1644(4) 0.49599(19) 0.8630(2) 0.0217(13) Uani d . 1 . .
    O O16 0.2289(5) 0.4617(2) 0.7912(3) 0.0419(18) Uani d . 1 . .
    O O17 0.2996(4) 0.48047(19) 0.8704(3) 0.0263(14) Uani d . 1 . .
    O O18 0.2526(4) 0.61465(19) 0.9986(2) 0.0222(13) Uani d . 1 . .
    O O19 0.2197(5) 0.6304(2) 1.0894(3) 0.0455(19) Uani d . 1 . .
    O O20 0.2350(4) 0.56068(19) 1.0601(2) 0.0253(14) Uani d . 1 . .
    N N15 0.1153(4) 0.4051(2) 0.9990(3) 0.0306(16) Uani d . 1 . .
    N N16 0.2127(4) 0.4222(2) 1.1000(3) 0.0289(16) Uani d . 1 . .
    N N17 0.2739(4) 0.3827(2) 1.0084(3) 0.0280(16) Uani d . 1 . .
    N N18 0.4782(4) 0.53218(19) 1.0668(3) 0.0236(14) Uani d . 1 . .
    N N19 0.5490(4) 0.5231(2) 0.9568(3) 0.0342(17) Uani d . 1 . .
    N N20 0.4982(5) 0.5995(2) 0.9978(3) 0.0222(15) Uani d . 1 . .
    N N21 0.3564(5) 0.5802(2) 0.7727(3) 0.0318(18) Uani d . 1 . .
    N N22 0.3521(5) 0.6546(2) 0.8353(3) 0.0258(17) Uani d . 1 . .
    N N23 0.2106(5) 0.6241(2) 0.7809(3) 0.0306(18) Uani d . 1 . .
    N N24 0.0151(4) 0.6245(2) 0.9105(3) 0.0226(16) Uani d . 1 . .
    N N25 -0.0618(4) 0.5506(2) 0.9497(3) 0.0275(17) Uani d . 1 . .
    N N26 0.0065(5) 0.6085(2) 1.0263(3) 0.0234(16) Uani d . 1 . .
    N N27 0.2304(5) 0.4792(2) 0.8397(3) 0.0286(18) Uani d . 1 . .
    N N28 0.2359(5) 0.6021(3) 1.0508(3) 0.0317(19) Uani d . 1 . .
    C C25 0.0494(5) 0.4383(3) 0.9877(4) 0.036(2) Uani d . 1 . .
    H H25A 0.0289 0.4497 1.0248 0.054 Uiso calc R 1 . .
    H H25B 0.0029 0.4249 0.9660 0.054 Uiso calc R 1 . .
    H H25C 0.0729 0.4623 0.9648 0.054 Uiso calc R 1 . .
    C C26 0.0806(6) 0.3608(3) 1.0119(5) 0.059(3) Uani d . 1 . .
    H H26A 0.0462 0.3509 0.9790 0.089 Uiso calc R 1 . .
    H H26B 0.0461 0.3623 1.0469 0.089 Uiso calc R 1 . .
    H H26C 0.1268 0.3402 1.0183 0.089 Uiso calc R 1 . .
    C C27 0.1935(6) 0.3819(3) 1.1343(4) 0.043(2) Uani d . 1 . .
    H H27A 0.1333 0.3807 1.1421 0.065 Uiso calc R 1 . .
    H H27B 0.2247 0.3826 1.1711 0.065 Uiso calc R 1 . .
    H H27C 0.2100 0.3561 1.1120 0.065 Uiso calc R 1 . .
    C C28 0.1960(7) 0.4630(3) 1.1334(4) 0.041(2) Uani d . 1 . .
    H H28A 0.2343 0.4646 1.1668 0.062 Uiso calc R 1 . .
    H H28B 0.1380 0.4628 1.1470 0.062 Uiso calc R 1 . .
    H H28C 0.2047 0.4883 1.1082 0.062 Uiso calc R 1 . .
    C C29 0.3532(6) 0.3732(3) 1.0395(4) 0.044(2) Uani d . 1 . .
    H H29A 0.3994 0.3881 1.0200 0.066 Uiso calc R 1 . .
    H H29B 0.3633 0.3416 1.0393 0.066 Uiso calc R 1 . .
    H H29C 0.3494 0.3835 1.0797 0.066 Uiso calc R 1 . .
    C C30 0.2786(7) 0.3677(4) 0.9459(4) 0.068(3) Uani d . 1 . .
    H H30A 0.2992 0.3376 0.9446 0.102 Uiso calc R 1 . .
    H H30B 0.3169 0.3868 0.9245 0.102 Uiso calc R 1 . .
    H H30C 0.2227 0.3691 0.9280 0.102 Uiso calc R 1 . .
    C C31 0.4357(5) 0.4912(3) 1.0834(3) 0.033(2) Uani d . 1 . .
    H H31A 0.4236 0.4918 1.1251 0.050 Uiso calc R 1 . .
    H H31B 0.4721 0.4663 1.0748 0.050 Uiso calc R 1 . .
    H H31C 0.3832 0.4884 1.0613 0.050 Uiso calc R 1 . .
    C C32 0.5563(5) 0.5394(3) 1.1024(3) 0.038(2) Uani d . 1 . .
    H H32A 0.5993 0.5184 1.0906 0.057 Uiso calc R 1 . .
    H H32B 0.5437 0.5352 1.1437 0.057 Uiso calc R 1 . .
    H H32C 0.5767 0.5691 1.0963 0.057 Uiso calc R 1 . .
    C C33 0.5327(5) 0.4895(3) 0.9126(4) 0.042(2) Uani d . 1 . .
    H H33A 0.5593 0.4620 0.9245 0.062 Uiso calc R 1 . .
    H H33B 0.5557 0.4989 0.8753 0.062 Uiso calc R 1 . .
    H H33C 0.4721 0.4851 0.9084 0.062 Uiso calc R 1 . .
    C C34 0.6399(5) 0.5338(3) 0.9642(4) 0.050(3) Uani d . 1 . .
    H H34A 0.6644 0.5397 0.9260 0.075 Uiso calc R 1 . .
    H H34B 0.6689 0.5090 0.9823 0.075 Uiso calc R 1 . .
    H H34C 0.6460 0.5596 0.9890 0.075 Uiso calc R 1 . .
    C C35 0.4626(5) 0.6289(2) 1.0424(4) 0.032(2) Uani d . 1 . .
    H H35A 0.4107 0.6420 1.0274 0.049 Uiso calc R 1 . .
    H H35B 0.5030 0.6520 1.0516 0.049 Uiso calc R 1 . .
    H H35C 0.4506 0.6121 1.0776 0.049 Uiso calc R 1 . .
    C C36 0.5230(6) 0.6220(3) 0.9422(4) 0.043(3) Uani d . 1 . .
    H H36A 0.5594 0.6469 0.9514 0.065 Uiso calc R 1 . .
    H H36B 0.4726 0.6324 0.9218 0.065 Uiso calc R 1 . .
    H H36C 0.5530 0.6014 0.9174 0.065 Uiso calc R 1 . .
    C C37 0.4301(6) 0.5572(3) 0.7973(4) 0.053(3) Uani d . 1 . .
    H H37A 0.4815 0.5718 0.7847 0.079 Uiso calc R 1 . .
    H H37B 0.4303 0.5269 0.7838 0.079 Uiso calc R 1 . .
    H H37C 0.4275 0.5577 0.8399 0.079 Uiso calc R 1 . .
    C C38 0.3534(8) 0.5825(4) 0.7079(4) 0.064(3) Uani d . 1 . .
    H H38A 0.3500 0.5529 0.6918 0.095 Uiso calc R 1 . .
    H H38B 0.4042 0.5968 0.6937 0.095 Uiso calc R 1 . .
    H H38C 0.3041 0.5993 0.6955 0.095 Uiso calc R 1 . .
    C C39 0.4142(6) 0.6760(3) 0.7968(4) 0.044(3) Uani d . 1 . .
    H H39A 0.4643 0.6836 0.8195 0.066 Uiso calc R 1 . .
    H H39B 0.3897 0.7025 0.7800 0.066 Uiso calc R 1 . .
    H H39C 0.4295 0.6559 0.7655 0.066 Uiso calc R 1 . .
    C C40 0.3224(6) 0.6819(3) 0.8827(4) 0.037(2) Uani d . 1 . .
    H H40A 0.2920 0.7070 0.8667 0.055 Uiso calc R 1 . .
    H H40B 0.3703 0.6921 0.9058 0.055 Uiso calc R 1 . .
    H H40C 0.2850 0.6648 0.9074 0.055 Uiso calc R 1 . .
    C C41 0.1994(6) 0.6669(3) 0.7506(4) 0.038(2) Uani d . 1 . .
    H H41A 0.1473 0.6806 0.7635 0.057 Uiso calc R 1 . .
    H H41B 0.1967 0.6621 0.7085 0.057 Uiso calc R 1 . .
    H H41C 0.2468 0.6860 0.7599 0.057 Uiso calc R 1 . .
    C C42 0.1428(7) 0.5918(3) 0.7673(5) 0.050(3) Uani d . 1 . .
    H H42A 0.1355 0.5896 0.7250 0.075 Uiso calc R 1 . .
    H H42B 0.0903 0.6015 0.7848 0.075 Uiso calc R 1 . .
    H H42C 0.1584 0.5631 0.7830 0.075 Uiso calc R 1 . .
    C C43 0.0837(6) 0.6568(3) 0.9081(4) 0.030(2) Uani d . 1 . .
    H H43A 0.0622 0.6857 0.9186 0.044 Uiso calc R 1 . .
    H H43B 0.1063 0.6578 0.8687 0.044 Uiso calc R 1 . .
    H H43C 0.1282 0.6484 0.9355 0.044 Uiso calc R 1 . .
    C C44 -0.0613(7) 0.6356(3) 0.8744(5) 0.045(3) Uani d . 1 . .
    H H44A -0.0445 0.6414 0.8343 0.067 Uiso calc R 1 . .
    H H44B -0.0882 0.6617 0.8904 0.067 Uiso calc R 1 . .
    H H44C -0.1007 0.6111 0.8751 0.067 Uiso calc R 1 . .
    C C45 -0.0586(6) 0.5189(3) 0.9002(4) 0.033(2) Uani d . 1 . .
    H H45A -0.0893 0.5309 0.8668 0.050 Uiso calc R 1 . .
    H H45B -0.0841 0.4912 0.9120 0.050 Uiso calc R 1 . .
    H H45C -0.0001 0.5139 0.8895 0.050 Uiso calc R 1 . .
    C C46 -0.1475(6) 0.5588(4) 0.9741(5) 0.046(3) Uani d . 1 . .
    H H46A -0.1706 0.5314 0.9890 0.069 Uiso calc R 1 . .
    H H46B -0.1843 0.5703 0.9435 0.069 Uiso calc R 1 . .
    H H46C -0.1433 0.5801 1.0059 0.069 Uiso calc R 1 . .
    C C47 -0.0318(7) 0.6524(4) 1.0354(5) 0.052(3) Uani d . 1 . .
    H H47A 0.0052 0.6701 1.0602 0.077 Uiso calc R 1 . .
    H H47B -0.0863 0.6491 1.0542 0.077 Uiso calc R 1 . .
    H H47C -0.0394 0.6669 0.9977 0.077 Uiso calc R 1 . .
    C C48 0.0185(7) 0.5820(4) 1.0791(4) 0.041(3) Uani d . 1 . .
    H H48A -0.0361 0.5721 1.0931 0.061 Uiso calc R 1 . .
    H H48B 0.0461 0.5996 1.1092 0.061 Uiso calc R 1 . .
    H H48C 0.0534 0.5566 1.0700 0.061 Uiso calc R 1 . .
    Ce Ce3 0.23763(3) 0.863346(13) 0.686301(18) 0.01293(10) Uani d . 1 . .
    P P9 0.01473(14) 0.80796(7) 0.69531(10) 0.0180(5) Uani d . 1 . .
    P P10 0.29502(15) 0.78355(7) 0.55792(9) 0.0196(5) Uani d . 1 . .
    P P11 0.47679(12) 0.86406(7) 0.72080(8) 0.0199(4) Uani d . 1 . .
    P P12 0.17030(13) 0.96496(6) 0.78115(9) 0.0179(4) Uani d . 1 . .
    O O21 0.0972(4) 0.83402(17) 0.6931(2) 0.0201(12) Uani d . 1 . .
    O O22 0.2730(4) 0.81275(17) 0.6093(2) 0.0233(13) Uani d . 1 . .
    O O23 0.3859(3) 0.87277(18) 0.7014(2) 0.0210(12) Uani d . 1 . .
    O O24 0.2046(3) 0.93110(17) 0.7384(2) 0.0194(13) Uani d . 1 . .
    O O25 0.1551(4) 0.90120(18) 0.5999(2) 0.0234(13) Uani d . 1 . .
    O O26 0.2086(4) 0.9464(2) 0.5346(3) 0.0366(17) Uani d . 1 . .
    O O27 0.2877(4) 0.9215(2) 0.6084(3) 0.0260(14) Uani d . 1 . .
    O O28 0.2624(4) 0.78910(18) 0.7428(3) 0.0235(14) Uani d . 1 . .
    O O29 0.2364(5) 0.7803(2) 0.8374(3) 0.052(2) Uani d . 1 . .
    O O30 0.2351(4) 0.8463(2) 0.7985(3) 0.0290(15) Uani d . 1 . .
    N N29 0.0034(5) 0.7856(2) 0.7597(3) 0.0217(16) Uani d . 1 . .
    N N30 0.0141(4) 0.7679(2) 0.6462(3) 0.0227(16) Uani d . 1 . .
    N N31 -0.0664(4) 0.8413(2) 0.6819(3) 0.0210(15) Uani d . 1 . .
    N N32 0.3498(5) 0.7412(2) 0.5819(3) 0.0259(17) Uani d . 1 . .
    N N33 0.2078(5) 0.7666(2) 0.5247(3) 0.0267(17) Uani d . 1 . .
    N N34 0.3529(5) 0.8096(2) 0.5093(3) 0.0316(18) Uani d . 1 . .
    N N35 0.4986(4) 0.8159(2) 0.7492(3) 0.0243(15) Uani d . 1 . .
    N N36 0.5008(4) 0.9005(2) 0.7721(3) 0.0343(17) Uani d . 1 . .
    N N37 0.5401(4) 0.8667(2) 0.6626(3) 0.0224(14) Uani d . 1 . .
    N N38 0.1737(4) 0.9510(2) 0.8517(3) 0.0273(16) Uani d . 1 . .
    N N39 0.2289(4) 1.01016(19) 0.7791(3) 0.0248(15) Uani d . 1 . .
    N N40 0.0708(4) 0.9750(2) 0.7634(3) 0.0214(15) Uani d . 1 . .
    N N41 0.2181(4) 0.9240(2) 0.5799(3) 0.0197(15) Uani d . 1 . .
    N N42 0.2433(5) 0.8031(2) 0.7939(3) 0.0237(17) Uani d . 1 . .
    C C49 0.0221(7) 0.8101(3) 0.8150(4) 0.038(2) Uani d . 1 . .
    H H49A 0.0658 0.7947 0.8370 0.057 Uiso calc R 1 . .
    H H49B -0.0288 0.8119 0.8383 0.057 Uiso calc R 1 . .
    H H49C 0.0415 0.8396 0.8055 0.057 Uiso calc R 1 . .
    C C50 -0.0419(6) 0.7440(3) 0.7722(4) 0.032(2) Uani d . 1 . .
    H H50A -0.0943 0.7506 0.7922 0.048 Uiso calc R 1 . .
    H H50B -0.0067 0.7254 0.7970 0.048 Uiso calc R 1 . .
    H H50C -0.0543 0.7288 0.7357 0.048 Uiso calc R 1 . .
    C C51 0.0822(6) 0.7340(3) 0.6479(4) 0.026(2) Uani d . 1 . .
    H H51A 0.1076 0.7316 0.6095 0.039 Uiso calc R 1 . .
    H H51B 0.0581 0.7057 0.6589 0.039 Uiso calc R 1 . .
    H H51C 0.1250 0.7425 0.6766 0.039 Uiso calc R 1 . .
    C C52 -0.0576(6) 0.7556(3) 0.6091(4) 0.030(2) Uani d . 1 . .
    H H52A -0.0774 0.7265 0.6202 0.045 Uiso calc R 1 . .
    H H52B -0.0402 0.7552 0.5683 0.045 Uiso calc R 1 . .
    H H52C -0.1028 0.7769 0.6139 0.045 Uiso calc R 1 . .
    C C53 -0.1515(5) 0.8334(3) 0.7045(4) 0.028(2) Uani d . 1 . .
    H H53A -0.1845 0.8171 0.6756 0.043 Uiso calc R 1 . .
    H H53B -0.1788 0.8615 0.7123 0.043 Uiso calc R 1 . .
    H H53C -0.1477 0.8165 0.7406 0.043 Uiso calc R 1 . .
    C C54 -0.0633(5) 0.8695(3) 0.6286(3) 0.030(2) Uani d . 1 . .
    H H54A -0.0912 0.8974 0.6365 0.044 Uiso calc R 1 . .
    H H54B -0.0919 0.8547 0.5963 0.044 Uiso calc R 1 . .
    H H54C -0.0048 0.8749 0.6183 0.044 Uiso calc R 1 . .
    C C55 0.4142(6) 0.7175(3) 0.5472(4) 0.057(3) Uani d . 1 . .
    H H55A 0.3894 0.6911 0.5304 0.085 Uiso calc R 1 . .
    H H55B 0.4614 0.7095 0.5726 0.085 Uiso calc R 1 . .
    H H55C 0.4341 0.7365 0.5160 0.085 Uiso calc R 1 . .
    C C56 0.3221(6) 0.7151(3) 0.6343(3) 0.027(2) Uani d . 1 . .
    H H56A 0.3710 0.7013 0.6528 0.040 Uiso calc R 1 . .
    H H56B 0.2823 0.6925 0.6219 0.040 Uiso calc R 1 . .
    H H56C 0.2951 0.7346 0.6622 0.040 Uiso calc R 1 . .
    C C57 0.2000(7) 0.7238(3) 0.4941(4) 0.039(2) Uani d . 1 . .
    H H57A 0.2013 0.7285 0.4520 0.058 Uiso calc R 1 . .
    H H57B 0.1470 0.7099 0.5045 0.058 Uiso calc R 1 . .
    H H57C 0.2468 0.7048 0.5056 0.058 Uiso calc R 1 . .
    C C58 0.1435(6) 0.7986(3) 0.5087(4) 0.041(3) Uani d . 1 . .
    H H58A 0.0883 0.7876 0.5200 0.061 Uiso calc R 1 . .
    H H58B 0.1443 0.8034 0.4666 0.061 Uiso calc R 1 . .
    H H58C 0.1547 0.8262 0.5289 0.061 Uiso calc R 1 . .
    C C59 0.3469(7) 0.8029(4) 0.4453(4) 0.065(4) Uani d . 1 . .
    H H59A 0.3966 0.7872 0.4319 0.097 Uiso calc R 1 . .
    H H59B 0.3434 0.8313 0.4258 0.097 Uiso calc R 1 . .
    H H59C 0.2967 0.7858 0.4360 0.097 Uiso calc R 1 . .
    C C60 0.4314(7) 0.8317(4) 0.5298(4) 0.071(4) Uani d . 1 . .
    H H60A 0.4360 0.8604 0.5112 0.106 Uiso calc R 1 . .
    H H60B 0.4799 0.8138 0.5196 0.106 Uiso calc R 1 . .
    H H60C 0.4296 0.8354 0.5721 0.106 Uiso calc R 1 . .
    C C61 0.4952(6) 0.7753(3) 0.7119(4) 0.036(2) Uani d . 1 . .
    H H61A 0.4382 0.7635 0.7118 0.054 Uiso calc R 1 . .
    H H61B 0.5341 0.7534 0.7276 0.054 Uiso calc R 1 . .
    H H61C 0.5111 0.7826 0.6720 0.054 Uiso calc R 1 . .
    C C62 0.4790(6) 0.8062(3) 0.8113(3) 0.046(2) Uani d . 1 . .
    H H62A 0.5185 0.7844 0.8263 0.069 Uiso calc R 1 . .
    H H62B 0.4218 0.7948 0.8139 0.069 Uiso calc R 1 . .
    H H62C 0.4838 0.8331 0.8342 0.069 Uiso calc R 1 . .
    C C63 0.5904(6) 0.9043(3) 0.7933(5) 0.066(3) Uani d . 1 . .
    H H63A 0.5913 0.9076 0.8357 0.099 Uiso calc R 1 . .
    H H63B 0.6167 0.9299 0.7755 0.099 Uiso calc R 1 . .
    H H63C 0.6214 0.8779 0.7826 0.099 Uiso calc R 1 . .
    C C64 0.4474(6) 0.9357(3) 0.7886(5) 0.066(3) Uani d . 1 . .
    H H64A 0.4689 0.9631 0.7725 0.098 Uiso calc R 1 . .
    H H64B 0.4459 0.9378 0.8311 0.098 Uiso calc R 1 . .
    H H64C 0.3907 0.9305 0.7735 0.098 Uiso calc R 1 . .
    C C65 0.6288(5) 0.8505(3) 0.6650(4) 0.0317(19) Uani d . 1 . .
    H H65A 0.6672 0.8755 0.6647 0.048 Uiso calc R 1 . .
    H H65B 0.6395 0.8320 0.6311 0.048 Uiso calc R 1 . .
    H H65C 0.6377 0.8336 0.7006 0.048 Uiso calc R 1 . .
    C C66 0.5280(5) 0.9029(2) 0.6201(3) 0.0290(18) Uani d . 1 . .
    H H66A 0.5428 0.8928 0.5811 0.043 Uiso calc R 1 . .
    H H66B 0.5639 0.9276 0.6311 0.043 Uiso calc R 1 . .
    H H66C 0.4693 0.9122 0.6202 0.043 Uiso calc R 1 . .
    C C67 0.1048(6) 0.9256(3) 0.8791(4) 0.049(3) Uani d . 1 . .
    H H67A 0.1037 0.9318 0.9209 0.074 Uiso calc R 1 . .
    H H67B 0.1143 0.8943 0.8730 0.074 Uiso calc R 1 . .
    H H67C 0.0511 0.9340 0.8614 0.074 Uiso calc R 1 . .
    C C68 0.2561(6) 0.9414(3) 0.8794(4) 0.044(2) Uani d . 1 . .
    H H68A 0.2700 0.9106 0.8736 0.066 Uiso calc R 1 . .
    H H68B 0.2534 0.9476 0.9211 0.066 Uiso calc R 1 . .
    H H68C 0.2993 0.9597 0.8617 0.066 Uiso calc R 1 . .
    C C69 0.2304(6) 1.0442(3) 0.8258(4) 0.041(2) Uani d . 1 . .
    H H69A 0.1946 1.0687 0.8142 0.061 Uiso calc R 1 . .
    H H69B 0.2879 1.0545 0.8318 0.061 Uiso calc R 1 . .
    H H69C 0.2095 1.0315 0.8620 0.061 Uiso calc R 1 . .
    C C70 0.2677(6) 1.0235(3) 0.7241(4) 0.042(2) Uani d . 1 . .
    H H70A 0.3254 1.0330 0.7316 0.063 Uiso calc R 1 . .
    H H70B 0.2357 1.0476 0.7069 0.063 Uiso calc R 1 . .
    H H70C 0.2678 0.9987 0.6971 0.063 Uiso calc R 1 . .
    C C71 0.0247(6) 1.0142(3) 0.7858(4) 0.043(2) Uani d . 1 . .
    H H71A 0.0027 1.0078 0.8245 0.065 Uiso calc R 1 . .
    H H71B -0.0218 1.0212 0.7593 0.065 Uiso calc R 1 . .
    H H71C 0.0631 1.0391 0.7882 0.065 Uiso calc R 1 . .
    C C72 0.0136(5) 0.9415(3) 0.7384(4) 0.034(2) Uani d . 1 . .
    H H72A -0.0250 0.9553 0.7106 0.052 Uiso calc R 1 . .
    H H72B -0.0184 0.9278 0.7697 0.052 Uiso calc R 1 . .
    H H72C 0.0465 0.9191 0.7183 0.052 Uiso calc R 1 . .
    Ce Ce4 0.23742(3) 0.868253(13) 0.200816(19) 0.01393(10) Uani d . 1 . .
    P P13 0.20401(14) 0.98002(7) 0.28357(9) 0.0198(4) Uani d . 1 . .
    P P14 0.46704(12) 0.85359(6) 0.25212(8) 0.0172(4) Uani d . 1 . .
    P P15 0.30069(14) 0.80210(7) 0.06128(9) 0.0204(5) Uani d . 1 . .
    P P16 0.01329(14) 0.81818(7) 0.20925(9) 0.0180(5) Uani d . 1 . .
    O O31 0.2193(4) 0.93515(18) 0.2576(2) 0.0232(13) Uani d . 1 . .
    O O32 0.3845(3) 0.86956(18) 0.2254(2) 0.0227(13) Uani d . 1 . .
    O O33 0.2713(4) 0.82408(18) 0.1174(2) 0.0238(14) Uani d . 1 . .
    O O34 0.0944(4) 0.84516(17) 0.2086(2) 0.0244(13) Uani d . 1 . .
    O O35 0.1552(4) 0.9083(2) 0.1148(3) 0.0276(14) Uani d . 1 . .
    O O36 0.2185(5) 0.9425(2) 0.0417(3) 0.0413(18) Uani d . 1 . .
    O O37 0.2903(4) 0.9268(2) 0.1230(3) 0.0278(15) Uani d . 1 . .
    O O38 0.2289(4) 0.83921(18) 0.3096(3) 0.0258(14) Uani d . 1 . .
    O O39 0.2178(4) 0.76932(19) 0.3336(3) 0.0328(16) Uani d . 1 . .
    O O40 0.2506(4) 0.78833(18) 0.2426(3) 0.0251(14) Uani d . 1 . .
    N N43 0.1124(4) 0.9982(2) 0.2576(3) 0.0242(15) Uani d . 1 . .
    N N44 0.2709(4) 1.0200(2) 0.2678(3) 0.0257(16) Uani d . 1 . .
    N N45 0.2122(4) 0.9760(2) 0.3557(3) 0.0266(15) Uani d . 1 . .
    N N46 0.4608(4) 0.8605(2) 0.3254(2) 0.0235(14) Uani d . 1 . .
    N N47 0.5449(4) 0.8810(2) 0.2212(3) 0.0273(15) Uani d . 1 . .
    N N48 0.4928(4) 0.8018(2) 0.2459(3) 0.0220(15) Uani d . 1 . .
    N N49 0.3577(4) 0.8364(2) 0.0225(3) 0.0328(17) Uani d . 1 . .
    N N50 0.3590(5) 0.7588(2) 0.0769(3) 0.0227(16) Uani d . 1 . .
    N N51 0.2195(5) 0.7862(2) 0.0203(3) 0.0338(19) Uani d . 1 . .
    N N52 0.0059(5) 0.7919(2) 0.2716(3) 0.0261(17) Uani d . 1 . .
    N N53 0.0128(4) 0.7823(2) 0.1551(3) 0.0212(16) Uani d . 1 . .
    N N54 -0.0679(4) 0.8521(2) 0.2019(3) 0.0242(16) Uani d . 1 . .
    N N55 0.2231(5) 0.9268(2) 0.0919(3) 0.0220(16) Uani d . 1 . .
    N N56 0.2327(4) 0.7973(2) 0.2963(3) 0.0195(16) Uani d . 1 . .
    C C73 0.0469(5) 0.9664(3) 0.2382(4) 0.029(2) Uani d . 1 . .
    H H73A 0.0037 0.9817 0.2156 0.043 Uiso calc R 1 . .
    H H73B 0.0214 0.9527 0.2722 0.043 Uiso calc R 1 . .
    H H73C 0.0726 0.9438 0.2140 0.043 Uiso calc R 1 . .
    C C74 0.0762(6) 1.0408(3) 0.2769(4) 0.041(2) Uani d . 1 . .
    H H74A 0.0372 1.0357 0.3088 0.062 Uiso calc R 1 . .
    H H74B 0.0462 1.0544 0.2442 0.062 Uiso calc R 1 . .
    H H74C 0.1213 1.0601 0.2901 0.062 Uiso calc R 1 . .
    C C75 0.2670(7) 1.0431(4) 0.2111(4) 0.059(3) Uani d . 1 . .
    H H75A 0.3034 1.0283 0.1833 0.089 Uiso calc R 1 . .
    H H75B 0.2859 1.0733 0.2163 0.089 Uiso calc R 1 . .
    H H75C 0.2093 1.0429 0.1964 0.089 Uiso calc R 1 . .
    C C76 0.3560(6) 1.0217(3) 0.2958(4) 0.047(2) Uani d . 1 . .
    H H76A 0.3735 1.0522 0.3001 0.070 Uiso calc R 1 . .
    H H76B 0.3963 1.0061 0.2716 0.070 Uiso calc R 1 . .
    H H76C 0.3538 1.0080 0.3343 0.070 Uiso calc R 1 . .
    C C77 0.2023(6) 1.0147(3) 0.3949(3) 0.041(2) Uani d . 1 . .
    H H77A 0.2377 1.0110 0.4295 0.062 Uiso calc R 1 . .
    H H77B 0.1436 1.0173 0.4065 0.062 Uiso calc R 1 . .
    H H77C 0.2191 1.0412 0.3742 0.062 Uiso calc R 1 . .
    C C78 0.1899(6) 0.9336(3) 0.3846(4) 0.034(2) Uani d . 1 . .
    H H78A 0.1314 0.9345 0.3969 0.051 Uiso calc R 1 . .
    H H78B 0.2263 0.9291 0.4186 0.051 Uiso calc R 1 . .
    H H78C 0.1977 0.9095 0.3571 0.051 Uiso calc R 1 . .
    C C79 0.4155(5) 0.9006(2) 0.3460(3) 0.032(2) Uani d . 1 . .
    H H79A 0.4510 0.9263 0.3403 0.049 Uiso calc R 1 . .
    H H79B 0.4026 0.8975 0.3874 0.049 Uiso calc R 1 . .
    H H79C 0.3633 0.9041 0.3237 0.049 Uiso calc R 1 . .
    C C80 0.5369(5) 0.8506(2) 0.3618(3) 0.0275(18) Uani d . 1 . .
    H H80A 0.5202 0.8458 0.4022 0.041 Uiso calc R 1 . .
    H H80B 0.5761 0.8752 0.3600 0.041 Uiso calc R 1 . .
    H H80C 0.5642 0.8242 0.3469 0.041 Uiso calc R 1 . .
    C C81 0.5308(6) 0.9233(3) 0.1934(6) 0.091(5) Uani d . 1 . .
    H H81A 0.5648 0.9254 0.1583 0.136 Uiso calc R 1 . .
    H H81B 0.5467 0.9467 0.2204 0.136 Uiso calc R 1 . .
    H H81C 0.4715 0.9262 0.1829 0.136 Uiso calc R 1 . .
    C C82 0.6350(5) 0.8702(3) 0.2298(4) 0.039(2) Uani d . 1 . .
    H H82A 0.6617 0.8929 0.2538 0.058 Uiso calc R 1 . .
    H H82B 0.6627 0.8688 0.1920 0.058 Uiso calc R 1 . .
    H H82C 0.6401 0.8420 0.2495 0.058 Uiso calc R 1 . .
    C C83 0.5227(6) 0.7853(3) 0.1878(4) 0.038(2) Uani d . 1 . .
    H H83A 0.4757 0.7721 0.1664 0.057 Uiso calc R 1 . .
    H H83B 0.5665 0.7633 0.1939 0.057 Uiso calc R 1 . .
    H H83C 0.5454 0.8097 0.1653 0.057 Uiso calc R 1 . .
    C C84 0.4576(5) 0.7669(3) 0.2838(4) 0.0322(19) Uani d . 1 . .
    H H84A 0.5020 0.7462 0.2944 0.048 Uiso calc R 1 . .
    H H84B 0.4128 0.7516 0.2629 0.048 Uiso calc R 1 . .
    H H84C 0.4351 0.7802 0.3192 0.048 Uiso calc R 1 . .
    C C85 0.4271(6) 0.8621(3) 0.0514(4) 0.050(3) Uani d . 1 . .
    H H85A 0.4231 0.8928 0.0397 0.074 Uiso calc R 1 . .
    H H85B 0.4814 0.8502 0.0395 0.074 Uiso calc R 1 . .
    H H85C 0.4219 0.8599 0.0937 0.074 Uiso calc R 1 . .
    C C86 0.3654(7) 0.8349(4) -0.0419(4) 0.064(3) Uani d . 1 . .
    H H86A 0.4149 0.8178 -0.0523 0.096 Uiso calc R 1 . .
    H H86B 0.3709 0.8646 -0.0571 0.096 Uiso calc R 1 . .
    H H86C 0.3153 0.8212 -0.0588 0.096 Uiso calc R 1 . .
    C C87 0.4330(5) 0.7455(3) 0.0402(4) 0.038(2) Uani d . 1 . .
    H H87A 0.4135 0.7269 0.0081 0.057 Uiso calc R 1 . .
    H H87B 0.4734 0.7293 0.0642 0.057 Uiso calc R 1 . .
    H H87C 0.4598 0.7716 0.0244 0.057 Uiso calc R 1 . .
    C C88 0.3298(6) 0.7254(3) 0.1196(4) 0.034(2) Uani d . 1 . .
    H H88A 0.3780 0.7137 0.1412 0.051 Uiso calc R 1 . .
    H H88B 0.3015 0.7015 0.0988 0.051 Uiso calc R 1 . .
    H H88C 0.2906 0.7389 0.1468 0.051 Uiso calc R 1 . .
    C C89 0.1507(7) 0.8183(4) 0.0084(5) 0.056(3) Uani d . 1 . .
    H H89A 0.0963 0.8041 0.0136 0.084 Uiso calc R 1 . .
    H H89B 0.1550 0.8290 -0.0316 0.084 Uiso calc R 1 . .
    H H89C 0.1557 0.8429 0.0355 0.084 Uiso calc R 1 . .
    C C90 0.2130(7) 0.7446(3) -0.0109(4) 0.043(3) Uani d . 1 . .
    H H90A 0.2112 0.7502 -0.0529 0.064 Uiso calc R 1 . .
    H H90B 0.1616 0.7295 0.0006 0.064 Uiso calc R 1 . .
    H H90C 0.2616 0.7264 -0.0015 0.064 Uiso calc R 1 . .
    C C91 -0.0344(7) 0.7471(3) 0.2791(4) 0.038(3) Uani d . 1 . .
    H H91A -0.0888 0.7504 0.2981 0.058 Uiso calc R 1 . .
    H H91B 0.0021 0.7286 0.3031 0.058 Uiso calc R 1 . .
    H H91C -0.0425 0.7335 0.2408 0.058 Uiso calc R 1 . .
    C C92 0.0140(7) 0.8152(4) 0.3277(4) 0.045(3) Uani d . 1 . .
    H H92A 0.0532 0.7994 0.3531 0.068 Uiso calc R 1 . .
    H H92B -0.0409 0.8168 0.3463 0.068 Uiso calc R 1 . .
    H H92C 0.0352 0.8448 0.3209 0.068 Uiso calc R 1 . .
    C C93 0.0824(6) 0.7501(3) 0.1500(4) 0.040(3) Uani d . 1 . .
    H H93A 0.1067 0.7521 0.1111 0.060 Uiso calc R 1 . .
    H H93B 0.0606 0.7206 0.1562 0.060 Uiso calc R 1 . .
    H H93C 0.1255 0.7565 0.1793 0.060 Uiso calc R 1 . .
    C C94 -0.0619(6) 0.7700(3) 0.1196(4) 0.033(2) Uani d . 1 . .
    H H94A -0.0814 0.7410 0.1314 0.049 Uiso calc R 1 . .
    H H94B -0.0468 0.7694 0.0784 0.049 Uiso calc R 1 . .
    H H94C -0.1066 0.7914 0.1256 0.049 Uiso calc R 1 . .
    C C95 -0.1524(5) 0.8425(3) 0.2243(4) 0.040(3) Uani d . 1 . .
    H H95A -0.1882 0.8320 0.1924 0.060 Uiso calc R 1 . .
    H H95B -0.1765 0.8692 0.2407 0.060 Uiso calc R 1 . .
    H H95C -0.1485 0.8200 0.2545 0.060 Uiso calc R 1 . .
    C C96 -0.0648(5) 0.8879(3) 0.1576(4) 0.038(2) Uani d . 1 . .
    H H96A -0.0902 0.9144 0.1737 0.056 Uiso calc R 1 . .
    H H96B -0.0958 0.8790 0.1226 0.056 Uiso calc R 1 . .
    H H96C -0.0064 0.8939 0.1476 0.056 Uiso calc R 1 . .
loop_
    _atom_site_aniso_label
    _atom_site_aniso_U_11
    _atom_site_aniso_U_22
    _atom_site_aniso_U_33
    _atom_site_aniso_U_12
    _atom_site_aniso_U_13
    _atom_site_aniso_U_23
    W1 0.01705(18) 0.01836(19) 0.01421(16) -0.00015(12) 0.00113(13) -0.00098(13)
    W2 0.01651(18) 0.02086(19) 0.01315(16) 0.00243(13) 0.00137(13) 0.00264(13)
    W3 0.01681(18) 0.01789(19) 0.01512(17) -0.00130(12) 0.00127(13) -0.00188(13)
    W4 0.01607(18) 0.01805(19) 0.01398(16) -0.00043(12) 0.00208(13) 0.00047(13)
    Ag1 0.0426(5) 0.0317(4) 0.0156(3) 0.0019(3) 0.0014(3) 0.0021(3)
    Ag2 0.0432(5) 0.0348(4) 0.0155(3) 0.0027(3) 0.0013(3) -0.0010(3)
    Ag3 0.0446(5) 0.0320(4) 0.0154(3) -0.0002(3) 0.0013(3) 0.0000(3)
    Ag4 0.0462(5) 0.0337(4) 0.0150(3) -0.0002(3) 0.0013(3) -0.0017(3)
    S1 0.0197(12) 0.0375(12) 0.0225(11) -0.0053(9) 0.0052(9) -0.0048(10)
    S2 0.0213(12) 0.0328(11) 0.0191(10) 0.0025(9) -0.0006(8) 0.0004(9)
    S3 0.0328(13) 0.0169(10) 0.0224(11) 0.0026(9) 0.0010(9) -0.0014(9)
    S4 0.0275(13) 0.0220(11) 0.0204(11) 0.0015(9) -0.0002(9) -0.0053(9)
    S5 0.0196(12) 0.0491(14) 0.0226(11) 0.0073(10) 0.0047(9) 0.0046(11)
    S6 0.0196(12) 0.0343(12) 0.0247(11) 0.0004(9) -0.0025(9) 0.0025(10)
    S7 0.0307(13) 0.0216(10) 0.0188(10) 0.0024(9) -0.0001(9) 0.0048(9)
    S8 0.0366(14) 0.0225(11) 0.0246(12) 0.0028(9) -0.0016(10) 0.0053(10)
    S9 0.0209(12) 0.0370(12) 0.0202(11) -0.0084(9) 0.0055(9) -0.0019(10)
    S10 0.0217(11) 0.0280(11) 0.0211(10) -0.0009(9) -0.0004(8) 0.0008(9)
    S11 0.0254(12) 0.0159(10) 0.0230(11) 0.0006(8) 0.0013(9) -0.0010(9)
    S12 0.0275(12) 0.0218(10) 0.0196(10) -0.0014(9) 0.0015(9) -0.0074(9)
    S13 0.0214(12) 0.0288(11) 0.0207(11) 0.0057(9) 0.0061(9) 0.0018(9)
    S14 0.0221(12) 0.0349(12) 0.0227(11) -0.0067(9) -0.0009(9) -0.0012(10)
    S15 0.0262(12) 0.0240(11) 0.0229(11) -0.0002(9) 0.0039(9) 0.0058(9)
    S16 0.0277(12) 0.0238(11) 0.0176(10) 0.0011(9) 0.0028(8) 0.0004(9)
    Ce1 0.0114(2) 0.0133(2) 0.0156(2) -0.00090(16) -0.00033(16) 0.00136(19)
    P1 0.0173(11) 0.0195(10) 0.0222(10) -0.0007(8) 0.0019(8) 0.0046(9)
    P2 0.0174(11) 0.0353(12) 0.0277(11) -0.0073(9) -0.0052(8) 0.0077(10)
    P3 0.0264(12) 0.0208(10) 0.0215(11) 0.0007(9) 0.0057(9) 0.0032(9)
    P4 0.0156(11) 0.0182(10) 0.0205(11) 0.0002(8) 0.0005(8) -0.0034(9)
    O1 0.020(3) 0.015(3) 0.019(3) -0.002(2) 0.003(2) 0.006(2)
    O2 0.013(3) 0.025(3) 0.034(3) -0.002(2) -0.004(2) 0.003(3)
    O3 0.024(3) 0.019(3) 0.018(3) -0.004(2) 0.005(2) 0.005(2)
    O4 0.008(3) 0.022(3) 0.032(3) -0.002(2) -0.004(2) 0.005(2)
    O5 0.036(4) 0.026(3) 0.030(3) -0.006(3) 0.000(3) 0.002(3)
    O6 0.127(8) 0.041(4) 0.046(4) -0.028(5) 0.015(5) -0.023(4)
    O7 0.042(4) 0.019(3) 0.029(3) -0.006(3) -0.007(3) 0.008(3)
    O8 0.016(3) 0.024(3) 0.029(3) -0.003(2) 0.001(2) -0.001(2)
    O9 0.039(4) 0.026(3) 0.033(4) -0.007(3) 0.002(3) -0.006(3)
    O10 0.019(3) 0.018(3) 0.027(3) 0.003(2) -0.003(2) -0.003(2)
    N1 0.014(4) 0.030(4) 0.038(4) -0.007(3) 0.000(3) 0.014(3)
    N2 0.047(5) 0.029(4) 0.023(4) -0.008(3) 0.010(3) -0.008(3)
    N3 0.023(4) 0.023(3) 0.024(3) 0.006(3) -0.002(3) 0.000(3)
    N4 0.036(5) 0.070(6) 0.049(5) -0.008(4) 0.001(4) -0.018(5)
    N5 0.018(4) 0.079(6) 0.064(5) 0.008(4) 0.000(4) 0.045(5)
    N6 0.012(4) 0.039(4) 0.050(4) -0.005(3) 0.005(3) 0.002(4)
    N7 0.024(4) 0.023(3) 0.030(4) -0.003(3) 0.001(3) -0.004(3)
    N8 0.050(5) 0.036(4) 0.023(4) 0.014(3) 0.023(3) 0.010(3)
    N9 0.023(4) 0.026(4) 0.023(4) 0.000(3) 0.005(3) -0.002(3)
    N10 0.015(4) 0.018(3) 0.026(4) 0.001(3) -0.004(3) 0.003(3)
    N11 0.018(4) 0.019(3) 0.023(3) 0.000(3) -0.001(3) -0.002(3)
    N12 0.032(4) 0.021(4) 0.033(4) 0.002(3) 0.002(3) -0.008(3)
    N13 0.026(4) 0.014(3) 0.021(4) -0.005(3) -0.001(3) -0.002(3)
    N14 0.045(6) 0.028(4) 0.045(5) -0.002(4) -0.002(4) -0.021(4)
    C1 0.019(5) 0.037(5) 0.042(5) 0.004(4) 0.004(4) -0.002(4)
    C2 0.033(6) 0.059(6) 0.085(8) -0.019(5) 0.000(5) 0.038(6)
    C3 0.078(10) 0.212(17) 0.026(6) 0.052(10) 0.006(6) -0.031(8)
    C4 0.063(8) 0.083(8) 0.024(5) -0.025(6) -0.006(5) -0.015(5)
    C5 0.051(6) 0.024(4) 0.055(6) -0.001(4) -0.008(5) 0.014(4)
    C6 0.026(5) 0.026(4) 0.046(5) 0.008(4) -0.006(4) -0.013(4)
    C7 0.036(6) 0.066(8) 0.110(10) 0.028(5) -0.040(6) -0.060(8)
    C8 0.098(11) 0.209(17) 0.048(7) -0.080(11) 0.030(7) -0.065(9)
    C9 0.034(5) 0.029(4) 0.055(6) -0.004(4) -0.011(4) 0.004(4)
    C10 0.026(6) 0.146(12) 0.103(9) 0.008(7) 0.001(6) 0.080(9)
    C11 0.034(6) 0.063(7) 0.078(7) -0.015(5) 0.012(5) -0.003(6)
    C12 0.048(6) 0.053(6) 0.039(5) -0.002(5) 0.014(4) -0.001(5)
    C13 0.038(6) 0.016(4) 0.030(5) -0.009(4) 0.005(4) -0.008(4)
    C14 0.035(5) 0.033(5) 0.069(6) -0.004(4) 0.006(5) 0.004(5)
    C15 0.061(6) 0.033(4) 0.027(4) -0.014(4) 0.033(4) -0.008(4)
    C16 0.073(8) 0.043(5) 0.042(5) 0.018(5) 0.029(5) 0.016(5)
    C17 0.035(5) 0.031(5) 0.024(4) 0.002(4) -0.005(4) 0.004(4)
    C18 0.038(6) 0.041(6) 0.039(5) 0.004(5) -0.008(4) -0.004(5)
    C19 0.031(5) 0.019(4) 0.035(5) -0.005(4) 0.000(4) 0.000(4)
    C20 0.030(5) 0.032(5) 0.023(4) 0.001(4) -0.007(4) 0.005(4)
    C21 0.026(5) 0.021(4) 0.033(4) -0.001(3) -0.004(4) -0.011(4)
    C22 0.018(5) 0.042(5) 0.048(6) 0.003(4) -0.004(4) 0.009(5)
    C23 0.036(6) 0.035(5) 0.039(5) -0.001(4) 0.006(4) -0.019(4)
    C24 0.037(6) 0.033(5) 0.028(5) 0.001(4) -0.001(4) -0.005(4)
    Ce2 0.0105(2) 0.0135(2) 0.0153(2) -0.00026(16) 0.00115(16) 0.00153(18)
    P5 0.0228(12) 0.0178(10) 0.0198(10) -0.0028(8) -0.0006(8) 0.0031(9)
    P6 0.0131(10) 0.0177(10) 0.0217(10) -0.0017(7) -0.0006(8) -0.0003(8)
    P7 0.0211(11) 0.0218(10) 0.0155(10) 0.0000(8) 0.0037(8) 0.0041(9)
    P8 0.0109(11) 0.0202(10) 0.0258(11) 0.0000(8) 0.0018(8) -0.0042(9)
    O11 0.023(3) 0.016(3) 0.014(3) 0.001(2) 0.002(2) 0.001(2)
    O12 0.011(3) 0.026(3) 0.024(3) -0.004(2) -0.007(2) 0.002(2)
    O13 0.020(3) 0.019(3) 0.023(3) -0.002(2) 0.001(2) 0.006(2)
    O14 0.007(3) 0.023(3) 0.022(3) -0.001(2) 0.004(2) -0.001(2)
    O15 0.012(3) 0.026(3) 0.027(3) -0.004(2) 0.008(2) -0.004(2)
    O16 0.055(5) 0.048(4) 0.023(3) -0.007(3) 0.009(3) -0.019(3)
    O17 0.021(3) 0.026(3) 0.032(3) 0.008(2) 0.001(3) -0.005(3)
    O18 0.023(3) 0.024(3) 0.020(3) 0.002(2) 0.001(2) 0.002(3)
    O19 0.071(5) 0.036(4) 0.030(4) -0.018(3) 0.011(3) -0.027(3)
    O20 0.032(4) 0.022(3) 0.021(3) -0.001(3) 0.004(3) 0.005(3)
    N15 0.023(4) 0.021(3) 0.047(4) -0.007(3) -0.009(3) 0.007(3)
    N16 0.029(4) 0.024(3) 0.034(4) -0.004(3) 0.002(3) 0.012(3)
    N17 0.021(4) 0.023(4) 0.040(4) 0.003(3) -0.005(3) -0.004(3)
    N18 0.021(3) 0.022(3) 0.028(3) -0.004(3) -0.005(3) 0.009(3)
    N19 0.013(4) 0.041(4) 0.048(4) 0.000(3) -0.004(3) -0.030(4)
    N20 0.028(4) 0.014(3) 0.025(3) -0.004(3) -0.007(3) 0.000(3)
    N21 0.040(5) 0.038(4) 0.017(3) 0.001(3) 0.013(3) -0.007(3)
    N22 0.030(4) 0.024(4) 0.024(4) -0.007(3) 0.003(3) -0.001(3)
    N23 0.026(4) 0.035(4) 0.031(4) -0.006(3) -0.002(3) 0.009(3)
    N24 0.018(4) 0.019(3) 0.030(4) 0.005(3) -0.009(3) -0.001(3)
    N25 0.015(4) 0.028(4) 0.040(4) 0.002(3) 0.001(3) -0.010(3)
    N26 0.025(4) 0.026(4) 0.019(4) 0.002(3) 0.005(3) -0.006(3)
    N27 0.045(5) 0.021(4) 0.020(4) -0.007(3) 0.010(3) -0.003(3)
    N28 0.027(5) 0.044(5) 0.025(4) -0.007(4) 0.006(3) -0.007(4)
    C25 0.013(5) 0.050(6) 0.045(5) 0.004(4) 0.004(4) 0.005(5)
    C26 0.036(6) 0.038(5) 0.103(8) -0.019(5) -0.027(6) 0.015(6)
    C27 0.054(6) 0.042(5) 0.034(5) -0.006(4) 0.004(4) 0.012(4)
    C28 0.064(7) 0.036(5) 0.023(5) -0.002(5) 0.005(5) -0.005(4)
    C29 0.043(6) 0.038(5) 0.051(5) 0.014(4) -0.009(4) -0.004(5)
    C30 0.064(8) 0.077(8) 0.063(7) 0.022(6) -0.015(6) -0.037(7)
    C31 0.031(5) 0.035(4) 0.034(4) -0.011(4) -0.009(4) 0.018(4)
    C32 0.035(5) 0.043(5) 0.036(4) 0.000(4) -0.011(4) 0.010(4)
    C33 0.017(4) 0.042(5) 0.064(6) 0.008(4) -0.008(4) -0.034(5)
    C34 0.025(5) 0.071(7) 0.054(5) 0.003(5) -0.003(4) -0.037(5)
    C35 0.030(5) 0.017(4) 0.050(5) -0.001(3) -0.005(4) -0.007(4)
    C36 0.056(7) 0.034(5) 0.039(5) -0.018(5) -0.004(5) 0.018(4)
    C37 0.035(6) 0.042(5) 0.081(7) 0.015(4) 0.028(5) -0.020(5)
    C38 0.075(9) 0.079(8) 0.037(6) -0.010(6) 0.011(5) -0.027(6)
    C39 0.057(7) 0.036(5) 0.038(5) -0.015(4) 0.020(5) -0.003(4)
    C40 0.039(6) 0.031(5) 0.041(5) -0.003(4) 0.009(4) 0.000(4)
    C41 0.043(6) 0.040(5) 0.030(5) 0.010(4) 0.004(4) 0.014(4)
    C42 0.044(7) 0.042(5) 0.064(7) -0.022(5) -0.018(5) 0.014(5)
    C43 0.022(5) 0.024(4) 0.043(5) -0.006(3) 0.002(4) 0.012(4)
    C44 0.035(6) 0.029(5) 0.069(7) 0.013(4) -0.025(5) 0.002(5)
    C45 0.037(5) 0.017(4) 0.046(5) 0.002(3) -0.011(4) -0.006(4)
    C46 0.026(6) 0.047(6) 0.065(7) 0.000(4) 0.008(5) -0.008(5)
    C47 0.040(7) 0.067(7) 0.048(6) -0.012(5) 0.019(5) -0.019(6)
    C48 0.029(6) 0.060(6) 0.033(5) 0.000(5) 0.013(4) 0.005(5)
    Ce3 0.0116(2) 0.0123(2) 0.0149(2) 0.00061(16) 0.00046(16) -0.00151(18)
    P9 0.0115(10) 0.0173(10) 0.0251(11) -0.0015(8) 0.0010(8) 0.0005(9)
    P10 0.0236(12) 0.0197(10) 0.0156(10) -0.0034(9) 0.0041(8) -0.0046(9)
    P11 0.0144(10) 0.0231(10) 0.0221(10) 0.0019(8) -0.0021(8) -0.0052(9)
    P12 0.0200(11) 0.0144(9) 0.0192(10) 0.0026(8) 0.0024(8) -0.0029(8)
    O21 0.018(3) 0.021(3) 0.022(3) -0.001(2) 0.002(2) 0.002(2)
    O22 0.029(3) 0.016(3) 0.025(3) 0.000(2) 0.003(2) -0.004(2)
    O23 0.007(3) 0.031(3) 0.025(3) -0.001(2) -0.003(2) -0.003(3)
    O24 0.018(3) 0.018(3) 0.023(3) 0.003(2) 0.000(2) -0.008(2)
    O25 0.022(3) 0.018(3) 0.030(3) -0.007(2) -0.006(2) 0.008(2)
    O26 0.034(4) 0.050(4) 0.026(3) 0.004(3) -0.001(3) 0.022(3)
    O27 0.020(3) 0.033(3) 0.025(3) -0.006(2) 0.003(3) 0.002(3)
    O28 0.032(4) 0.017(3) 0.021(3) 0.011(2) 0.005(2) -0.001(2)
    O29 0.087(6) 0.040(4) 0.030(4) 0.020(4) 0.012(4) 0.018(3)
    O30 0.041(4) 0.023(3) 0.024(3) 0.006(3) 0.005(3) 0.000(3)
    N29 0.026(4) 0.027(4) 0.012(3) -0.002(3) 0.005(3) 0.002(3)
    N30 0.010(4) 0.031(4) 0.027(4) 0.000(3) -0.002(3) -0.004(3)
    N31 0.015(4) 0.019(3) 0.029(4) 0.001(3) 0.005(3) 0.004(3)
    N32 0.028(4) 0.025(4) 0.025(4) 0.008(3) 0.007(3) -0.012(3)
    N33 0.027(4) 0.024(4) 0.028(4) -0.002(3) -0.003(3) -0.014(3)
    N34 0.034(4) 0.040(4) 0.020(3) -0.021(3) 0.003(3) -0.006(3)
    N35 0.029(4) 0.021(3) 0.023(3) 0.002(3) 0.007(3) 0.002(3)
    N36 0.014(3) 0.043(4) 0.046(4) 0.009(3) -0.013(3) -0.030(3)
    N37 0.017(3) 0.023(3) 0.027(3) 0.001(3) -0.003(3) 0.006(3)
    N38 0.026(4) 0.037(4) 0.019(3) 0.001(3) 0.005(3) -0.004(3)
    N39 0.026(4) 0.011(3) 0.037(4) 0.001(3) 0.002(3) -0.009(3)
    N40 0.024(4) 0.015(3) 0.025(3) 0.007(3) -0.002(3) -0.003(3)
    N41 0.018(4) 0.023(3) 0.019(4) 0.002(3) 0.002(3) 0.001(3)
    N42 0.034(4) 0.021(4) 0.016(3) 0.009(3) -0.003(3) 0.002(3)
    C49 0.053(7) 0.037(5) 0.024(5) -0.009(5) -0.001(4) 0.001(4)
    C50 0.039(6) 0.014(4) 0.043(5) -0.005(4) 0.017(4) 0.011(4)
    C51 0.023(5) 0.019(4) 0.037(5) 0.000(3) -0.001(4) -0.003(4)
    C52 0.013(4) 0.031(5) 0.047(5) 0.000(3) 0.000(4) -0.005(4)
    C53 0.017(5) 0.027(4) 0.041(5) 0.007(3) 0.009(4) -0.006(4)
    C54 0.017(4) 0.031(5) 0.040(5) 0.006(3) -0.011(4) -0.006(4)
    C55 0.041(6) 0.070(7) 0.059(6) 0.023(5) 0.017(5) -0.020(6)
    C56 0.044(6) 0.013(4) 0.023(4) -0.010(4) -0.005(4) 0.001(4)
    C57 0.043(6) 0.033(5) 0.040(5) -0.006(4) 0.003(4) -0.030(5)
    C58 0.031(6) 0.049(6) 0.043(6) 0.001(5) -0.001(4) -0.008(5)
    C59 0.080(9) 0.095(9) 0.019(5) -0.053(7) 0.003(5) -0.003(5)
    C60 0.088(9) 0.092(8) 0.032(5) -0.058(7) 0.007(5) -0.005(5)
    C61 0.037(5) 0.026(4) 0.046(5) 0.001(4) -0.003(4) 0.002(4)
    C62 0.051(6) 0.057(6) 0.030(5) 0.021(5) 0.004(4) 0.025(4)
    C63 0.035(6) 0.072(7) 0.090(8) 0.007(5) -0.025(5) -0.060(6)
    C64 0.035(6) 0.078(8) 0.083(8) 0.009(5) -0.017(5) -0.049(7)
    C65 0.021(5) 0.031(4) 0.044(5) 0.003(4) 0.006(4) 0.005(4)
    C66 0.018(4) 0.032(4) 0.037(4) -0.001(3) 0.000(3) 0.012(4)
    C67 0.046(6) 0.063(6) 0.038(5) -0.020(5) 0.000(4) 0.010(5)
    C68 0.058(7) 0.050(6) 0.023(5) 0.002(5) -0.007(4) 0.001(4)
    C69 0.043(6) 0.024(4) 0.055(5) 0.000(4) -0.007(4) -0.014(4)
    C70 0.032(6) 0.037(5) 0.057(6) -0.010(4) -0.001(5) 0.009(5)
    C71 0.025(5) 0.037(5) 0.068(6) 0.008(4) 0.000(4) -0.024(5)
    C72 0.026(5) 0.039(5) 0.038(5) 0.008(4) -0.001(4) 0.003(4)
    Ce4 0.0111(2) 0.0124(2) 0.0183(2) 0.00022(16) 0.00083(16) -0.00175(18)
    P13 0.0233(12) 0.0144(10) 0.0216(10) 0.0010(8) 0.0041(8) -0.0045(9)
    P14 0.0120(10) 0.0173(9) 0.0222(10) -0.0002(7) -0.0003(8) 0.0010(8)
    P15 0.0228(11) 0.0171(10) 0.0215(10) 0.0014(8) 0.0036(8) -0.0009(9)
    P16 0.0119(11) 0.0187(10) 0.0234(11) -0.0017(8) 0.0018(8) 0.0004(9)
    O31 0.026(3) 0.020(3) 0.023(3) 0.004(2) 0.006(2) -0.004(2)
    O32 0.014(3) 0.024(3) 0.030(3) 0.002(2) -0.004(2) 0.000(3)
    O33 0.026(3) 0.028(3) 0.018(3) 0.006(2) 0.005(2) -0.015(2)
    O34 0.022(3) 0.017(3) 0.034(3) -0.006(2) -0.002(2) -0.002(2)
    O35 0.016(3) 0.033(3) 0.034(3) 0.001(2) 0.004(2) 0.012(3)
    O36 0.051(5) 0.040(4) 0.033(4) 0.001(3) 0.005(3) 0.016(3)
    O37 0.027(4) 0.029(3) 0.027(3) -0.009(3) 0.006(3) 0.000(3)
    O38 0.030(4) 0.017(3) 0.030(3) 0.003(2) -0.003(3) 0.002(3)
    O39 0.054(4) 0.018(3) 0.026(3) -0.002(3) 0.001(3) 0.007(3)
    O40 0.033(4) 0.013(3) 0.029(3) 0.007(2) 0.000(3) -0.007(3)
    N43 0.027(4) 0.018(3) 0.028(3) 0.005(3) -0.001(3) -0.007(3)
    N44 0.036(4) 0.014(3) 0.027(4) -0.001(3) 0.007(3) 0.006(3)
    N45 0.040(4) 0.019(3) 0.021(3) -0.002(3) 0.009(3) -0.007(3)
    N46 0.016(3) 0.030(3) 0.024(3) 0.008(3) -0.006(2) -0.011(3)
    N47 0.009(3) 0.034(4) 0.039(4) 0.001(3) 0.001(3) 0.023(3)
    N48 0.025(4) 0.020(3) 0.021(3) -0.002(3) 0.007(3) 0.003(3)
    N49 0.033(4) 0.036(4) 0.029(4) 0.003(3) 0.010(3) 0.003(3)
    N50 0.029(4) 0.019(3) 0.021(3) -0.002(3) 0.012(3) 0.001(3)
    N51 0.037(5) 0.035(4) 0.029(4) 0.000(3) -0.005(3) -0.012(3)
    N52 0.028(4) 0.029(4) 0.021(4) -0.006(3) -0.004(3) 0.004(3)
    N53 0.017(4) 0.028(4) 0.020(3) 0.000(3) 0.001(3) -0.003(3)
    N54 0.015(4) 0.022(3) 0.036(4) 0.003(3) 0.003(3) 0.002(3)
    N55 0.024(4) 0.017(3) 0.025(4) 0.003(3) -0.001(3) -0.001(3)
    N56 0.017(4) 0.014(3) 0.027(4) 0.002(3) -0.010(3) -0.001(3)
    C73 0.018(5) 0.032(5) 0.035(5) 0.009(4) 0.000(4) 0.003(4)
    C74 0.046(6) 0.028(5) 0.051(5) 0.019(4) -0.004(4) -0.007(4)
    C75 0.057(7) 0.066(7) 0.055(6) -0.015(6) 0.004(5) 0.035(6)
    C76 0.031(5) 0.036(5) 0.073(6) -0.008(4) -0.008(5) 0.010(5)
    C77 0.059(7) 0.030(5) 0.035(5) 0.006(4) -0.002(4) -0.013(4)
    C78 0.048(6) 0.027(5) 0.028(5) 0.004(4) 0.010(4) 0.001(4)
    C79 0.031(5) 0.033(4) 0.033(4) 0.011(4) 0.003(4) -0.017(4)
    C80 0.023(4) 0.026(4) 0.034(4) 0.006(3) -0.008(3) 0.000(4)
    C81 0.033(6) 0.061(7) 0.179(13) -0.001(5) 0.014(7) 0.081(8)
    C82 0.007(4) 0.044(5) 0.065(6) 0.002(4) 0.001(4) 0.027(5)
    C83 0.043(6) 0.036(5) 0.037(5) 0.013(4) 0.002(4) -0.012(4)
    C84 0.026(5) 0.028(4) 0.043(5) -0.001(4) -0.004(4) 0.006(4)
    C85 0.046(6) 0.040(5) 0.063(6) -0.022(4) 0.029(5) -0.012(5)
    C86 0.066(8) 0.092(9) 0.034(5) 0.012(6) 0.015(5) 0.025(6)
    C87 0.033(5) 0.036(5) 0.045(5) 0.009(4) 0.010(4) 0.000(4)
    C88 0.042(6) 0.021(5) 0.039(5) -0.003(4) 0.010(4) -0.005(4)
    C89 0.040(6) 0.068(8) 0.059(7) 0.008(5) -0.021(5) -0.017(6)
    C90 0.058(7) 0.043(6) 0.028(5) -0.006(5) 0.005(4) -0.017(5)
    C91 0.047(7) 0.022(5) 0.046(6) -0.023(4) 0.010(5) 0.005(4)
    C92 0.056(7) 0.049(6) 0.031(5) -0.013(5) 0.000(5) 0.003(5)
    C93 0.041(6) 0.042(6) 0.036(5) -0.004(5) -0.011(4) -0.008(5)
    C94 0.026(5) 0.038(5) 0.034(5) -0.009(4) -0.004(4) -0.003(4)
    C95 0.007(4) 0.050(6) 0.064(7) 0.008(4) 0.007(4) 0.004(5)
    C96 0.014(4) 0.041(5) 0.057(6) 0.005(4) -0.015(4) -0.001(5)
_geom_special_details
;
All e.s.d.'s (except the e.s.d. in the dihedral angle between two l.s. planes)
are estimated using the full covariance matrix. The cell e.s.d.'s are taken
into account individually in the estimation of e.s.d.'s in distances, angles
and torsion angles; correlations between e.s.d.'s in cell parameters are only
used when they are defined by crystal symmetry. An approximate (isotropic)
treatment of cell e.s.d.'s is used for estimating e.s.d.'s involving l.s.
planes.
;
loop_
    _geom_bond_atom_site_label_1
    _geom_bond_atom_site_label_2
    _geom_bond_site_symmetry_2
    _geom_bond_distance
    _geom_bond_publ_flag
    W1 S2 . 2.202(2) ?
    W1 S1 . 2.203(2) ?
    W1 S4 . 2.205(2) ?
    W1 S3 . 2.217(2) ?
    W1 Ag1 . 2.9307(9) ?
    W1 Ag4 . 2.9424(9) ?
    W2 S5 . 2.203(2) ?
    W2 S6 . 2.206(2) ?
    W2 S8 . 2.208(2) ?
    W2 S7 . 2.209(2) ?
    W2 Ag2 . 2.9320(9) ?
    W2 Ag1 . 2.9458(9) ?
    W3 S9 . 2.196(2) ?
    W3 S12 . 2.207(2) ?
    W3 S10 . 2.207(2) ?
    W3 S11 . 2.216(2) ?
    W3 Ag2 . 2.9300(9) ?
    W3 Ag3 . 2.9307(9) ?
    W4 S13 . 2.201(2) ?
    W4 S14 . 2.207(2) ?
    W4 S16 . 2.207(2) ?
    W4 S15 . 2.211(2) ?
    W4 Ag4 1_554 2.9292(9) ?
    W4 Ag3 . 2.9402(9) ?
    Ag1 S3 . 2.479(2) ?
    Ag1 S4 . 2.572(2) ?
    Ag1 S6 . 2.605(3) ?
    Ag1 S5 . 2.626(3) ?
    Ag2 S8 . 2.480(2) ?
    Ag2 S7 . 2.571(2) ?
    Ag2 S9 . 2.600(3) ?
    Ag2 S10 . 2.602(2) ?
    Ag3 S11 . 2.476(2) ?
    Ag3 S12 . 2.568(2) ?
    Ag3 S14 . 2.616(2) ?
    Ag3 S13 . 2.650(3) ?
    Ag4 S16 1_556 2.487(2) ?
    Ag4 S15 1_556 2.577(2) ?
    Ag4 S2 . 2.633(2) ?
    Ag4 S1 . 2.643(3) ?
    Ag4 W4 1_556 2.9292(9) ?
    S15 Ag4 1_554 2.577(2) ?
    S16 Ag4 1_554 2.487(2) ?
    Ce1 O2 . 2.363(5) ?
    Ce1 O4 . 2.382(5) ?
    Ce1 O3 . 2.391(5) ?
    Ce1 O1 . 2.409(5) ?
    Ce1 O7 . 2.576(6) ?
    Ce1 O8 . 2.583(6) ?
    Ce1 O10 . 2.595(5) ?
    Ce1 O5 . 2.628(6) ?
    Ce1 N14 . 3.002(8) ?
    Ce1 N13 . 3.021(7) ?
    P1 O1 . 1.486(5) ?
    P1 N1 . 1.628(7) ?
    P1 N3 . 1.631(6) ?
    P1 N2 . 1.647(7) ?
    P2 O2 . 1.502(6) ?
    P2 N4 . 1.589(8) ?
    P2 N6 . 1.614(7) ?
    P2 N5 . 1.634(7) ?
    P3 O3 . 1.491(5) ?
    P3 N8 . 1.641(7) ?
    P3 N9 . 1.642(7) ?
    P3 N7 . 1.645(7) ?
    P4 O4 . 1.490(6) ?
    P4 N11 . 1.632(7) ?
    P4 N12 . 1.635(7) ?
    P4 N10 . 1.637(7) ?
    O5 N14 . 1.282(10) ?
    O6 N14 . 1.228(10) ?
    O7 N14 . 1.258(10) ?
    O8 N13 . 1.240(9) ?
    O9 N13 . 1.214(9) ?
    O10 N13 . 1.279(9) ?
    N1 C1 . 1.458(10) ?
    N1 C2 . 1.476(10) ?
    N2 C3 . 1.407(12) ?
    N2 C4 . 1.460(11) ?
    N3 C6 . 1.462(9) ?
    N3 C5 . 1.473(9) ?
    N4 C7 . 1.449(13) ?
    N4 C8 . 1.471(12) ?
    N5 C9 . 1.406(10) ?
    N5 C10 . 1.472(11) ?
    N6 C11 . 1.452(10) ?
    N6 C12 . 1.460(10) ?
    N7 C13 . 1.449(10) ?
    N7 C14 . 1.458(11) ?
    N8 C15 . 1.419(10) ?
    N8 C16 . 1.465(10) ?
    N9 C17 . 1.458(10) ?
    N9 C18 . 1.475(11) ?
    N10 C19 . 1.448(11) ?
    N10 C20 . 1.461(10) ?
    N11 C21 . 1.454(9) ?
    N11 C22 . 1.481(11) ?
    N12 C23 . 1.443(11) ?
    N12 C24 . 1.476(11) ?
    C1 H1A . 0.9600 ?
    C1 H1B . 0.9600 ?
    C1 H1C . 0.9600 ?
    C2 H2A . 0.9600 ?
    C2 H2B . 0.9600 ?
    C2 H2C . 0.9600 ?
    C3 H3A . 0.9600 ?
    C3 H3B . 0.9600 ?
    C3 H3C . 0.9600 ?
    C4 H4A . 0.9600 ?
    C4 H4B . 0.9600 ?
    C4 H4C . 0.9600 ?
    C5 H5A . 0.9600 ?
    C5 H5B . 0.9600 ?
    C5 H5C . 0.9600 ?
    C6 H6A . 0.9600 ?
    C6 H6B . 0.9600 ?
    C6 H6C . 0.9600 ?
    C7 H7A . 0.9600 ?
    C7 H7B . 0.9600 ?
    C7 H7C . 0.9600 ?
    C8 H8A . 0.9600 ?
    C8 H8B . 0.9600 ?
    C8 H8C . 0.9600 ?
    C9 H9A . 0.9600 ?
    C9 H9B . 0.9600 ?
    C9 H9C . 0.9600 ?
    C10 H10A . 0.9600 ?
    C10 H10B . 0.9600 ?
    C10 H10C . 0.9600 ?
    C11 H11A . 0.9600 ?
    C11 H11B . 0.9600 ?
    C11 H11C . 0.9600 ?
    C12 H12A . 0.9600 ?
    C12 H12B . 0.9600 ?
    C12 H12C . 0.9600 ?
    C13 H13A . 0.9600 ?
    C13 H13B . 0.9600 ?
    C13 H13C . 0.9600 ?
    C14 H14A . 0.9600 ?
    C14 H14B . 0.9600 ?
    C14 H14C . 0.9600 ?
    C15 H15A . 0.9600 ?
    C15 H15B . 0.9600 ?
    C15 H15C . 0.9600 ?
    C16 H16A . 0.9600 ?
    C16 H16B . 0.9600 ?
    C16 H16C . 0.9600 ?
    C17 H17A . 0.9600 ?
    C17 H17B . 0.9600 ?
    C17 H17C . 0.9600 ?
    C18 H18A . 0.9600 ?
    C18 H18B . 0.9600 ?
    C18 H18C . 0.9600 ?
    C19 H19A . 0.9600 ?
    C19 H19B . 0.9600 ?
    C19 H19C . 0.9600 ?
    C20 H20A . 0.9600 ?
    C20 H20B . 0.9600 ?
    C20 H20C . 0.9600 ?
    C21 H21A . 0.9600 ?
    C21 H21B . 0.9600 ?
    C21 H21C . 0.9600 ?
    C22 H22A . 0.9600 ?
    C22 H22B . 0.9600 ?
    C22 H22C . 0.9600 ?
    C23 H23A . 0.9600 ?
    C23 H23B . 0.9600 ?
    C23 H23C . 0.9600 ?
    C24 H24A . 0.9600 ?
    C24 H24B . 0.9600 ?
    C24 H24C . 0.9600 ?
    Ce2 O12 . 2.368(5) ?
    Ce2 O13 . 2.372(5) ?
    Ce2 O14 . 2.380(5) ?
    Ce2 O11 . 2.411(5) ?
    Ce2 O20 . 2.588(6) ?
    Ce2 O15 . 2.596(6) ?
    Ce2 O18 . 2.610(6) ?
    Ce2 O17 . 2.610(6) ?
    Ce2 N28 . 3.018(8) ?
    Ce2 N27 . 3.019(7) ?
    P5 O11 . 1.487(5) ?
    P5 N17 . 1.624(7) ?
    P5 N15 . 1.642(7) ?
    P5 N16 . 1.644(7) ?
    P6 O12 . 1.497(5) ?
    P6 N19 . 1.623(7) ?
    P6 N20 . 1.630(6) ?
    P6 N18 . 1.645(6) ?
    P7 O13 . 1.488(6) ?
    P7 N21 . 1.617(7) ?
    P7 N23 . 1.635(8) ?
    P7 N22 . 1.637(7) ?
    P8 O14 . 1.483(6) ?
    P8 N24 . 1.633(7) ?
    P8 N25 . 1.635(7) ?
    P8 N26 . 1.640(7) ?
    O15 N27 . 1.268(9) ?
    O16 N27 . 1.212(9) ?
    O17 N27 . 1.279(9) ?
    O18 N28 . 1.266(9) ?
    O19 N28 . 1.242(9) ?
    O20 N28 . 1.260(10) ?
    N15 C25 . 1.454(10) ?
    N15 C26 . 1.465(10) ?
    N16 C28 . 1.459(10) ?
    N16 C27 . 1.467(10) ?
    N17 C29 . 1.446(10) ?
    N17 C30 . 1.481(11) ?
    N18 C31 . 1.448(9) ?
    N18 C32 . 1.470(9) ?
    N19 C33 . 1.438(9) ?
    N19 C34 . 1.465(10) ?
    N20 C35 . 1.451(10) ?
    N20 C36 . 1.476(10) ?
    N21 C37 . 1.449(11) ?
    N21 C38 . 1.462(11) ?
    N22 C40 . 1.427(11) ?
    N22 C39 . 1.457(10) ?
    N23 C41 . 1.465(11) ?
    N23 C42 . 1.467(12) ?
    N24 C43 . 1.448(11) ?
    N24 C44 . 1.476(11) ?
    N25 C45 . 1.467(10) ?
    N25 C46 . 1.473(11) ?
    N26 C48 . 1.441(11) ?
    N26 C47 . 1.462(13) ?
    C25 H25A . 0.9600 ?
    C25 H25B . 0.9600 ?
    C25 H25C . 0.9600 ?
    C26 H26A . 0.9600 ?
    C26 H26B . 0.9600 ?
    C26 H26C . 0.9600 ?
    C27 H27A . 0.9600 ?
    C27 H27B . 0.9600 ?
    C27 H27C . 0.9600 ?
    C28 H28A . 0.9600 ?
    C28 H28B . 0.9600 ?
    C28 H28C . 0.9600 ?
    C29 H29A . 0.9600 ?
    C29 H29B . 0.9600 ?
    C29 H29C . 0.9600 ?
    C30 H30A . 0.9600 ?
    C30 H30B . 0.9600 ?
    C30 H30C . 0.9600 ?
    C31 H31A . 0.9600 ?
    C31 H31B . 0.9600 ?
    C31 H31C . 0.9600 ?
    C32 H32A . 0.9600 ?
    C32 H32B . 0.9600 ?
    C32 H32C . 0.9600 ?
    C33 H33A . 0.9600 ?
    C33 H33B . 0.9600 ?
    C33 H33C . 0.9600 ?
    C34 H34A . 0.9600 ?
    C34 H34B . 0.9600 ?
    C34 H34C . 0.9600 ?
    C35 H35A . 0.9600 ?
    C35 H35B . 0.9600 ?
    C35 H35C . 0.9600 ?
    C36 H36A . 0.9600 ?
    C36 H36B . 0.9600 ?
    C36 H36C . 0.9600 ?
    C37 H37A . 0.9600 ?
    C37 H37B . 0.9600 ?
    C37 H37C . 0.9600 ?
    C38 H38A . 0.9600 ?
    C38 H38B . 0.9600 ?
    C38 H38C . 0.9600 ?
    C39 H39A . 0.9600 ?
    C39 H39B . 0.9600 ?
    C39 H39C . 0.9600 ?
    C40 H40A . 0.9600 ?
    C40 H40B . 0.9600 ?
    C40 H40C . 0.9600 ?
    C41 H41A . 0.9600 ?
    C41 H41B . 0.9600 ?
    C41 H41C . 0.9600 ?
    C42 H42A . 0.9600 ?
    C42 H42B . 0.9600 ?
    C42 H42C . 0.9600 ?
    C43 H43A . 0.9600 ?
    C43 H43B . 0.9600 ?
    C43 H43C . 0.9600 ?
    C44 H44A . 0.9600 ?
    C44 H44B . 0.9600 ?
    C44 H44C . 0.9600 ?
    C45 H45A . 0.9600 ?
    C45 H45B . 0.9600 ?
    C45 H45C . 0.9600 ?
    C46 H46A . 0.9600 ?
    C46 H46B . 0.9600 ?
    C46 H46C . 0.9600 ?
    C47 H47A . 0.9600 ?
    C47 H47B . 0.9600 ?
    C47 H47C . 0.9600 ?
    C48 H48A . 0.9600 ?
    C48 H48B . 0.9600 ?
    C48 H48C . 0.9600 ?
    Ce3 O23 . 2.358(5) ?
    Ce3 O21 . 2.372(6) ?
    Ce3 O22 . 2.375(5) ?
    Ce3 O24 . 2.406(5) ?
    Ce3 O30 . 2.580(6) ?
    Ce3 O25 . 2.589(5) ?
    Ce3 O28 . 2.593(6) ?
    Ce3 O27 . 2.599(6) ?
    Ce3 N41 . 3.023(7) ?
    Ce3 N42 . 3.025(7) ?
    P9 O21 . 1.510(6) ?
    P9 N29 . 1.610(7) ?
    P9 N30 . 1.633(7) ?
    P9 N31 . 1.641(7) ?
    P10 O22 . 1.494(6) ?
    P10 N32 . 1.624(7) ?
    P10 N34 . 1.627(7) ?
    P10 N33 . 1.630(7) ?
    P11 O23 . 1.506(5) ?
    P11 N35 . 1.615(6) ?
    P11 N36 . 1.632(6) ?
    P11 N37 . 1.653(6) ?
    P12 O24 . 1.502(5) ?
    P12 N40 . 1.631(7) ?
    P12 N39 . 1.638(6) ?
    P12 N38 . 1.645(7) ?
    O25 N41 . 1.284(9) ?
    O26 N41 . 1.230(9) ?
    O27 N41 . 1.262(9) ?
    O28 N42 . 1.264(9) ?
    O29 N42 . 1.199(9) ?
    O30 N42 . 1.306(9) ?
    N29 C50 . 1.463(10) ?
    N29 C49 . 1.473(11) ?
    N30 C52 . 1.441(10) ?
    N30 C51 . 1.474(10) ?
    N31 C53 . 1.450(10) ?
    N31 C54 . 1.471(10) ?
    N32 C55 . 1.463(10) ?
    N32 C56 . 1.485(10) ?
    N33 C58 . 1.434(12) ?
    N33 C57 . 1.464(10) ?
    N34 C59 . 1.459(10) ?
    N34 C60 . 1.466(11) ?
    N35 C62 . 1.464(10) ?
    N35 C61 . 1.480(10) ?
    N36 C64 . 1.400(10) ?
    N36 C63 . 1.481(10) ?
    N37 C66 . 1.459(9) ?
    N37 C65 . 1.470(9) ?
    N38 C68 . 1.455(11) ?
    N38 C67 . 1.461(10) ?
    N39 C70 . 1.441(10) ?
    N39 C69 . 1.466(9) ?
    N40 C72 . 1.456(10) ?
    N40 C71 . 1.471(9) ?
    C49 H49A . 0.9600 ?
    C49 H49B . 0.9600 ?
    C49 H49C . 0.9600 ?
    C50 H50A . 0.9600 ?
    C50 H50B . 0.9600 ?
    C50 H50C . 0.9600 ?
    C51 H51A . 0.9600 ?
    C51 H51B . 0.9600 ?
    C51 H51C . 0.9600 ?
    C52 H52A . 0.9600 ?
    C52 H52B . 0.9600 ?
    C52 H52C . 0.9600 ?
    C53 H53A . 0.9600 ?
    C53 H53B . 0.9600 ?
    C53 H53C . 0.9600 ?
    C54 H54A . 0.9600 ?
    C54 H54B . 0.9600 ?
    C54 H54C . 0.9600 ?
    C55 H55A . 0.9600 ?
    C55 H55B . 0.9600 ?
    C55 H55C . 0.9600 ?
    C56 H56A . 0.9600 ?
    C56 H56B . 0.9600 ?
    C56 H56C . 0.9600 ?
    C57 H57A . 0.9600 ?
    C57 H57B . 0.9600 ?
    C57 H57C . 0.9600 ?
    C58 H58A . 0.9600 ?
    C58 H58B . 0.9600 ?
    C58 H58C . 0.9600 ?
    C59 H59A . 0.9600 ?
    C59 H59B . 0.9600 ?
    C59 H59C . 0.9600 ?
    C60 H60A . 0.9600 ?
    C60 H60B . 0.9600 ?
    C60 H60C . 0.9600 ?
    C61 H61A . 0.9600 ?
    C61 H61B . 0.9600 ?
    C61 H61C . 0.9600 ?
    C62 H62A . 0.9600 ?
    C62 H62B . 0.9600 ?
    C62 H62C . 0.9600 ?
    C63 H63A . 0.9600 ?
    C63 H63B . 0.9600 ?
    C63 H63C . 0.9600 ?
    C64 H64A . 0.9600 ?
    C64 H64B . 0.9600 ?
    C64 H64C . 0.9600 ?
    C65 H65A . 0.9600 ?
    C65 H65B . 0.9600 ?
    C65 H65C . 0.9600 ?
    C66 H66A . 0.9600 ?
    C66 H66B . 0.9600 ?
    C66 H66C . 0.9600 ?
    C67 H67A . 0.9600 ?
    C67 H67B . 0.9600 ?
    C67 H67C . 0.9600 ?
    C68 H68A . 0.9600 ?
    C68 H68B . 0.9600 ?
    C68 H68C . 0.9600 ?
    C69 H69A . 0.9600 ?
    C69 H69B . 0.9600 ?
    C69 H69C . 0.9600 ?
    C70 H70A . 0.9600 ?
    C70 H70B . 0.9600 ?
    C70 H70C . 0.9600 ?
    C71 H71A . 0.9600 ?
    C71 H71B . 0.9600 ?
    C71 H71C . 0.9600 ?
    C72 H72A . 0.9600 ?
    C72 H72B . 0.9600 ?
    C72 H72C . 0.9600 ?
    Ce4 O34 . 2.350(6) ?
    Ce4 O32 . 2.360(5) ?
    Ce4 O33 . 2.365(5) ?
    Ce4 O31 . 2.398(5) ?
    Ce4 O40 . 2.583(6) ?
    Ce4 O38 . 2.606(6) ?
    Ce4 O35 . 2.609(6) ?
    Ce4 O37 . 2.620(6) ?
    Ce4 N55 . 3.025(7) ?
    Ce4 N56 . 3.028(7) ?
    P13 O31 . 1.488(6) ?
    P13 N44 . 1.633(7) ?
    P13 N45 . 1.634(6) ?
    P13 N43 . 1.635(7) ?
    P14 O32 . 1.499(5) ?
    P14 N48 . 1.612(7) ?
    P14 N47 . 1.631(6) ?
    P14 N46 . 1.668(6) ?
    P15 O33 . 1.501(5) ?
    P15 N49 . 1.623(7) ?
    P15 N50 . 1.625(7) ?
    P15 N51 . 1.634(8) ?
    P16 O34 . 1.504(6) ?
    P16 N52 . 1.617(7) ?
    P16 N53 . 1.626(7) ?
    P16 N54 . 1.633(7) ?
    O35 N55 . 1.309(9) ?
    O36 N55 . 1.228(9) ?
    O37 N55 . 1.257(9) ?
    O38 N56 . 1.294(9) ?
    O39 N56 . 1.213(9) ?
    O40 N56 . 1.275(9) ?
    N43 C73 . 1.464(10) ?
    N43 C74 . 1.466(9) ?
    N44 C75 . 1.453(10) ?
    N44 C76 . 1.469(10) ?
    N45 C77 . 1.468(9) ?
    N45 C78 . 1.473(10) ?
    N46 C80 . 1.469(8) ?
    N46 C79 . 1.473(9) ?
    N47 C81 . 1.432(10) ?
    N47 C82 . 1.457(9) ?
    N48 C84 . 1.461(10) ?
    N48 C83 . 1.479(10) ?
    N49 C86 . 1.459(10) ?
    N49 C85 . 1.476(10) ?
    N50 C88 . 1.465(10) ?
    N50 C87 . 1.483(10) ?
    N51 C90 . 1.436(10) ?
    N51 C89 . 1.468(12) ?
    N52 C92 . 1.449(11) ?
    N52 C91 . 1.495(11) ?
    N53 C94 . 1.457(10) ?
    N53 C93 . 1.461(11) ?
    N54 C95 . 1.447(10) ?
    N54 C96 . 1.470(10) ?
    C73 H73A . 0.9600 ?
    C73 H73B . 0.9600 ?
    C73 H73C . 0.9600 ?
    C74 H74A . 0.9600 ?
    C74 H74B . 0.9600 ?
    C74 H74C . 0.9600 ?
    C75 H75A . 0.9600 ?
    C75 H75B . 0.9600 ?
    C75 H75C . 0.9600 ?
    C76 H76A . 0.9600 ?
    C76 H76B . 0.9600 ?
    C76 H76C . 0.9600 ?
    C77 H77A . 0.9600 ?
    C77 H77B . 0.9600 ?
    C77 H77C . 0.9600 ?
    C78 H78A . 0.9600 ?
    C78 H78B . 0.9600 ?
    C78 H78C . 0.9600 ?
    C79 H79A . 0.9600 ?
    C79 H79B . 0.9600 ?
    C79 H79C . 0.9600 ?
    C80 H80A . 0.9600 ?
    C80 H80B . 0.9600 ?
    C80 H80C . 0.9600 ?
    C81 H81A . 0.9600 ?
    C81 H81B . 0.9600 ?
    C81 H81C . 0.9600 ?
    C82 H82A . 0.9600 ?
    C82 H82B . 0.9600 ?
    C82 H82C . 0.9600 ?
    C83 H83A . 0.9600 ?
    C83 H83B . 0.9600 ?
    C83 H83C . 0.9600 ?
    C84 H84A . 0.9600 ?
    C84 H84B . 0.9600 ?
    C84 H84C . 0.9600 ?
    C85 H85A . 0.9600 ?
    C85 H85B . 0.9600 ?
    C85 H85C . 0.9600 ?
    C86 H86A . 0.9600 ?
    C86 H86B . 0.9600 ?
    C86 H86C . 0.9600 ?
    C87 H87A . 0.9600 ?
    C87 H87B . 0.9600 ?
    C87 H87C . 0.9600 ?
    C88 H88A . 0.9600 ?
    C88 H88B . 0.9600 ?
    C88 H88C . 0.9600 ?
    C89 H89A . 0.9600 ?
    C89 H89B . 0.9600 ?
    C89 H89C . 0.9600 ?
    C90 H90A . 0.9600 ?
    C90 H90B . 0.9600 ?
    C90 H90C . 0.9600 ?
    C91 H91A . 0.9600 ?
    C91 H91B . 0.9600 ?
    C91 H91C . 0.9600 ?
    C92 H92A . 0.9600 ?
    C92 H92B . 0.9600 ?
    C92 H92C . 0.9600 ?
    C93 H93A . 0.9600 ?
    C93 H93B . 0.9600 ?
    C93 H93C . 0.9600 ?
    C94 H94A . 0.9600 ?
    C94 H94B . 0.9600 ?
    C94 H94C . 0.9600 ?
    C95 H95A . 0.9600 ?
    C95 H95B . 0.9600 ?
    C95 H95C . 0.9600 ?
    C96 H96A . 0.9600 ?
    C96 H96B . 0.9600 ?
    C96 H96C . 0.9600 ?
loop_
    _geom_angle_atom_site_label_1
    _geom_angle_atom_site_label_2
    _geom_angle_atom_site_label_3
    _geom_angle_site_symmetry_1
    _geom_angle_site_symmetry_3
    _geom_angle
    _geom_angle_publ_flag
    S2 W1 S1 . . 109.59(9) ?
    S2 W1 S4 . . 107.98(9) ?
    S1 W1 S4 . . 109.34(9) ?
    S2 W1 S3 . . 108.56(9) ?
    S1 W1 S3 . . 107.77(9) ?
    S4 W1 S3 . . 113.56(8) ?
    S2 W1 Ag1 . . 125.30(7) ?
    S1 W1 Ag1 . . 125.07(7) ?
    S4 W1 Ag1 . . 58.06(6) ?
    S3 W1 Ag1 . . 55.50(6) ?
    S2 W1 Ag4 . . 59.51(6) ?
    S1 W1 Ag4 . . 59.78(7) ?
    S4 W1 Ag4 . . 152.46(6) ?
    S3 W1 Ag4 . . 93.96(6) ?
    Ag1 W1 Ag4 . . 149.46(3) ?
    S5 W2 S6 . . 110.57(9) ?
    S5 W2 S8 . . 108.27(10) ?
    S6 W2 S8 . . 108.49(9) ?
    S5 W2 S7 . . 107.99(9) ?
    S6 W2 S7 . . 107.99(9) ?
    S8 W2 S7 . . 113.54(8) ?
    S5 W2 Ag2 . . 125.74(7) ?
    S6 W2 Ag2 . . 123.68(7) ?
    S8 W2 Ag2 . . 55.55(6) ?
    S7 W2 Ag2 . . 58.00(6) ?
    S5 W2 Ag1 . . 59.26(7) ?
    S6 W2 Ag1 . . 58.67(7) ?
    S8 W2 Ag1 . . 98.49(6) ?
    S7 W2 Ag1 . . 147.98(6) ?
    Ag2 W2 Ag1 . . 154.00(3) ?
    S9 W3 S12 . . 108.37(9) ?
    S9 W3 S10 . . 110.82(9) ?
    S12 W3 S10 . . 108.62(9) ?
    S9 W3 S11 . . 107.69(9) ?
    S12 W3 S11 . . 113.37(8) ?
    S10 W3 S11 . . 107.99(8) ?
    S9 W3 Ag2 . . 58.89(7) ?
    S12 W3 Ag2 . . 148.43(6) ?
    S10 W3 Ag2 . . 58.88(6) ?
    S11 W3 Ag2 . . 98.20(6) ?
    S9 W3 Ag3 . . 125.38(7) ?
    S12 W3 Ag3 . . 57.96(6) ?
    S10 W3 Ag3 . . 123.76(6) ?
    S11 W3 Ag3 . . 55.43(6) ?
    Ag2 W3 Ag3 . . 153.61(3) ?
    S13 W4 S14 . . 109.69(9) ?
    S13 W4 S16 . . 107.89(9) ?
    S14 W4 S16 . . 108.51(9) ?
    S13 W4 S15 . . 107.94(9) ?
    S14 W4 S15 . . 108.77(9) ?
    S16 W4 S15 . . 114.00(8) ?
    S13 W4 Ag4 . 1_554 124.12(7) ?
    S14 W4 Ag4 . 1_554 126.17(7) ?
    S16 W4 Ag4 . 1_554 55.81(6) ?
    S15 W4 Ag4 . 1_554 58.18(6) ?
    S13 W4 Ag3 . . 60.03(7) ?
    S14 W4 Ag3 . . 59.08(6) ?
    S16 W4 Ag3 . . 94.51(6) ?
    S15 W4 Ag3 . . 151.50(6) ?
    Ag4 W4 Ag3 1_554 . 150.31(3) ?
    S3 Ag1 S4 . . 94.16(7) ?
    S3 Ag1 S6 . . 118.26(8) ?
    S4 Ag1 S6 . . 119.72(8) ?
    S3 Ag1 S5 . . 118.11(8) ?
    S4 Ag1 S5 . . 121.49(8) ?
    S6 Ag1 S5 . . 87.71(8) ?
    S3 Ag1 W1 . . 47.48(5) ?
    S4 Ag1 W1 . . 46.68(5) ?
    S6 Ag1 W1 . . 135.66(6) ?
    S5 Ag1 W1 . . 136.58(6) ?
    S3 Ag1 W2 . . 147.34(6) ?
    S4 Ag1 W2 . . 118.49(5) ?
    S6 Ag1 W2 . . 46.34(5) ?
    S5 Ag1 W2 . . 46.14(5) ?
    W1 Ag1 W2 . . 165.17(3) ?
    S8 Ag2 S7 . . 94.01(7) ?
    S8 Ag2 S9 . . 117.26(8) ?
    S7 Ag2 S9 . . 119.52(8) ?
    S8 Ag2 S10 . . 120.58(8) ?
    S7 Ag2 S10 . . 119.75(8) ?
    S9 Ag2 S10 . . 88.34(7) ?
    S8 Ag2 W3 . . 148.44(6) ?
    S7 Ag2 W3 . . 117.48(5) ?
    S9 Ag2 W3 . . 46.31(5) ?
    S10 Ag2 W3 . . 46.57(5) ?
    S8 Ag2 W2 . . 47.26(5) ?
    S7 Ag2 W2 . . 46.76(5) ?
    S9 Ag2 W2 . . 135.00(6) ?
    S10 Ag2 W2 . . 136.65(6) ?
    W3 Ag2 W2 . . 164.21(3) ?
    S11 Ag3 S12 . . 94.23(7) ?
    S11 Ag3 S14 . . 121.11(8) ?
    S12 Ag3 S14 . . 121.60(8) ?
    S11 Ag3 S13 . . 117.75(8) ?
    S12 Ag3 S13 . . 118.41(8) ?
    S14 Ag3 S13 . . 86.35(7) ?
    S11 Ag3 W3 . . 47.48(5) ?
    S12 Ag3 W3 . . 46.76(5) ?
    S14 Ag3 W3 . . 139.09(6) ?
    S13 Ag3 W3 . . 134.55(6) ?
    S11 Ag3 W4 . . 150.58(6) ?
    S12 Ag3 W4 . . 115.00(5) ?
    S14 Ag3 W4 . . 46.34(5) ?
    S13 Ag3 W4 . . 46.01(5) ?
    W3 Ag3 W4 . . 161.66(3) ?
    S16 Ag4 S15 1_556 1_556 94.02(7) ?
    S16 Ag4 S2 1_556 . 116.59(8) ?
    S15 Ag4 S2 1_556 . 121.75(8) ?
    S16 Ag4 S1 1_556 . 119.89(8) ?
    S15 Ag4 S1 1_556 . 121.29(8) ?
    S2 Ag4 S1 . . 86.04(7) ?
    S16 Ag4 W4 1_556 1_556 47.22(5) ?
    S15 Ag4 W4 1_556 1_556 46.80(5) ?
    S2 Ag4 W4 . 1_556 135.76(6) ?
    S1 Ag4 W4 . 1_556 138.09(6) ?
    S16 Ag4 W1 1_556 . 148.75(6) ?
    S15 Ag4 W1 1_556 . 117.17(5) ?
    S2 Ag4 W1 . . 46.12(5) ?
    S1 Ag4 W1 . . 46.07(5) ?
    W4 Ag4 W1 1_556 . 163.92(3) ?
    W1 S1 Ag4 . . 74.15(7) ?
    W1 S2 Ag4 . . 74.37(7) ?
    W1 S3 Ag1 . . 77.02(7) ?
    W1 S4 Ag1 . . 75.26(7) ?
    W2 S5 Ag1 . . 74.60(7) ?
    W2 S6 Ag1 . . 74.99(7) ?
    W2 S7 Ag2 . . 75.24(7) ?
    W2 S8 Ag2 . . 77.19(7) ?
    W3 S9 Ag2 . . 74.79(7) ?
    W3 S10 Ag2 . . 74.55(7) ?
    W3 S11 Ag3 . . 77.09(7) ?
    W3 S12 Ag3 . . 75.28(7) ?
    W4 S13 Ag3 . . 73.96(7) ?
    W4 S14 Ag3 . . 74.58(7) ?
    W4 S15 Ag4 . 1_554 75.01(7) ?
    W4 S16 Ag4 . 1_554 76.97(7) ?
    O2 Ce1 O4 . . 158.39(18) ?
    O2 Ce1 O3 . . 86.29(19) ?
    O4 Ce1 O3 . . 95.84(18) ?
    O2 Ce1 O1 . . 92.25(18) ?
    O4 Ce1 O1 . . 94.07(18) ?
    O3 Ce1 O1 . . 156.50(17) ?
    O2 Ce1 O7 . . 82.2(2) ?
    O4 Ce1 O7 . . 79.91(19) ?
    O3 Ce1 O7 . . 129.78(18) ?
    O1 Ce1 O7 . . 72.99(18) ?
    O2 Ce1 O8 . . 125.51(18) ?
    O4 Ce1 O8 . . 75.79(18) ?
    O3 Ce1 O8 . . 78.20(18) ?
    O1 Ce1 O8 . . 83.69(17) ?
    O7 Ce1 O8 . . 144.81(19) ?
    O2 Ce1 O10 . . 77.08(18) ?
    O4 Ce1 O10 . . 124.42(18) ?
    O3 Ce1 O10 . . 77.63(17) ?
    O1 Ce1 O10 . . 79.19(18) ?
    O7 Ce1 O10 . . 144.43(18) ?
    O8 Ce1 O10 . . 48.71(18) ?
    O2 Ce1 O5 . . 82.7(2) ?
    O4 Ce1 O5 . . 76.4(2) ?
    O3 Ce1 O5 . . 80.41(18) ?
    O1 Ce1 O5 . . 122.70(18) ?
    O7 Ce1 O5 . . 49.74(18) ?
    O8 Ce1 O5 . . 142.72(19) ?
    O10 Ce1 O5 . . 150.93(19) ?
    O2 Ce1 N14 . . 82.9(2) ?
    O4 Ce1 N14 . . 75.8(2) ?
    O3 Ce1 N14 . . 105.6(2) ?
    O1 Ce1 N14 . . 97.5(2) ?
    O7 Ce1 N14 . . 24.6(2) ?
    O8 Ce1 N14 . . 151.6(2) ?
    O10 Ce1 N14 . . 159.5(2) ?
    O5 Ce1 N14 . . 25.2(2) ?
    O2 Ce1 N13 . . 101.55(19) ?
    O4 Ce1 N13 . . 99.75(19) ?
    O3 Ce1 N13 . . 74.85(18) ?
    O1 Ce1 N13 . . 82.51(18) ?
    O7 Ce1 N13 . . 155.38(18) ?
    O8 Ce1 N13 . . 23.97(18) ?
    O10 Ce1 N13 . . 24.87(18) ?
    O5 Ce1 N13 . . 154.49(19) ?
    N14 Ce1 N13 . . 175.6(2) ?
    O1 P1 N1 . . 108.4(3) ?
    O1 P1 N3 . . 110.3(3) ?
    N1 P1 N3 . . 111.1(4) ?
    O1 P1 N2 . . 114.6(3) ?
    N1 P1 N2 . . 109.1(4) ?
    N3 P1 N2 . . 103.3(4) ?
    O2 P2 N4 . . 116.8(4) ?
    O2 P2 N6 . . 110.6(3) ?
    N4 P2 N6 . . 103.6(4) ?
    O2 P2 N5 . . 107.1(4) ?
    N4 P2 N5 . . 109.2(4) ?
    N6 P2 N5 . . 109.4(4) ?
    O3 P3 N8 . . 108.8(3) ?
    O3 P3 N9 . . 108.6(4) ?
    N8 P3 N9 . . 113.2(4) ?
    O3 P3 N7 . . 117.0(4) ?
    N8 P3 N7 . . 105.1(4) ?
    N9 P3 N7 . . 104.2(4) ?
    O4 P4 N11 . . 108.5(3) ?
    O4 P4 N12 . . 110.1(4) ?
    N11 P4 N12 . . 109.2(4) ?
    O4 P4 N10 . . 112.2(3) ?
    N11 P4 N10 . . 109.2(3) ?
    N12 P4 N10 . . 107.6(4) ?
    P1 O1 Ce1 . . 164.4(3) ?
    P2 O2 Ce1 . . 169.8(3) ?
    P3 O3 Ce1 . . 169.0(3) ?
    P4 O4 Ce1 . . 169.3(3) ?
    N14 O5 Ce1 . . 93.9(5) ?
    N14 O7 Ce1 . . 97.0(5) ?
    N13 O8 Ce1 . . 98.2(5) ?
    N13 O10 Ce1 . . 96.6(4) ?
    C1 N1 C2 . . 113.9(7) ?
    C1 N1 P1 . . 121.6(5) ?
    C2 N1 P1 . . 121.8(6) ?
    C3 N2 C4 . . 112.2(8) ?
    C3 N2 P1 . . 124.5(7) ?
    C4 N2 P1 . . 120.2(6) ?
    C6 N3 C5 . . 112.2(6) ?
    C6 N3 P1 . . 120.3(5) ?
    C5 N3 P1 . . 124.7(5) ?
    C7 N4 C8 . . 115.9(10) ?
    C7 N4 P2 . . 119.1(7) ?
    C8 N4 P2 . . 117.2(8) ?
    C9 N5 C10 . . 113.0(7) ?
    C9 N5 P2 . . 125.4(6) ?
    C10 N5 P2 . . 120.5(7) ?
    C11 N6 C12 . . 111.8(7) ?
    C11 N6 P2 . . 124.7(6) ?
    C12 N6 P2 . . 121.8(5) ?
    C13 N7 C14 . . 112.6(7) ?
    C13 N7 P3 . . 117.7(6) ?
    C14 N7 P3 . . 120.7(6) ?
    C15 N8 C16 . . 113.7(6) ?
    C15 N8 P3 . . 124.7(5) ?
    C16 N8 P3 . . 119.3(6) ?
    C17 N9 C18 . . 112.7(7) ?
    C17 N9 P3 . . 124.2(6) ?
    C18 N9 P3 . . 115.6(6) ?
    C19 N10 C20 . . 116.1(7) ?
    C19 N10 P4 . . 118.3(6) ?
    C20 N10 P4 . . 124.4(6) ?
    C21 N11 C22 . . 113.6(7) ?
    C21 N11 P4 . . 120.6(5) ?
    C22 N11 P4 . . 122.3(6) ?
    C23 N12 C24 . . 115.4(7) ?
    C23 N12 P4 . . 123.8(7) ?
    C24 N12 P4 . . 119.9(6) ?
    O9 N13 O8 . . 123.5(7) ?
    O9 N13 O10 . . 120.5(7) ?
    O8 N13 O10 . . 115.9(7) ?
    O9 N13 Ce1 . . 172.2(5) ?
    O8 N13 Ce1 . . 57.8(4) ?
    O10 N13 Ce1 . . 58.6(4) ?
    O6 N14 O7 . . 121.5(9) ?
    O6 N14 O5 . . 119.5(8) ?
    O7 N14 O5 . . 119.1(7) ?
    O6 N14 Ce1 . . 174.9(8) ?
    O7 N14 Ce1 . . 58.4(4) ?
    O5 N14 Ce1 . . 60.8(4) ?
    N1 C1 H1A . . 109.5 ?
    N1 C1 H1B . . 109.5 ?
    H1A C1 H1B . . 109.5 ?
    N1 C1 H1C . . 109.5 ?
    H1A C1 H1C . . 109.5 ?
    H1B C1 H1C . . 109.5 ?
    N1 C2 H2A . . 109.5 ?
    N1 C2 H2B . . 109.5 ?
    H2A C2 H2B . . 109.5 ?
    N1 C2 H2C . . 109.5 ?
    H2A C2 H2C . . 109.5 ?
    H2B C2 H2C . . 109.5 ?
    N2 C3 H3A . . 109.5 ?
    N2 C3 H3B . . 109.5 ?
    H3A C3 H3B . . 109.5 ?
    N2 C3 H3C . . 109.5 ?
    H3A C3 H3C . . 109.5 ?
    H3B C3 H3C . . 109.5 ?
    N2 C4 H4A . . 109.5 ?
    N2 C4 H4B . . 109.5 ?
    H4A C4 H4B . . 109.5 ?
    N2 C4 H4C . . 109.5 ?
    H4A C4 H4C . . 109.5 ?
    H4B C4 H4C . . 109.5 ?
    N3 C5 H5A . . 109.5 ?
    N3 C5 H5B . . 109.5 ?
    H5A C5 H5B . . 109.5 ?
    N3 C5 H5C . . 109.5 ?
    H5A C5 H5C . . 109.5 ?
    H5B C5 H5C . . 109.5 ?
    N3 C6 H6A . . 109.5 ?
    N3 C6 H6B . . 109.5 ?
    H6A C6 H6B . . 109.5 ?
    N3 C6 H6C . . 109.5 ?
    H6A C6 H6C . . 109.5 ?
    H6B C6 H6C . . 109.5 ?
    N4 C7 H7A . . 109.5 ?
    N4 C7 H7B . . 109.5 ?
    H7A C7 H7B . . 109.5 ?
    N4 C7 H7C . . 109.5 ?
    H7A C7 H7C . . 109.5 ?
    H7B C7 H7C . . 109.5 ?
    N4 C8 H8A . . 109.5 ?
    N4 C8 H8B . . 109.5 ?
    H8A C8 H8B . . 109.5 ?
    N4 C8 H8C . . 109.5 ?
    H8A C8 H8C . . 109.5 ?
    H8B C8 H8C . . 109.5 ?
    N5 C9 H9A . . 109.5 ?
    N5 C9 H9B . . 109.5 ?
    H9A C9 H9B . . 109.5 ?
    N5 C9 H9C . . 109.5 ?
    H9A C9 H9C . . 109.5 ?
    H9B C9 H9C . . 109.5 ?
    N5 C10 H10A . . 109.5 ?
    N5 C10 H10B . . 109.5 ?
    H10A C10 H10B . . 109.5 ?
    N5 C10 H10C . . 109.5 ?
    H10A C10 H10C . . 109.5 ?
    H10B C10 H10C . . 109.5 ?
    N6 C11 H11A . . 109.5 ?
    N6 C11 H11B . . 109.5 ?
    H11A C11 H11B . . 109.5 ?
    N6 C11 H11C . . 109.5 ?
    H11A C11 H11C . . 109.5 ?
    H11B C11 H11C . . 109.5 ?
    N6 C12 H12A . . 109.5 ?
    N6 C12 H12B . . 109.5 ?
    H12A C12 H12B . . 109.5 ?
    N6 C12 H12C . . 109.5 ?
    H12A C12 H12C . . 109.5 ?
    H12B C12 H12C . . 109.5 ?
    N7 C13 H13A . . 109.5 ?
    N7 C13 H13B . . 109.5 ?
    H13A C13 H13B . . 109.5 ?
    N7 C13 H13C . . 109.5 ?
    H13A C13 H13C . . 109.5 ?
    H13B C13 H13C . . 109.5 ?
    N7 C14 H14A . . 109.5 ?
    N7 C14 H14B . . 109.5 ?
    H14A C14 H14B . . 109.5 ?
    N7 C14 H14C . . 109.5 ?
    H14A C14 H14C . . 109.5 ?
    H14B C14 H14C . . 109.5 ?
    N8 C15 H15A . . 109.5 ?
    N8 C15 H15B . . 109.5 ?
    H15A C15 H15B . . 109.5 ?
    N8 C15 H15C . . 109.5 ?
    H15A C15 H15C . . 109.5 ?
    H15B C15 H15C . . 109.5 ?
    N8 C16 H16A . . 109.5 ?
    N8 C16 H16B . . 109.5 ?
    H16A C16 H16B . . 109.5 ?
    N8 C16 H16C . . 109.5 ?
    H16A C16 H16C . . 109.5 ?
    H16B C16 H16C . . 109.5 ?
    N9 C17 H17A . . 109.5 ?
    N9 C17 H17B . . 109.5 ?
    H17A C17 H17B . . 109.5 ?
    N9 C17 H17C . . 109.5 ?
    H17A C17 H17C . . 109.5 ?
    H17B C17 H17C . . 109.5 ?
    N9 C18 H18A . . 109.5 ?
    N9 C18 H18B . . 109.5 ?
    H18A C18 H18B . . 109.5 ?
    N9 C18 H18C . . 109.5 ?
    H18A C18 H18C . . 109.5 ?
    H18B C18 H18C . . 109.5 ?
    N10 C19 H19A . . 109.5 ?
    N10 C19 H19B . . 109.5 ?
    H19A C19 H19B . . 109.5 ?
    N10 C19 H19C . . 109.5 ?
    H19A C19 H19C . . 109.5 ?
    H19B C19 H19C . . 109.5 ?
    N10 C20 H20A . . 109.5 ?
    N10 C20 H20B . . 109.5 ?
    H20A C20 H20B . . 109.5 ?
    N10 C20 H20C . . 109.5 ?
    H20A C20 H20C . . 109.5 ?
    H20B C20 H20C . . 109.5 ?
    N11 C21 H21A . . 109.5 ?
    N11 C21 H21B . . 109.5 ?
    H21A C21 H21B . . 109.5 ?
    N11 C21 H21C . . 109.5 ?
    H21A C21 H21C . . 109.5 ?
    H21B C21 H21C . . 109.5 ?
    N11 C22 H22A . . 109.5 ?
    N11 C22 H22B . . 109.5 ?
    H22A C22 H22B . . 109.5 ?
    N11 C22 H22C . . 109.5 ?
    H22A C22 H22C . . 109.5 ?
    H22B C22 H22C . . 109.5 ?
    N12 C23 H23A . . 109.5 ?
    N12 C23 H23B . . 109.5 ?
    H23A C23 H23B . . 109.5 ?
    N12 C23 H23C . . 109.5 ?
    H23A C23 H23C . . 109.5 ?
    H23B C23 H23C . . 109.5 ?
    N12 C24 H24A . . 109.5 ?
    N12 C24 H24B . . 109.5 ?
    H24A C24 H24B . . 109.5 ?
    N12 C24 H24C . . 109.5 ?
    H24A C24 H24C . . 109.5 ?
    H24B C24 H24C . . 109.5 ?
    O12 Ce2 O13 . . 88.42(19) ?
    O12 Ce2 O14 . . 158.20(18) ?
    O13 Ce2 O14 . . 94.73(19) ?
    O12 Ce2 O11 . . 89.03(18) ?
    O13 Ce2 O11 . . 159.43(18) ?
    O14 Ce2 O11 . . 95.18(18) ?
    O12 Ce2 O20 . . 82.92(19) ?
    O13 Ce2 O20 . . 124.46(18) ?
    O14 Ce2 O20 . . 77.52(19) ?
    O11 Ce2 O20 . . 75.39(18) ?
    O12 Ce2 O15 . . 125.63(18) ?
    O13 Ce2 O15 . . 78.50(18) ?
    O14 Ce2 O15 . . 76.05(18) ?
    O11 Ce2 O15 . . 86.47(17) ?
    O20 Ce2 O15 . . 146.25(19) ?
    O12 Ce2 O18 . . 84.67(19) ?
    O13 Ce2 O18 . . 75.78(18) ?
    O14 Ce2 O18 . . 75.27(19) ?
    O11 Ce2 O18 . . 124.27(17) ?
    O20 Ce2 O18 . . 48.88(18) ?
    O15 Ce2 O18 . . 139.32(18) ?
    O12 Ce2 O17 . . 76.43(18) ?
    O13 Ce2 O17 . . 77.59(18) ?
    O14 Ce2 O17 . . 125.32(18) ?
    O11 Ce2 O17 . . 81.97(18) ?
    O20 Ce2 O17 . . 149.48(19) ?
    O15 Ce2 O17 . . 49.28(18) ?
    O18 Ce2 O17 . . 147.58(19) ?
    O12 Ce2 N28 . . 85.6(2) ?
    O13 Ce2 N28 . . 100.4(2) ?
    O14 Ce2 N28 . . 72.6(2) ?
    O11 Ce2 N28 . . 99.7(2) ?
    O20 Ce2 N28 . . 24.5(2) ?
    O15 Ce2 N28 . . 148.5(2) ?
    O18 Ce2 N28 . . 24.65(19) ?
    O17 Ce2 N28 . . 161.9(2) ?
    O12 Ce2 N27 . . 101.0(2) ?
    O13 Ce2 N27 . . 73.95(19) ?
    O14 Ce2 N27 . . 100.6(2) ?
    O11 Ce2 N27 . . 86.52(18) ?
    O20 Ce2 N27 . . 161.48(19) ?
    O15 Ce2 N27 . . 24.65(19) ?
    O18 Ce2 N27 . . 148.98(19) ?
    O17 Ce2 N27 . . 24.94(19) ?
    N28 Ce2 N27 . . 171.0(2) ?
    O11 P5 N17 . . 118.0(3) ?
    O11 P5 N15 . . 107.5(3) ?
    N17 P5 N15 . . 104.2(4) ?
    O11 P5 N16 . . 108.3(3) ?
    N17 P5 N16 . . 103.9(4) ?
    N15 P5 N16 . . 115.3(4) ?
    O12 P6 N19 . . 107.0(3) ?
    O12 P6 N20 . . 119.1(3) ?
    N19 P6 N20 . . 106.1(4) ?
    O12 P6 N18 . . 107.6(3) ?
    N19 P6 N18 . . 113.8(3) ?
    N20 P6 N18 . . 103.4(3) ?
    O13 P7 N21 . . 110.6(3) ?
    O13 P7 N23 . . 108.4(4) ?
    N21 P7 N23 . . 108.6(4) ?
    O13 P7 N22 . . 110.8(3) ?
    N21 P7 N22 . . 108.5(4) ?
    N23 P7 N22 . . 110.0(4) ?
    O14 P8 N24 . . 111.4(4) ?
    O14 P8 N25 . . 107.9(3) ?
    N24 P8 N25 . . 110.0(4) ?
    O14 P8 N26 . . 110.0(3) ?
    N24 P8 N26 . . 108.6(4) ?
    N25 P8 N26 . . 108.9(4) ?
    P5 O11 Ce2 . . 168.4(3) ?
    P6 O12 Ce2 . . 156.9(3) ?
    P7 O13 Ce2 . . 174.0(4) ?
    P8 O14 Ce2 . . 166.0(3) ?
    N27 O15 Ce2 . . 96.7(5) ?
    N27 O17 Ce2 . . 95.7(5) ?
    N28 O18 Ce2 . . 96.1(5) ?
    N28 O20 Ce2 . . 97.3(5) ?
    C25 N15 C26 . . 113.2(7) ?
    C25 N15 P5 . . 118.5(6) ?
    C26 N15 P5 . . 121.4(6) ?
    C28 N16 C27 . . 112.4(7) ?
    C28 N16 P5 . . 121.1(5) ?
    C27 N16 P5 . . 120.5(6) ?
    C29 N17 C30 . . 110.5(7) ?
    C29 N17 P5 . . 124.5(6) ?
    C30 N17 P5 . . 120.1(6) ?
    C31 N18 C32 . . 111.4(6) ?
    C31 N18 P6 . . 117.5(5) ?
    C32 N18 P6 . . 120.2(5) ?
    C33 N19 C34 . . 113.5(6) ?
    C33 N19 P6 . . 124.2(5) ?
    C34 N19 P6 . . 122.4(5) ?
    C35 N20 C36 . . 114.5(7) ?
    C35 N20 P6 . . 121.4(6) ?
    C36 N20 P6 . . 119.2(6) ?
    C37 N21 C38 . . 115.1(8) ?
    C37 N21 P7 . . 118.6(6) ?
    C38 N21 P7 . . 124.7(7) ?
    C40 N22 C39 . . 114.6(7) ?
    C40 N22 P7 . . 119.6(6) ?
    C39 N22 P7 . . 123.4(6) ?
    C41 N23 C42 . . 113.4(8) ?
    C41 N23 P7 . . 123.5(7) ?
    C42 N23 P7 . . 122.1(6) ?
    C43 N24 C44 . . 115.1(7) ?
    C43 N24 P8 . . 119.8(6) ?
    C44 N24 P8 . . 123.9(6) ?
    C45 N25 C46 . . 115.5(7) ?
    C45 N25 P8 . . 119.9(6) ?
    C46 N25 P8 . . 121.6(6) ?
    C48 N26 C47 . . 115.6(7) ?
    C48 N26 P8 . . 119.6(6) ?
    C47 N26 P8 . . 123.5(6) ?
    O16 N27 O15 . . 122.4(8) ?
    O16 N27 O17 . . 120.7(8) ?
    O15 N27 O17 . . 116.9(7) ?
    O16 N27 Ce2 . . 171.0(6) ?
    O15 N27 Ce2 . . 58.7(4) ?
    O17 N27 Ce2 . . 59.3(4) ?
    O19 N28 O20 . . 123.7(8) ?
    O19 N28 O18 . . 119.5(8) ?
    O20 N28 O18 . . 116.7(7) ?
    O19 N28 Ce2 . . 169.8(7) ?
    O20 N28 Ce2 . . 58.3(4) ?
    O18 N28 Ce2 . . 59.3(4) ?
    N15 C25 H25A . . 109.5 ?
    N15 C25 H25B . . 109.5 ?
    H25A C25 H25B . . 109.5 ?
    N15 C25 H25C . . 109.5 ?
    H25A C25 H25C . . 109.5 ?
    H25B C25 H25C . . 109.5 ?
    N15 C26 H26A . . 109.5 ?
    N15 C26 H26B . . 109.5 ?
    H26A C26 H26B . . 109.5 ?
    N15 C26 H26C . . 109.5 ?
    H26A C26 H26C . . 109.5 ?
    H26B C26 H26C . . 109.5 ?
    N16 C27 H27A . . 109.5 ?
    N16 C27 H27B . . 109.5 ?
    H27A C27 H27B . . 109.5 ?
    N16 C27 H27C . . 109.5 ?
    H27A C27 H27C . . 109.5 ?
    H27B C27 H27C . . 109.5 ?
    N16 C28 H28A . . 109.5 ?
    N16 C28 H28B . . 109.5 ?
    H28A C28 H28B . . 109.5 ?
    N16 C28 H28C . . 109.5 ?
    H28A C28 H28C . . 109.5 ?
    H28B C28 H28C . . 109.5 ?
    N17 C29 H29A . . 109.5 ?
    N17 C29 H29B . . 109.5 ?
    H29A C29 H29B . . 109.5 ?
    N17 C29 H29C . . 109.5 ?
    H29A C29 H29C . . 109.5 ?
    H29B C29 H29C . . 109.5 ?
    N17 C30 H30A . . 109.5 ?
    N17 C30 H30B . . 109.5 ?
    H30A C30 H30B . . 109.5 ?
    N17 C30 H30C . . 109.5 ?
    H30A C30 H30C . . 109.5 ?
    H30B C30 H30C . . 109.5 ?
    N18 C31 H31A . . 109.5 ?
    N18 C31 H31B . . 109.5 ?
    H31A C31 H31B . . 109.5 ?
    N18 C31 H31C . . 109.5 ?
    H31A C31 H31C . . 109.5 ?
    H31B C31 H31C . . 109.5 ?
    N18 C32 H32A . . 109.5 ?
    N18 C32 H32B . . 109.5 ?
    H32A C32 H32B . . 109.5 ?
    N18 C32 H32C . . 109.5 ?
    H32A C32 H32C . . 109.5 ?
    H32B C32 H32C . . 109.5 ?
    N19 C33 H33A . . 109.5 ?
    N19 C33 H33B . . 109.5 ?
    H33A C33 H33B . . 109.5 ?
    N19 C33 H33C . . 109.5 ?
    H33A C33 H33C . . 109.5 ?
    H33B C33 H33C . . 109.5 ?
    N19 C34 H34A . . 109.5 ?
    N19 C34 H34B . . 109.5 ?
    H34A C34 H34B . . 109.5 ?
    N19 C34 H34C . . 109.5 ?
    H34A C34 H34C . . 109.5 ?
    H34B C34 H34C . . 109.5 ?
    N20 C35 H35A . . 109.5 ?
    N20 C35 H35B . . 109.5 ?
    H35A C35 H35B . . 109.5 ?
    N20 C35 H35C . . 109.5 ?
    H35A C35 H35C . . 109.5 ?
    H35B C35 H35C . . 109.5 ?
    N20 C36 H36A . . 109.5 ?
    N20 C36 H36B . . 109.5 ?
    H36A C36 H36B . . 109.5 ?
    N20 C36 H36C . . 109.5 ?
    H36A C36 H36C . . 109.5 ?
    H36B C36 H36C . . 109.5 ?
    N21 C37 H37A . . 109.5 ?
    N21 C37 H37B . . 109.5 ?
    H37A C37 H37B . . 109.5 ?
    N21 C37 H37C . . 109.5 ?
    H37A C37 H37C . . 109.5 ?
    H37B C37 H37C . . 109.5 ?
    N21 C38 H38A . . 109.5 ?
    N21 C38 H38B . . 109.5 ?
    H38A C38 H38B . . 109.5 ?
    N21 C38 H38C . . 109.5 ?
    H38A C38 H38C . . 109.5 ?
    H38B C38 H38C . . 109.5 ?
    N22 C39 H39A . . 109.5 ?
    N22 C39 H39B . . 109.5 ?
    H39A C39 H39B . . 109.5 ?
    N22 C39 H39C . . 109.5 ?
    H39A C39 H39C . . 109.5 ?
    H39B C39 H39C . . 109.5 ?
    N22 C40 H40A . . 109.5 ?
    N22 C40 H40B . . 109.5 ?
    H40A C40 H40B . . 109.5 ?
    N22 C40 H40C . . 109.5 ?
    H40A C40 H40C . . 109.5 ?
    H40B C40 H40C . . 109.5 ?
    N23 C41 H41A . . 109.5 ?
    N23 C41 H41B . . 109.5 ?
    H41A C41 H41B . . 109.5 ?
    N23 C41 H41C . . 109.5 ?
    H41A C41 H41C . . 109.5 ?
    H41B C41 H41C . . 109.5 ?
    N23 C42 H42A . . 109.5 ?
    N23 C42 H42B . . 109.5 ?
    H42A C42 H42B . . 109.5 ?
    N23 C42 H42C . . 109.5 ?
    H42A C42 H42C . . 109.5 ?
    H42B C42 H42C . . 109.5 ?
    N24 C43 H43A . . 109.5 ?
    N24 C43 H43B . . 109.5 ?
    H43A C43 H43B . . 109.5 ?
    N24 C43 H43C . . 109.5 ?
    H43A C43 H43C . . 109.5 ?
    H43B C43 H43C . . 109.5 ?
    N24 C44 H44A . . 109.5 ?
    N24 C44 H44B . . 109.5 ?
    H44A C44 H44B . . 109.5 ?
    N24 C44 H44C . . 109.5 ?
    H44A C44 H44C . . 109.5 ?
    H44B C44 H44C . . 109.5 ?
    N25 C45 H45A . . 109.5 ?
    N25 C45 H45B . . 109.5 ?
    H45A C45 H45B . . 109.5 ?
    N25 C45 H45C . . 109.5 ?
    H45A C45 H45C . . 109.5 ?
    H45B C45 H45C . . 109.5 ?
    N25 C46 H46A . . 109.5 ?
    N25 C46 H46B . . 109.5 ?
    H46A C46 H46B . . 109.5 ?
    N25 C46 H46C . . 109.5 ?
    H46A C46 H46C . . 109.5 ?
    H46B C46 H46C . . 109.5 ?
    N26 C47 H47A . . 109.5 ?
    N26 C47 H47B . . 109.5 ?
    H47A C47 H47B . . 109.5 ?
    N26 C47 H47C . . 109.5 ?
    H47A C47 H47C . . 109.5 ?
    H47B C47 H47C . . 109.5 ?
    N26 C48 H48A . . 109.5 ?
    N26 C48 H48B . . 109.5 ?
    H48A C48 H48B . . 109.5 ?
    N26 C48 H48C . . 109.5 ?
    H48A C48 H48C . . 109.5 ?
    H48B C48 H48C . . 109.5 ?
    O23 Ce3 O21 . . 160.95(18) ?
    O23 Ce3 O22 . . 86.95(19) ?
    O21 Ce3 O22 . . 91.81(19) ?
    O23 Ce3 O24 . . 92.53(18) ?
    O21 Ce3 O24 . . 94.51(19) ?
    O22 Ce3 O24 . . 161.65(18) ?
    O23 Ce3 O30 . . 84.7(2) ?
    O21 Ce3 O30 . . 80.8(2) ?
    O22 Ce3 O30 . . 126.53(19) ?
    O24 Ce3 O30 . . 71.59(18) ?
    O23 Ce3 O25 . . 122.60(18) ?
    O21 Ce3 O25 . . 75.85(18) ?
    O22 Ce3 O25 . . 81.29(19) ?
    O24 Ce3 O25 . . 83.58(18) ?
    O30 Ce3 O25 . . 144.3(2) ?
    O23 Ce3 O28 . . 83.69(19) ?
    O21 Ce3 O28 . . 77.5(2) ?
    O22 Ce3 O28 . . 77.01(18) ?
    O24 Ce3 O28 . . 121.19(18) ?
    O30 Ce3 O28 . . 49.61(18) ?
    O25 Ce3 O28 . . 144.83(19) ?
    O23 Ce3 O27 . . 73.42(18) ?
    O21 Ce3 O27 . . 125.25(18) ?
    O22 Ce3 O27 . . 82.05(18) ?
    O24 Ce3 O27 . . 80.22(19) ?
    O30 Ce3 O27 . . 143.31(19) ?
    O25 Ce3 O27 . . 49.41(18) ?
    O28 Ce3 O27 . . 149.66(19) ?
    O23 Ce3 N41 . . 97.71(19) ?
    O21 Ce3 N41 . . 100.79(19) ?
    O22 Ce3 N41 . . 80.06(18) ?
    O24 Ce3 N41 . . 81.84(18) ?
    O30 Ce3 N41 . . 153.41(18) ?
    O25 Ce3 N41 . . 24.95(18) ?
    O28 Ce3 N41 . . 156.92(18) ?
    O27 Ce3 N41 . . 24.48(18) ?
    O23 Ce3 N42 . . 86.25(19) ?
    O21 Ce3 N42 . . 75.4(2) ?
    O22 Ce3 N42 . . 101.46(19) ?
    O24 Ce3 N42 . . 96.81(18) ?
    O30 Ce3 N42 . . 25.39(19) ?
    O25 Ce3 N42 . . 151.1(2) ?
    O28 Ce3 N42 . . 24.49(18) ?
    O27 Ce3 N42 . . 159.2(2) ?
    N41 Ce3 N42 . . 175.9(2) ?
    O21 P9 N29 . . 110.3(4) ?
    O21 P9 N30 . . 110.9(3) ?
    N29 P9 N30 . . 107.7(4) ?
    O21 P9 N31 . . 109.7(3) ?
    N29 P9 N31 . . 109.2(4) ?
    N30 P9 N31 . . 108.9(4) ?
    O22 P10 N32 . . 109.1(3) ?
    O22 P10 N34 . . 111.9(3) ?
    N32 P10 N34 . . 107.8(4) ?
    O22 P10 N33 . . 109.8(4) ?
    N32 P10 N33 . . 110.2(4) ?
    N34 P10 N33 . . 108.0(4) ?
    O23 P11 N35 . . 117.7(4) ?
    O23 P11 N36 . . 107.5(3) ?
    N35 P11 N36 . . 105.8(4) ?
    O23 P11 N37 . . 109.4(3) ?
    N35 P11 N37 . . 103.4(3) ?
    N36 P11 N37 . . 113.2(3) ?
    O24 P12 N40 . . 108.2(3) ?
    O24 P12 N39 . . 109.8(3) ?
    N40 P12 N39 . . 111.9(3) ?
    O24 P12 N38 . . 116.1(3) ?
    N40 P12 N38 . . 107.8(3) ?
    N39 P12 N38 . . 103.0(3) ?
    P9 O21 Ce3 . . 170.5(3) ?
    P10 O22 Ce3 . . 176.1(3) ?
    P11 O23 Ce3 . . 161.0(3) ?
    P12 O24 Ce3 . . 164.5(3) ?
    N41 O25 Ce3 . . 96.8(4) ?
    N41 O27 Ce3 . . 96.9(5) ?
    N42 O28 Ce3 . . 97.3(4) ?
    N42 O30 Ce3 . . 96.7(5) ?
    C50 N29 C49 . . 110.8(7) ?
    C50 N29 P9 . . 125.9(6) ?
    C49 N29 P9 . . 122.1(6) ?
    C52 N30 C51 . . 113.3(7) ?
    C52 N30 P9 . . 125.6(6) ?
    C51 N30 P9 . . 119.4(6) ?
    C53 N31 C54 . . 114.7(7) ?
    C53 N31 P9 . . 123.2(6) ?
    C54 N31 P9 . . 118.1(5) ?
    C55 N32 C56 . . 112.1(7) ?
    C55 N32 P10 . . 124.4(6) ?
    C56 N32 P10 . . 121.4(6) ?
    C58 N33 C57 . . 114.4(7) ?
    C58 N33 P10 . . 119.3(6) ?
    C57 N33 P10 . . 123.7(7) ?
    C59 N34 C60 . . 114.8(7) ?
    C59 N34 P10 . . 124.7(6) ?
    C60 N34 P10 . . 118.3(6) ?
    C62 N35 C61 . . 111.9(6) ?
    C62 N35 P11 . . 120.7(5) ?
    C61 N35 P11 . . 120.4(5) ?
    C64 N36 C63 . . 114.9(7) ?
    C64 N36 P11 . . 124.0(6) ?
    C63 N36 P11 . . 119.4(5) ?
    C66 N37 C65 . . 112.7(6) ?
    C66 N37 P11 . . 118.7(5) ?
    C65 N37 P11 . . 121.8(5) ?
    C68 N38 C67 . . 111.7(7) ?
    C68 N38 P12 . . 119.0(6) ?
    C67 N38 P12 . . 121.6(6) ?
    C70 N39 C69 . . 114.9(7) ?
    C70 N39 P12 . . 119.6(6) ?
    C69 N39 P12 . . 124.1(6) ?
    C72 N40 C71 . . 112.5(6) ?
    C72 N40 P12 . . 123.3(5) ?
    C71 N40 P12 . . 122.2(5) ?
    O26 N41 O27 . . 123.5(7) ?
    O26 N41 O25 . . 119.7(7) ?
    O27 N41 O25 . . 116.8(7) ?
    O26 N41 Ce3 . . 176.1(6) ?
    O27 N41 Ce3 . . 58.6(4) ?
    O25 N41 Ce3 . . 58.2(4) ?
    O29 N42 O28 . . 125.3(7) ?
    O29 N42 O30 . . 119.4(7) ?
    O28 N42 O30 . . 115.2(7) ?
    O29 N42 Ce3 . . 172.9(6) ?
    O28 N42 Ce3 . . 58.3(4) ?
    O30 N42 Ce3 . . 57.9(4) ?
    N29 C49 H49A . . 109.5 ?
    N29 C49 H49B . . 109.5 ?
    H49A C49 H49B . . 109.5 ?
    N29 C49 H49C . . 109.5 ?
    H49A C49 H49C . . 109.5 ?
    H49B C49 H49C . . 109.5 ?
    N29 C50 H50A . . 109.5 ?
    N29 C50 H50B . . 109.5 ?
    H50A C50 H50B . . 109.5 ?
    N29 C50 H50C . . 109.5 ?
    H50A C50 H50C . . 109.5 ?
    H50B C50 H50C . . 109.5 ?
    N30 C51 H51A . . 109.5 ?
    N30 C51 H51B . . 109.5 ?
    H51A C51 H51B . . 109.5 ?
    N30 C51 H51C . . 109.5 ?
    H51A C51 H51C . . 109.5 ?
    H51B C51 H51C . . 109.5 ?
    N30 C52 H52A . . 109.5 ?
    N30 C52 H52B . . 109.5 ?
    H52A C52 H52B . . 109.5 ?
    N30 C52 H52C . . 109.5 ?
    H52A C52 H52C . . 109.5 ?
    H52B C52 H52C . . 109.5 ?
    N31 C53 H53A . . 109.5 ?
    N31 C53 H53B . . 109.5 ?
    H53A C53 H53B . . 109.5 ?
    N31 C53 H53C . . 109.5 ?
    H53A C53 H53C . . 109.5 ?
    H53B C53 H53C . . 109.5 ?
    N31 C54 H54A . . 109.5 ?
    N31 C54 H54B . . 109.5 ?
    H54A C54 H54B . . 109.5 ?
    N31 C54 H54C . . 109.5 ?
    H54A C54 H54C . . 109.5 ?
    H54B C54 H54C . . 109.5 ?
    N32 C55 H55A . . 109.5 ?
    N32 C55 H55B . . 109.5 ?
    H55A C55 H55B . . 109.5 ?
    N32 C55 H55C . . 109.5 ?
    H55A C55 H55C . . 109.5 ?
    H55B C55 H55C . . 109.5 ?
    N32 C56 H56A . . 109.5 ?
    N32 C56 H56B . . 109.5 ?
    H56A C56 H56B . . 109.5 ?
    N32 C56 H56C . . 109.5 ?
    H56A C56 H56C . . 109.5 ?
    H56B C56 H56C . . 109.5 ?
    N33 C57 H57A . . 109.5 ?
    N33 C57 H57B . . 109.5 ?
    H57A C57 H57B . . 109.5 ?
    N33 C57 H57C . . 109.5 ?
    H57A C57 H57C . . 109.5 ?
    H57B C57 H57C . . 109.5 ?
    N33 C58 H58A . . 109.5 ?
    N33 C58 H58B . . 109.5 ?
    H58A C58 H58B . . 109.5 ?
    N33 C58 H58C . . 109.5 ?
    H58A C58 H58C . . 109.5 ?
    H58B C58 H58C . . 109.5 ?
    N34 C59 H59A . . 109.5 ?
    N34 C59 H59B . . 109.5 ?
    H59A C59 H59B . . 109.5 ?
    N34 C59 H59C . . 109.5 ?
    H59A C59 H59C . . 109.5 ?
    H59B C59 H59C . . 109.5 ?
    N34 C60 H60A . . 109.5 ?
    N34 C60 H60B . . 109.5 ?
    H60A C60 H60B . . 109.5 ?
    N34 C60 H60C . . 109.5 ?
    H60A C60 H60C . . 109.5 ?
    H60B C60 H60C . . 109.5 ?
    N35 C61 H61A . . 109.5 ?
    N35 C61 H61B . . 109.5 ?
    H61A C61 H61B . . 109.5 ?
    N35 C61 H61C . . 109.5 ?
    H61A C61 H61C . . 109.5 ?
    H61B C61 H61C . . 109.5 ?
    N35 C62 H62A . . 109.5 ?
    N35 C62 H62B . . 109.5 ?
    H62A C62 H62B . . 109.5 ?
    N35 C62 H62C . . 109.5 ?
    H62A C62 H62C . . 109.5 ?
    H62B C62 H62C . . 109.5 ?
    N36 C63 H63A . . 109.5 ?
    N36 C63 H63B . . 109.5 ?
    H63A C63 H63B . . 109.5 ?
    N36 C63 H63C . . 109.5 ?
    H63A C63 H63C . . 109.5 ?
    H63B C63 H63C . . 109.5 ?
    N36 C64 H64A . . 109.5 ?
    N36 C64 H64B . . 109.5 ?
    H64A C64 H64B . . 109.5 ?
    N36 C64 H64C . . 109.5 ?
    H64A C64 H64C . . 109.5 ?
    H64B C64 H64C . . 109.5 ?
    N37 C65 H65A . . 109.5 ?
    N37 C65 H65B . . 109.5 ?
    H65A C65 H65B . . 109.5 ?
    N37 C65 H65C . . 109.5 ?
    H65A C65 H65C . . 109.5 ?
    H65B C65 H65C . . 109.5 ?
    N37 C66 H66A . . 109.5 ?
    N37 C66 H66B . . 109.5 ?
    H66A C66 H66B . . 109.5 ?
    N37 C66 H66C . . 109.5 ?
    H66A C66 H66C . . 109.5 ?
    H66B C66 H66C . . 109.5 ?
    N38 C67 H67A . . 109.5 ?
    N38 C67 H67B . . 109.5 ?
    H67A C67 H67B . . 109.5 ?
    N38 C67 H67C . . 109.5 ?
    H67A C67 H67C . . 109.5 ?
    H67B C67 H67C . . 109.5 ?
    N38 C68 H68A . . 109.5 ?
    N38 C68 H68B . . 109.5 ?
    H68A C68 H68B . . 109.5 ?
    N38 C68 H68C . . 109.5 ?
    H68A C68 H68C . . 109.5 ?
    H68B C68 H68C . . 109.5 ?
    N39 C69 H69A . . 109.5 ?
    N39 C69 H69B . . 109.5 ?
    H69A C69 H69B . . 109.5 ?
    N39 C69 H69C . . 109.5 ?
    H69A C69 H69C . . 109.5 ?
    H69B C69 H69C . . 109.5 ?
    N39 C70 H70A . . 109.5 ?
    N39 C70 H70B . . 109.5 ?
    H70A C70 H70B . . 109.5 ?
    N39 C70 H70C . . 109.5 ?
    H70A C70 H70C . . 109.5 ?
    H70B C70 H70C . . 109.5 ?
    N40 C71 H71A . . 109.5 ?
    N40 C71 H71B . . 109.5 ?
    H71A C71 H71B . . 109.5 ?
    N40 C71 H71C . . 109.5 ?
    H71A C71 H71C . . 109.5 ?
    H71B C71 H71C . . 109.5 ?
    N40 C72 H72A . . 109.5 ?
    N40 C72 H72B . . 109.5 ?
    H72A C72 H72B . . 109.5 ?
    N40 C72 H72C . . 109.5 ?
    H72A C72 H72C . . 109.5 ?
    H72B C72 H72C . . 109.5 ?
    O34 Ce4 O32 . . 156.00(18) ?
    O34 Ce4 O33 . . 96.55(19) ?
    O32 Ce4 O33 . . 88.32(19) ?
    O34 Ce4 O31 . . 95.16(19) ?
    O32 Ce4 O31 . . 88.90(19) ?
    O33 Ce4 O31 . . 157.17(19) ?
    O34 Ce4 O40 . . 76.8(2) ?
    O32 Ce4 O40 . . 81.71(19) ?
    O33 Ce4 O40 . . 75.62(19) ?
    O31 Ce4 O40 . . 126.29(18) ?
    O34 Ce4 O38 . . 76.98(19) ?
    O32 Ce4 O38 . . 80.98(19) ?
    O33 Ce4 O38 . . 125.06(19) ?
    O31 Ce4 O38 . . 76.75(18) ?
    O40 Ce4 O38 . . 49.59(18) ?
    O34 Ce4 O35 . . 74.22(19) ?
    O32 Ce4 O35 . . 129.70(18) ?
    O33 Ce4 O35 . . 77.28(19) ?
    O31 Ce4 O35 . . 87.19(19) ?
    O40 Ce4 O35 . . 137.32(19) ?
    O38 Ce4 O35 . . 145.45(19) ?
    O34 Ce4 O37 . . 123.61(19) ?
    O32 Ce4 O37 . . 80.39(19) ?
    O33 Ce4 O37 . . 76.66(19) ?
    O31 Ce4 O37 . . 80.54(19) ?
    O40 Ce4 O37 . . 147.3(2) ?
    O38 Ce4 O37 . . 150.75(18) ?
    O35 Ce4 O37 . . 49.51(19) ?
    O34 Ce4 N55 . . 99.7(2) ?
    O32 Ce4 N55 . . 104.18(19) ?
    O33 Ce4 N55 . . 72.31(19) ?
    O31 Ce4 N55 . . 86.46(19) ?
    O40 Ce4 N55 . . 147.12(19) ?
    O38 Ce4 N55 . . 162.40(18) ?
    O35 Ce4 N55 . . 25.52(18) ?
    O37 Ce4 N55 . . 24.40(18) ?
    O34 Ce4 N56 . . 73.17(19) ?
    O32 Ce4 N56 . . 82.84(18) ?
    O33 Ce4 N56 . . 100.28(19) ?
    O31 Ce4 N56 . . 101.84(18) ?
    O40 Ce4 N56 . . 24.66(17) ?
    O38 Ce4 N56 . . 25.14(18) ?
    O35 Ce4 N56 . . 146.77(18) ?
    O37 Ce4 N56 . . 163.02(19) ?
    N55 Ce4 N56 . . 169.35(18) ?
    O31 P13 N44 . . 118.2(3) ?
    O31 P13 N45 . . 108.2(3) ?
    N44 P13 N45 . . 103.1(3) ?
    O31 P13 N43 . . 107.7(3) ?
    N44 P13 N43 . . 103.8(3) ?
    N45 P13 N43 . . 116.1(4) ?
    O32 P14 N48 . . 119.2(3) ?
    O32 P14 N47 . . 108.1(3) ?
    N48 P14 N47 . . 105.1(3) ?
    O32 P14 N46 . . 107.5(3) ?
    N48 P14 N46 . . 102.9(3) ?
    N47 P14 N46 . . 114.3(3) ?
    O33 P15 N49 . . 110.4(3) ?
    O33 P15 N50 . . 110.2(3) ?
    N49 P15 N50 . . 108.3(4) ?
    O33 P15 N51 . . 111.2(4) ?
    N49 P15 N51 . . 108.0(4) ?
    N50 P15 N51 . . 108.7(4) ?
    O34 P16 N52 . . 109.8(4) ?
    O34 P16 N53 . . 110.3(3) ?
    N52 P16 N53 . . 109.3(4) ?
    O34 P16 N54 . . 108.6(3) ?
    N52 P16 N54 . . 109.2(4) ?
    N53 P16 N54 . . 109.7(3) ?
    P13 O31 Ce4 . . 170.8(3) ?
    P14 O32 Ce4 . . 157.3(3) ?
    P15 O33 Ce4 . . 171.2(4) ?
    P16 O34 Ce4 . . 164.2(3) ?
    N55 O35 Ce4 . . 95.3(4) ?
    N55 O37 Ce4 . . 96.1(5) ?
    N56 O38 Ce4 . . 96.0(4) ?
    N56 O40 Ce4 . . 97.6(4) ?
    C73 N43 C74 . . 112.6(7) ?
    C73 N43 P13 . . 119.9(5) ?
    C74 N43 P13 . . 121.7(5) ?
    C75 N44 C76 . . 113.1(7) ?
    C75 N44 P13 . . 121.3(6) ?
    C76 N44 P13 . . 120.8(5) ?
    C77 N45 C78 . . 113.0(6) ?
    C77 N45 P13 . . 122.2(5) ?
    C78 N45 P13 . . 119.2(5) ?
    C80 N46 C79 . . 112.3(6) ?
    C80 N46 P14 . . 118.2(5) ?
    C79 N46 P14 . . 116.5(5) ?
    C81 N47 C82 . . 113.5(7) ?
    C81 N47 P14 . . 121.4(6) ?
    C82 N47 P14 . . 123.8(5) ?
    C84 N48 C83 . . 113.7(6) ?
    C84 N48 P14 . . 122.9(5) ?
    C83 N48 P14 . . 118.8(5) ?
    C86 N49 C85 . . 112.9(7) ?
    C86 N49 P15 . . 124.5(7) ?
    C85 N49 P15 . . 119.9(5) ?
    C88 N50 C87 . . 115.6(7) ?
    C88 N50 P15 . . 120.8(6) ?
    C87 N50 P15 . . 122.2(5) ?
    C90 N51 C89 . . 115.6(8) ?
    C90 N51 P15 . . 125.6(7) ?
    C89 N51 P15 . . 118.4(6) ?
    C92 N52 C91 . . 111.7(7) ?
    C92 N52 P16 . . 121.1(7) ?
    C91 N52 P16 . . 124.7(6) ?
    C94 N53 C93 . . 112.5(7) ?
    C94 N53 P16 . . 125.4(6) ?
    C93 N53 P16 . . 119.8(6) ?
    C95 N54 C96 . . 114.7(7) ?
    C95 N54 P16 . . 123.6(6) ?
    C96 N54 P16 . . 119.6(5) ?
    O36 N55 O37 . . 123.8(8) ?
    O36 N55 O35 . . 119.0(7) ?
    O37 N55 O35 . . 117.2(7) ?
    O36 N55 Ce4 . . 167.0(6) ?
    O37 N55 Ce4 . . 59.5(4) ?
    O35 N55 Ce4 . . 59.2(4) ?
    O39 N56 O40 . . 123.9(7) ?
    O39 N56 O38 . . 120.2(7) ?
    O40 N56 O38 . . 115.9(7) ?
    O39 N56 Ce4 . . 170.3(6) ?
    O40 N56 Ce4 . . 57.7(4) ?
    O38 N56 Ce4 . . 58.9(4) ?
    N43 C73 H73A . . 109.5 ?
    N43 C73 H73B . . 109.5 ?
    H73A C73 H73B . . 109.5 ?
    N43 C73 H73C . . 109.5 ?
    H73A C73 H73C . . 109.5 ?
    H73B C73 H73C . . 109.5 ?
    N43 C74 H74A . . 109.5 ?
    N43 C74 H74B . . 109.5 ?
    H74A C74 H74B . . 109.5 ?
    N43 C74 H74C . . 109.5 ?
    H74A C74 H74C . . 109.5 ?
    H74B C74 H74C . . 109.5 ?
    N44 C75 H75A . . 109.5 ?
    N44 C75 H75B . . 109.5 ?
    H75A C75 H75B . . 109.5 ?
    N44 C75 H75C . . 109.5 ?
    H75A C75 H75C . . 109.5 ?
    H75B C75 H75C . . 109.5 ?
    N44 C76 H76A . . 109.5 ?
    N44 C76 H76B . . 109.5 ?
    H76A C76 H76B . . 109.5 ?
    N44 C76 H76C . . 109.5 ?
    H76A C76 H76C . . 109.5 ?
    H76B C76 H76C . . 109.5 ?
    N45 C77 H77A . . 109.5 ?
    N45 C77 H77B . . 109.5 ?
    H77A C77 H77B . . 109.5 ?
    N45 C77 H77C . . 109.5 ?
    H77A C77 H77C . . 109.5 ?
    H77B C77 H77C . . 109.5 ?
    N45 C78 H78A . . 109.5 ?
    N45 C78 H78B . . 109.5 ?
    H78A C78 H78B . . 109.5 ?
    N45 C78 H78C . . 109.5 ?
    H78A C78 H78C . . 109.5 ?
    H78B C78 H78C . . 109.5 ?
    N46 C79 H79A . . 109.5 ?
    N46 C79 H79B . . 109.5 ?
    H79A C79 H79B . . 109.5 ?
    N46 C79 H79C . . 109.5 ?
    H79A C79 H79C . . 109.5 ?
    H79B C79 H79C . . 109.5 ?
    N46 C80 H80A . . 109.5 ?
    N46 C80 H80B . . 109.5 ?
    H80A C80 H80B . . 109.5 ?
    N46 C80 H80C . . 109.5 ?
    H80A C80 H80C . . 109.5 ?
    H80B C80 H80C . . 109.5 ?
    N47 C81 H81A . . 109.5 ?
    N47 C81 H81B . . 109.5 ?
    H81A C81 H81B . . 109.5 ?
    N47 C81 H81C . . 109.5 ?
    H81A C81 H81C . . 109.5 ?
    H81B C81 H81C . . 109.5 ?
    N47 C82 H82A . . 109.5 ?
    N47 C82 H82B . . 109.5 ?
    H82A C82 H82B . . 109.5 ?
    N47 C82 H82C . . 109.5 ?
    H82A C82 H82C . . 109.5 ?
    H82B C82 H82C . . 109.5 ?
    N48 C83 H83A . . 109.5 ?
    N48 C83 H83B . . 109.5 ?
    H83A C83 H83B . . 109.5 ?
    N48 C83 H83C . . 109.5 ?
    H83A C83 H83C . . 109.5 ?
    H83B C83 H83C . . 109.5 ?
    N48 C84 H84A . . 109.5 ?
    N48 C84 H84B . . 109.5 ?
    H84A C84 H84B . . 109.5 ?
    N48 C84 H84C . . 109.5 ?
    H84A C84 H84C . . 109.5 ?
    H84B C84 H84C . . 109.5 ?
    N49 C85 H85A . . 109.5 ?
    N49 C85 H85B . . 109.5 ?
    H85A C85 H85B . . 109.5 ?
    N49 C85 H85C . . 109.5 ?
    H85A C85 H85C . . 109.5 ?
    H85B C85 H85C . . 109.5 ?
    N49 C86 H86A . . 109.5 ?
    N49 C86 H86B . . 109.5 ?
    H86A C86 H86B . . 109.5 ?
    N49 C86 H86C . . 109.5 ?
    H86A C86 H86C . . 109.5 ?
    H86B C86 H86C . . 109.5 ?
    N50 C87 H87A . . 109.5 ?
    N50 C87 H87B . . 109.5 ?
    H87A C87 H87B . . 109.5 ?
    N50 C87 H87C . . 109.5 ?
    H87A C87 H87C . . 109.5 ?
    H87B C87 H87C . . 109.5 ?
    N50 C88 H88A . . 109.5 ?
    N50 C88 H88B . . 109.5 ?
    H88A C88 H88B . . 109.5 ?
    N50 C88 H88C . . 109.5 ?
    H88A C88 H88C . . 109.5 ?
    H88B C88 H88C . . 109.5 ?
    N51 C89 H89A . . 109.5 ?
    N51 C89 H89B . . 109.5 ?
    H89A C89 H89B . . 109.5 ?
    N51 C89 H89C . . 109.5 ?
    H89A C89 H89C . . 109.5 ?
    H89B C89 H89C . . 109.5 ?
    N51 C90 H90A . . 109.5 ?
    N51 C90 H90B . . 109.5 ?
    H90A C90 H90B . . 109.5 ?
    N51 C90 H90C . . 109.5 ?
    H90A C90 H90C . . 109.5 ?
    H90B C90 H90C . . 109.5 ?
    N52 C91 H91A . . 109.5 ?
    N52 C91 H91B . . 109.5 ?
    H91A C91 H91B . . 109.5 ?
    N52 C91 H91C . . 109.5 ?
    H91A C91 H91C . . 109.5 ?
    H91B C91 H91C . . 109.5 ?
    N52 C92 H92A . . 109.5 ?
    N52 C92 H92B . . 109.5 ?
    H92A C92 H92B . . 109.5 ?
    N52 C92 H92C . . 109.5 ?
    H92A C92 H92C . . 109.5 ?
    H92B C92 H92C . . 109.5 ?
    N53 C93 H93A . . 109.5 ?
    N53 C93 H93B . . 109.5 ?
    H93A C93 H93B . . 109.5 ?
    N53 C93 H93C . . 109.5 ?
    H93A C93 H93C . . 109.5 ?
    H93B C93 H93C . . 109.5 ?
    N53 C94 H94A . . 109.5 ?
    N53 C94 H94B . . 109.5 ?
    H94A C94 H94B . . 109.5 ?
    N53 C94 H94C . . 109.5 ?
    H94A C94 H94C . . 109.5 ?
    H94B C94 H94C . . 109.5 ?
    N54 C95 H95A . . 109.5 ?
    N54 C95 H95B . . 109.5 ?
    H95A C95 H95B . . 109.5 ?
    N54 C95 H95C . . 109.5 ?
    H95A C95 H95C . . 109.5 ?
    H95B C95 H95C . . 109.5 ?
    N54 C96 H96A . . 109.5 ?
    N54 C96 H96B . . 109.5 ?
    H96A C96 H96B . . 109.5 ?
    N54 C96 H96C . . 109.5 ?
    H96A C96 H96C . . 109.5 ?
    H96B C96 H96C . . 109.5 ?
data_global
_journal_date_recd_electronic     2010-10-07
_journal_date_accepted     2010-10-29
_journal_name_full     'Acta Crystallographica, Section E'
_journal_year     2010
_journal_volume     66
_journal_issue     12
_journal_page_first     m1657
_journal_page_last     m1658
_journal_paper_category     QM
_journal_coeditor_code     ZQ2066
_publ_contact_author_name     'Professor C. Zhang'
_publ_contact_author_address
;
School of Chemical Engineering
Nanjing University of Science and Technology
200 Xiaolingwei, Nanjing 210094, Jiangsu
People's Republic of China
;
_publ_contact_author_email     'chizhang@mail.njust.edu.cn'
_publ_contact_author_fax     '+86 25 8431 5438'
_publ_contact_author_phone     '+86 25 8431 5943'
_publ_section_title
;
<i>catena</i>-Poly[[tetrakis(hexamethylphosphoramide-\k<i>O</i>)bis(nitrato-\\
\k^2^<i>O</i>,<i>O</i>')cerium(III)]
[silver(I)-di-\m-sulfido-tungstate(VI)-di-\m-sulfido]]
;
loop_
    _publ_author_name
    _publ_author_address
    'Hongyang Wei'
;
Institute of Molecular Engineering and Advanced Materials,
School of Chemical Engineering
Nanjing University of Science and Technology
200 Xiaolingwei, Nanjing 210094, Jiangsu
People's Republic of China
;
    'Jinfang Zhang'
;
Institute of Science and Technology
Jiangsu University
301 Xuefu Road, Zhenjiang 212013
People's Republic of China
;
    'Chi Zhang'
;
Institute of Molecular Engineering and Advanced Materials,
School of Chemical Engineering
Nanjing University of Science and Technology
200 Xiaolingwei, Nanjing 210094, Jiangsu
People's Republic of China
;
