# Supplementary material for: catena-Poly[[tetra­kis­(hexa­methyl­phospho­ramide-κO)bis­(nitrato-κ2 O,O′)cerium(III)] [silver(I)-di-μ-sulfido-tungstate(VI)-di-μ-sulfido]]
Source: Acta Crystallogr Sect E Struct Rep Online. 2010 Nov 27;66(Pt 12):m1657–8. doi: 10.1107/S1600536810044260 (PMC3011570; doi:10.1107/S1600536810044260)
Supplement: Supplementary file 2 [file e-66-m1657-Isup2.hkl]

# 
# h,k,l, Fc-squared, Fo-squared, sigma(Fo-squared) and status flag 
# 
data_I
_shelx_title ' s in P2(1)                       P21' 
_shelx_refln_list_code          4 
_shelx_F_calc_maximum     1049.80 
_exptl_crystal_F_000      5576.00 
_reflns_d_resolution_high  0.8301 
 
loop_ 
 _symmetry_equiv_pos_as_xyz 
 'x, y, z' 
 '-x, y+1/2, -z' 
 
_cell_length_a    15.6390 
_cell_length_b    30.0020 
_cell_length_c    22.5320 
_cell_angle_alpha  90.000 
_cell_angle_beta   90.530 
_cell_angle_gamma  90.000 
 
_shelx_F_squared_multiplier     1.000 
 
loop_ 
 _refln_index_h 
 _refln_index_k 
 _refln_index_l 
 _refln_F_squared_calc 
 _refln_F_squared_meas 
 _refln_F_squared_sigma 
 _refln_observed_status 
   4 -34   0     5921.42     5847.08   1385.03 o 
   5 -34   0      137.60      -15.71    176.33 o 
   6 -34   0     8250.58     6633.01   1072.90 o 
   4 -33   0     3575.34     2655.19    701.15 o 
   5 -33   0    15424.24    13941.13    555.77 o 
   6 -33   0    10068.07     9613.18    915.31 o 
   7 -33   0    18775.01    17708.77   1712.70 o 
   3 -32   0      586.62      742.77    192.99 o 
   4 -32   0     4220.28     4447.25    508.13 o 
   5 -32   0      286.17      241.57    198.11 o 
   6 -32   0     2377.51     2159.00    411.05 o 
   7 -32   0     1130.80      918.55    172.17 o 
   8 -32   0     5135.35     4157.53   1135.24 o 
   3 -31   0    20588.54    20780.08   1213.74 o 
   4 -31   0     1884.88     2183.29    523.43 o 
   5 -31   0    11423.87    10255.32    450.59 o 
   6 -31   0     6078.49     5773.41   1140.53 o 
   7 -31   0     4275.24     5071.64    814.94 o 
   8 -31   0      560.16     1222.79    344.96 o 
   9 -31   0     1173.28     1249.53    310.36 o 
   3 -30   0    33213.52    31658.38   1918.38 o 
   4 -30   0     2480.26     2500.77    474.55 o 
   5 -30   0    18110.11    17511.37   2314.38 o 
   6 -30   0    18524.33    18545.03    866.76 o 
   7 -30   0    25589.71    27109.33   1026.22 o 
   8 -30   0    16057.58    15410.63    996.38 o 
   9 -30   0    11876.18    11117.27   1702.09 o 
  10 -30   0    24139.95    25744.41   2809.56 o 
   3 -29   0    32541.26    33489.38   2187.87 o 
   4 -29   0     2239.47     3016.91    729.92 o 
   5 -29   0    16602.38    16064.97   1916.82 o 
   6 -29   0     1129.42     2559.04    530.68 o 
   7 -29   0     6187.36     5658.67   1579.58 o 
   8 -29   0     1556.38     2761.05    632.00 o 
   9 -29   0     1010.67     1138.04    245.12 o 
  10 -29   0     1323.66     1240.01    424.30 o 
  11 -29   0     1140.26      862.47    194.93 o 
   2 -28   0    69549.34    70243.52   2186.63 o 
   3 -28   0     9103.88     9881.43   1233.90 o 
   4 -28   0    40175.38    38970.68   2025.99 o 
   5 -28   0    20302.82    20243.89   5120.11 o 
   6 -28   0     7057.64     7518.68   1158.77 o 
   7 -28   0    11581.60    12810.14   1221.75 o 
   8 -28   0      614.93     1097.82    366.56 o 
   9 -28   0     3035.38     2830.14    527.19 o 
  10 -28   0       51.72      479.55    293.92 o 
  11 -28   0      273.81      780.94    317.50 o 
   2 -27   0     6760.06     6886.44    904.41 o 
   3 -27   0     3370.97     4077.99   1016.96 o 
   4 -27   0    62547.34    60826.50   1877.84 o 
   5 -27   0    10540.74    11141.34    833.17 o 
   6 -27   0    63867.62    66097.51   3355.82 o 
   7 -27   0    33811.54    34448.47   2100.59 o 
   8 -27   0    45422.59    46279.24   3873.84 o 
   9 -27   0    22109.78    23853.26    978.15 o 
  10 -27   0    22266.81    23486.72    775.12 o 
  11 -27   0    52524.54    54009.14   1146.98 o 
  12 -27   0    33054.45    30586.40   1342.14 o 
   2 -26   0    95300.45    97246.92   2613.68 o 
   3 -26   0    22358.46    26018.46   1998.19 o 
   4 -26   0    20549.99    20396.30   1160.38 o 
   5 -26   0    63873.15    66380.18   2614.52 o 
   6 -26   0    15399.12    17401.18   1917.43 o 
   7 -26   0    20515.50    23837.65   1567.87 o 
   8 -26   0       84.83      242.74    322.25 o 
   9 -26   0     9689.63    10628.78   2124.51 o 
  10 -26   0     1129.55     1447.06    548.44 o 
  11 -26   0     2561.30     3140.03    845.50 o 
  12 -26   0    14729.95    15780.88    678.61 o 
  13 -26   0     4028.02     4824.27    834.24 o 
   2 -25   0     5068.40     3970.21    892.20 o 
   3 -25   0    98031.77    99401.17   2562.62 o 
   4 -25   0    35754.48    33335.45   1460.76 o 
   5 -25   0    59440.09    61812.04   2145.99 o 
   6 -25   0    22766.37    21176.90   1912.54 o 
   7 -25   0      782.54     1005.21    321.12 o 
   8 -25   0    12374.61    13563.92   1636.82 o 
   9 -25   0      545.14      137.87    277.27 o 
  10 -25   0     3846.00     4292.47    809.85 o 
  11 -25   0    12765.63    13727.12    872.49 o 
  12 -25   0      791.83      968.67    215.78 o 
  13 -25   0    19741.72    19465.49   1492.15 o 
   1 -24   0     1743.42     3266.45    669.10 o 
   2 -24   0     7936.36     7696.00   1300.17 o 
   3 -24   0    42365.40    42827.23   2606.94 o 
   4 -24   0     2033.83     1892.44    782.56 o 
   5 -24   0    97764.00   103633.09   2685.88 o 
   6 -24   0    19685.52    18758.70   1511.51 o 
   7 -24   0    59510.79    61227.89   2453.46 o 
   8 -24   0    78675.01    78481.31   3808.46 o 
   9 -24   0    47388.74    46425.65   2427.19 o 
  10 -24   0    75332.59    76398.51   2260.78 o 
  11 -24   0    24454.26    25720.42   2528.90 o 
  12 -24   0    98857.26   103948.23   2805.57 o 
  13 -24   0     9015.00     6922.58   1938.97 o 
  14 -24   0    66191.27    69931.91   2525.52 o 
   1 -23   0   119941.05   121247.25   2779.47 o 
   2 -23   0    18980.73    18780.18   1421.44 o 
   3 -23   0   103518.69   100568.10   2360.00 o 
   4 -23   0    93826.32    97489.13   2422.92 o 
   5 -23   0    21924.33    21865.15    976.93 o 
   6 -23   0    80708.80    79777.15   2400.88 o 
   7 -23   0    13866.82    14495.85   1875.93 o 
   8 -23   0    37752.27    38045.56   1169.49 o 
   9 -23   0     8375.08     8275.23    864.08 o 
  10 -23   0    17294.94    17954.74   1803.66 o 
  11 -23   0     6329.01     6423.19    809.15 o 
  12 -23   0     6443.45     7206.59    962.25 o 
  13 -23   0    26765.72    31360.01   2435.66 o 
  14 -23   0    20931.86    21085.58   1543.38 o 
   1 -22   0     7313.08     7761.04    429.46 o 
   2 -22   0    52346.26    51710.81   1759.95 o 
   3 -22   0    31637.31    32687.33   1513.07 o 
   4 -22   0    94561.45    97749.04   2321.94 o 
   5 -22   0    48678.20    50311.11   1719.27 o 
   6 -22   0     2569.02     3563.61    808.25 o 
   7 -22   0    53841.03    53855.58   1701.86 o 
   8 -22   0     2401.70     1998.53    512.15 o 
   9 -22   0     4126.87     4422.08   1002.88 o 
  10 -22   0     2790.36     3279.64   1001.64 o 
  11 -22   0     1602.55     1617.15    611.50 o 
  12 -22   0    13929.46    15054.38    644.87 o 
  13 -22   0     8679.68     9379.89   1329.13 o 
  14 -22   0     9955.15    11169.59    596.84 o 
   1 -21   0     3620.83     3752.60    484.42 o 
   2 -21   0    28226.37    28682.90   1485.42 o 
   3 -21   0     3265.38     3909.03    416.66 o 
   4 -21   0   113014.10   114223.45   2349.97 o 
   5 -21   0    11268.38    11958.31   1264.19 o 
   6 -21   0   159248.89   157499.73   3821.89 o 
   7 -21   0    19667.88    21343.40   1447.52 o 
   8 -21   0    49145.65    49210.80   1296.28 o 
   9 -21   0   140680.11   143360.56   2666.89 o 
  10 -21   0    59100.68    60219.48   1946.95 o 
  11 -21   0    92077.97    97611.87   3316.44 o 
  12 -21   0    22527.58    23912.01   1450.39 o 
  13 -21   0   132214.73   137527.30   3587.57 o 
  14 -21   0     4431.99     2362.15    724.19 o 
  15 -21   0    37230.20    39461.41   1761.24 o 
   1 -20   0     5268.06     5134.95    747.72 o 
   2 -20   0   180028.72   176401.98   3327.94 o 
   3 -20   0    30693.98    33000.39   1248.59 o 
   4 -20   0   105335.75   103133.71   2750.33 o 
   5 -20   0    23592.96    23145.41   1139.13 o 
   6 -20   0    10051.78    10183.41    727.33 o 
   7 -20   0    24895.26    26214.42   1055.52 o 
   8 -20   0     1557.62     1227.96    284.69 o 
   9 -20   0    10707.50    11308.78    889.15 o 
  10 -20   0    26685.78    25239.14   2586.37 o 
  11 -20   0     2917.22     4021.35    853.02 o 
  12 -20   0    25014.67    26527.70   2819.93 o 
  13 -20   0     6786.97     6463.85   1447.90 o 
  14 -20   0    20915.53    23430.96   1351.34 o 
  15 -20   0    15965.21    17432.70    773.53 o 
   1 -19   0   133381.16   132519.84   2074.97 o 
   2 -19   0    14387.48    15605.06    758.72 o 
   3 -19   0    59429.53    59331.66   1639.61 o 
   4 -19   0    18381.38    17238.15   1387.66 o 
   5 -19   0    18233.14    20047.37   1507.60 o 
   6 -19   0    60397.18    63598.49   1223.15 o 
   7 -19   0      528.34      747.21    178.20 o 
   8 -19   0    43970.05    41975.30   1397.92 o 
   9 -19   0     1912.70     2099.45    305.66 o 
  10 -19   0    12633.10    11831.77    776.33 o 
  11 -19   0     3981.17     6266.69   1273.01 o 
  12 -19   0     3556.39     4228.35    980.20 o 
  13 -19   0     2078.26     3457.51    468.11 o 
  14 -19   0    20189.24    21921.18   2702.93 o 
  15 -19   0     6814.84     7606.54    512.78 o 
  16 -19   0    40724.41    45000.18   1795.74 o 
   0 -18   0    12328.27    13809.72    927.77 o 
   1 -18   0     1364.26     1572.82    275.82 o 
   3 -18   0    24480.17    24750.20    989.10 o 
   4 -18   0    37722.22    36260.94   1266.20 o 
   5 -18   0    94755.44    96137.07   2608.48 o 
   6 -18   0    22868.51    23985.54    776.10 o 
   7 -18   0   127730.57   129189.07   2064.37 o 
   8 -18   0    91145.51    89579.55   2170.39 o 
   9 -18   0    69695.91    69869.80   2613.08 o 
  10 -18   0    96150.44    92452.63   2951.90 o 
  11 -18   0    24227.79    24538.00   1722.87 o 
  12 -18   0    42621.07    45416.41   2486.09 o 
  13 -18   0    14174.27    13894.13   1051.92 o 
  14 -18   0    43465.65    45184.31   1712.44 o 
  15 -18   0     1143.98      909.35    438.73 o 
  16 -18   0    19702.70    20441.08   1497.77 o 
   1 -17   0    85244.95    81439.57   2167.64 o 
   2 -17   0    12580.73    12491.27    875.23 o 
   3 -17   0    40134.46    39615.60   1179.99 o 
   4 -17   0     3747.18     4886.10    805.31 o 
   5 -17   0    26890.93    25209.74    720.55 o 
   6 -17   0     1919.61     1992.17    297.37 o 
   7 -17   0    12227.35    11277.84    804.13 o 
   8 -17   0     9363.76    10002.84    526.00 o 
   9 -17   0     2209.08     1569.48    255.89 o 
  10 -17   0      750.09      954.32    220.37 o 
  11 -17   0    20840.36    23265.64   2417.53 o 
  12 -17   0     1473.61     1968.01    488.78 o 
  13 -17   0     2637.16     3189.96    842.70 o 
  14 -17   0    12213.24    11502.05   2743.42 o 
  15 -17   0    11585.11    10811.71   1491.16 o 
  16 -17   0     9486.85     9912.54   1110.99 o 
   0 -16   0   303695.41   316179.97   3985.48 o 
   1 -16   0    16610.65    17614.57   1075.74 o 
   2 -16   0   126038.91   126446.28   2848.48 o 
   4 -16   0    53536.16    56464.28   1137.51 o 
   5 -16   0    18966.11    18926.21    717.43 o 
   6 -16   0    28660.86    29234.97    813.48 o 
   7 -16   0     4701.48     4912.36    490.81 o 
   8 -16   0      205.82      485.78    415.99 o 
   9 -16   0     6460.58     7152.34    651.59 o 
  10 -16   0     5846.01     7700.01   1981.61 o 
  11 -16   0     2807.71     2828.71   1047.97 o 
  12 -16   0      683.36     1666.29    491.63 o 
  13 -16   0    21353.21    21407.98   1459.91 o 
  14 -16   0      292.35      815.73    442.58 o 
  15 -16   0    14332.11    15245.36    678.18 o 
  16 -16   0     1511.86     1298.86    470.07 o 
   1 -15   0    45151.13    46531.92   1451.95 o 
   2 -15   0     1226.08     1335.15    311.74 o 
   3 -15   0    86942.97    88855.52   1914.30 o 
   4 -15   0     2619.26     2792.44    360.08 o 
   5 -15   0    95058.97    98653.27   1728.91 o 
   6 -15   0    21089.05    20805.08    788.53 o 
   7 -15   0    73077.80    71548.17   1391.16 o 
   8 -15   0    89916.42    88634.24   1749.08 o 
   9 -15   0   110853.72   113532.48   2315.12 o 
  10 -15   0    54601.43    56206.00   1365.82 o 
  11 -15   0    19775.23    18837.86    952.07 o 
  12 -15   0    58305.83    56727.76   2340.69 o 
  13 -15   0    24268.96    26223.58   1766.27 o 
  14 -15   0    14130.78    14560.90   2107.40 o 
  15 -15   0    14740.04    13877.07   1190.94 o 
  16 -15   0     5228.37     5423.68    839.92 o 
  17 -15   0    22766.10    22513.89   1626.81 o 
   0 -14   0   167510.23   166971.92   2886.49 o 
   1 -14   0     1862.88     2632.52    435.43 o 
   2 -14   0    27916.01    28464.21    897.57 o 
   3 -14   0    22747.89    24140.42   1212.32 o 
   4 -14   0    29109.87    28285.19    874.49 o 
   5 -14   0    16498.04    16639.02    673.39 o 
   6 -14   0     1965.11     2293.99    346.66 o 
   7 -14   0    14227.88    15238.97    559.43 o 
   8 -14   0     9992.61     9972.67    388.85 o 
   9 -14   0     8676.87     9153.45   1015.45 o 
  10 -14   0      361.14      657.23    249.72 o 
  11 -14   0      300.02      443.50    373.61 o 
  12 -14   0     9059.89    10264.89   1267.52 o 
  13 -14   0     2277.77     1381.03    513.52 o 
  14 -14   0     2800.21     2252.61   1049.15 o 
  15 -14   0    10844.75    10382.99   1596.25 o 
  16 -14   0     1723.71     1966.62    497.01 o 
  17 -14   0    22698.77    23512.89   1682.18 o 
   1 -13   0   129891.77   134773.61   2417.15 o 
   2 -13   0     2633.01     2778.44    184.47 o 
   3 -13   0    86744.86    91183.51   3150.49 o 
   4 -13   0    39764.25    42066.82    975.08 o 
   5 -13   0    75359.40    79370.56   1462.84 o 
   6 -13   0      210.62      535.84    150.72 o 
   7 -13   0    33559.01    32513.85   1264.10 o 
   8 -13   0     4361.98     4410.12    477.20 o 
   9 -13   0      703.50      594.53    237.73 o 
  10 -13   0     4244.42     3930.10    673.71 o 
  11 -13   0     1289.78     1278.65    274.36 o 
  12 -13   0    23715.04    28405.63   2376.20 o 
  13 -13   0     4487.05     4998.79    759.55 o 
  14 -13   0     4046.82     4386.73    867.57 o 
  15 -13   0     2067.92     2938.80    598.44 o 
  16 -13   0    31666.34    33505.46   1253.71 o 
  17 -13   0     3257.71     1668.52    628.22 o 
   0 -12   0   142590.77   143971.48   2481.93 o 
   1 -12   0    15726.10    15573.99    758.46 o 
   2 -12   0   140054.27   132893.30   2362.66 o 
   3 -12   0     1532.57     1683.64    210.07 o 
   4 -12   0   311075.56   327719.19   2885.75 o 
   5 -12   0      383.37      828.21    181.15 o 
   6 -12   0   100377.16   104425.25   1712.96 o 
   7 -12   0    46827.91    47361.89   1010.18 o 
   8 -12   0    79135.21    79958.34   1467.60 o 
   9 -12   0    40074.31    40351.47    910.80 o 
  10 -12   0    59149.94    59830.32   1127.78 o 
  11 -12   0    22817.62    21763.49   1856.71 o 
  12 -12   0     3922.37     6716.55   1107.27 o 
  14 -12   0    19237.85    20462.93   1464.16 o 
  15 -12   0    14020.08    15562.71   1828.61 o 
  16 -12   0    19791.71    18514.38   1969.86 o 
  17 -12   0    18364.31    17603.84    810.27 o 
   1 -11   0    35797.95    35681.41    919.52 o 
   2 -11   0     2022.71     2084.36    530.65 o 
   3 -11   0     5455.35     5765.36    164.56 o 
   4 -11   0    26896.27    25800.05   1038.01 o 
   5 -11   0     4252.29     4327.79    329.64 o 
   6 -11   0    25895.01    27306.74   1053.01 o 
   7 -11   0     2564.78     2664.10    393.34 o 
   8 -11   0    20919.42    21758.06   1150.19 o 
   9 -11   0     3411.89     3837.30    485.85 o 
  10 -11   0     1719.84     2220.01    398.31 o 
  11 -11   0     5748.04     5850.70    862.24 o 
  12 -11   0    30330.31    28756.70   1300.27 o 
  13 -11   0    28552.06    27329.93   1785.78 o 
  14 -11   0     3895.71     2955.65   1020.87 o 
  15 -11   0     7668.82     7895.48   1238.65 o 
  16 -11   0    11728.98    11727.02   1397.74 o 
  17 -11   0     3928.05     4976.11    849.43 o 
   0 -10   0   124686.05   135314.89   2241.50 o 
   1 -10   0      984.89     1219.54    279.38 o 
   2 -10   0     2230.32     3081.24    166.45 o 
   3 -10   0    90725.50    90080.72   1157.74 o 
   4 -10   0     1030.00     1755.94    301.47 o 
   5 -10   0    72647.81    67749.86   1249.73 o 
   6 -10   0    74067.13    76582.20   1199.66 o 
   7 -10   0   124299.82   129149.91   2100.51 o 
   8 -10   0      400.64      443.20    187.48 o 
   9 -10   0     7066.29     7042.53    736.18 o 
  10 -10   0    39495.07    39795.52    926.87 o 
  11 -10   0     3495.80     3900.67    659.93 o 
  12 -10   0    14824.80    13764.76   1319.46 o 
  13 -10   0     6173.72     7192.65   2398.81 o 
  14 -10   0    25798.44    24937.29   1413.98 o 
  15 -10   0     1764.18     2273.70    706.90 o 
  16 -10   0     1304.11      875.00    356.44 o 
  17 -10   0    11311.04    11509.05    674.27 o 
  18 -10   0     1631.24     1512.86    417.70 o 
   1  -9   0    23713.74    18932.89    771.97 o 
   2  -9   0     4522.23     4070.73    262.03 o 
   3  -9   0   148992.14   148312.97   1754.37 o 
   4  -9   0    32225.60    35240.06    706.32 o 
   5  -9   0    60797.59    58651.67   1077.60 o 
   6  -9   0     2798.89     2604.12    358.52 o 
   7  -9   0    75982.82    78821.84   1249.09 o 
   8  -9   0    70695.64    71404.28   1871.43 o 
   9  -9   0    15551.47    13816.25    642.68 o 
  10  -9   0      968.87     1608.49    310.02 o 
  11  -9   0     3650.37     2990.05   1054.09 o 
  12  -9   0    51870.39    48883.49   1775.29 o 
  13  -9   0     4747.63     5770.48    885.35 o 
  14  -9   0    13889.26    14351.70   2334.87 o 
  15  -9   0     8405.04     7168.41   1567.37 o 
  16  -9   0    45047.30    42315.92   2168.73 o 
  17  -9   0     1710.90      904.43    407.20 o 
  18  -9   0    11423.94    11484.15    788.21 o 
   0  -8   0     8644.46     6686.68    411.20 o 
   1  -8   0     9800.83    10672.80    492.67 o 
   2  -8   0    37535.16    37570.82   1005.43 o 
   3  -8   0    57151.45    55028.41    966.32 o 
   4  -8   0     2279.39     2669.45    342.57 o 
   5  -8   0    65032.82    65637.09   1190.32 o 
   6  -8   0    45468.05    46210.88    961.26 o 
   7  -8   0   104919.03   104217.87   1735.27 o 
   8  -8   0    29791.74    30617.51    901.00 o 
   9  -8   0    20103.16    21904.32   1848.74 o 
  10  -8   0    67012.90    65020.63   1787.58 o 
  11  -8   0    24233.93    23052.25   2053.62 o 
  12  -8   0    29765.12    28516.67    992.32 o 
  13  -8   0     7030.46     9001.28   2703.36 o 
  14  -8   0    37918.81    38614.63   2179.82 o 
  15  -8   0      580.82     1213.22    393.54 o 
  16  -8   0    10861.23     9616.04   2205.26 o 
  17  -8   0     1740.27     2025.08    796.91 o 
  18  -8   0     1830.71     1223.15    659.32 o 
   1  -7   0   110777.50   104346.58   1727.71 o 
   2  -7   0    31972.02    31495.03    694.80 o 
   3  -7   0    93370.77    93820.95   1393.13 o 
   4  -7   0   121470.69   114367.21   1396.21 o 
   5  -7   0     7196.64     7248.03    357.38 o 
   6  -7   0   155947.50   147862.88   1889.06 o 
   7  -7   0    30268.71    32093.75   1390.47 o 
   8  -7   0   156805.00   156056.13   5418.99 o 
   9  -7   0    80617.63    79063.11   1489.35 o 
  10  -7   0    27828.75    27528.02   1013.55 o 
  11  -7   0    57807.65    54683.45   1529.76 o 
  12  -7   0     7339.99     9254.18   1870.72 o 
  13  -7   0   127669.41   127258.73   3492.09 o 
  14  -7   0     4627.95     4923.91    937.87 o 
  15  -7   0    32967.39    36609.30   2004.06 o 
  16  -7   0       29.62      199.27    202.92 o 
  17  -7   0     6714.25     5282.53   1342.13 o 
  18  -7   0     1311.04     1594.98    743.76 o 
   0  -6   0   465715.09   464316.63   5710.96 o 
   1  -6   0   187411.08   189474.47   1696.23 o 
   2  -6   0   343451.59   346974.13   4324.78 o 
   3  -6   0    54161.62    54103.97    988.99 o 
   4  -6   0    65078.31    58506.50   1036.72 o 
   5  -6   0   219182.58   216385.13   2963.00 o 
   6  -6   0   189906.44   195354.83   2437.08 o 
   7  -6   0    21022.68    19068.31    595.15 o 
   8  -6   0    10768.54    11986.58   1118.26 o 
   9  -6   0    29920.94    28369.72    837.43 o 
  10  -6   0     8370.93     9530.62   1278.76 o 
  11  -6   0     2709.79     2698.02    812.49 o 
  12  -6   0     5192.49     5722.69    701.37 o 
  13  -6   0    46585.07    43665.57   1972.64 o 
  14  -6   0      620.76     1486.58    628.04 o 
  15  -6   0    48983.69    49775.40   2681.83 o 
  16  -6   0     2345.81     2064.68    619.56 o 
  17  -6   0    91232.37    92948.72   2845.35 o 
  18  -6   0     3536.48     2884.93    981.73 o 
   2  -5   0   103365.86    98932.95   1166.15 o 
   3  -5   0   112038.73   108905.92   1300.19 o 
   4  -5   0   441700.31   439338.16  11069.94 o 
   5  -5   0    50306.80    50957.98    950.82 o 
   6  -5   0   280079.97   274974.81   1991.11 o 
   7  -5   0    80418.96    78830.01   1455.39 o 
   8  -5   0   308328.38   286938.53   2542.25 o 
   9  -5   0   103392.07    98851.20   1797.11 o 
  10  -5   0    70488.04    71233.09   1481.65 o 
  11  -5   0   251368.86   242781.73   5202.87 o 
  12  -5   0    51802.24    49040.64   1180.97 o 
  13  -5   0    97557.63    95736.29   2768.97 o 
  14  -5   0     7801.35     9736.85   1794.92 o 
  15  -5   0    82566.20    81238.16   2872.41 o 
  16  -5   0     4786.07     5556.87   1375.05 o 
  17  -5   0     3370.87     3534.38    901.68 o 
  18  -5   0    34937.99    37888.08   1714.13 o 
   1  -4   0    22685.72    22120.35    597.27 o 
   2  -4   0   653264.63   619337.06   5363.87 o 
   3  -4   0    75771.88    74311.41   1786.65 o 
   4  -4   0     1173.08     2836.65    551.30 o 
   5  -4   0   190125.06   182335.78   2473.56 o 
   6  -4   0     5649.38     6094.39   1092.39 o 
   8  -4   0   459958.22   446413.75   3780.83 o 
   9  -4   0   250616.25   246675.44   2469.20 o 
  10  -4   0   320951.47   317795.31   6066.26 o 
  11  -4   0    26172.49    25555.90   1080.74 o 
  12  -4   0   226103.33   218982.69   3660.08 o 
  13  -4   0    14173.03    18163.68   2661.21 o 
  14  -4   0   100848.67   104473.17   2184.69 o 
  15  -4   0     7667.34     8027.13   1625.99 o 
  16  -4   0    54029.68    54762.84   2719.44 o 
  17  -4   0    20130.13    23049.97   3218.08 o 
  18  -4   0    12015.02    13635.20   2932.47 o 
   2  -3   0   241791.03   235254.67   2952.16 o 
   3  -3   0  1002999.06   983373.75 273894.31 o 
   4  -3   0   208769.45   196473.72   1961.98 o 
   5  -3   0   338316.53   322955.06   5344.28 o 
   6  -3   0   418710.59   403177.84   5152.40 o 
   7  -3   0    30731.07    34027.77   1760.06 o 
   8  -3   0   318326.00   309600.91   6651.24 o 
   9  -3   0     8983.63     9173.31    403.81 o 
  10  -3   0    21187.62    20524.29    937.92 o 
  11  -3   0   146026.42   145228.91   2388.90 o 
  12  -3   0    27757.15    26782.41   1707.70 o 
  13  -3   0     6393.10     7355.04   1878.77 o 
  14  -3   0   121925.70   120738.10   2431.07 o 
  15  -3   0    38927.94    39650.54   2186.34 o 
  16  -3   0   222416.69   225824.72   6269.69 o 
  17  -3   0     1152.13     1319.18    396.35 o 
  18  -3   0   178354.00   188662.94   2332.21 o 
   3  -2   0  1102089.00  1050222.62 292521.00 o 
   4  -2   0    26798.56    24730.32    544.94 o 
   5  -2   0   816639.69   756086.69   9395.35 o 
   6  -2   0    26133.73    25719.15    700.59 o 
   7  -2   0   921335.88   872562.94 119809.73 o 
   8  -2   0   201062.22   190792.56   1805.16 o 
   9  -2   0   383872.13   374720.84   3564.12 o 
  10  -2   0   402071.16   394638.03   6882.02 o 
  11  -2   0    59713.79    58080.48   1268.39 o 
  12  -2   0   211871.13   209747.38   3502.08 o 
  13  -2   0     4832.43     5898.96   1340.58 o 
  14  -2   0   153092.11   154417.33   2910.08 o 
  15  -2   0    21855.51    23188.48   3406.10 o 
  16  -2   0    47381.89    38461.43   2257.89 o 
  18  -2   0     1364.14     1192.10    556.86 o 
   3  -1   0   122653.23   112946.44   1348.12 o 
   4  -1   0   624588.00   578492.81   7373.07 o 
   5  -1   0      581.17     1584.98    250.52 o 
   6  -1   0   744446.88   707864.81   6292.50 o 
   7  -1   0   121624.98   121307.23   1791.21 o 
   8  -1   0   807224.38   784426.31   9028.80 o 
   9  -1   0   540937.56   528582.63   4877.85 o 
  10  -1   0   299917.94   289116.34   3139.75 o 
  12  -1   0     8270.16     8329.53    963.41 o 
  13  -1   0   297628.00   278810.09   7514.16 o 
  14  -1   0     1375.46     1863.74    581.03 o 
  15  -1   0    64999.34    66048.63   2235.43 o 
  16  -1   0    61309.60    63889.05   2075.36 o 
  17  -1   0    54731.18    58517.93   2201.96 o 
  18  -1   0    49755.75    55032.45   1334.15 o 
   3   0   0   236480.78   218721.59   1984.91 o 
   8   0   0     1491.26     1969.57    541.23 o 
   9   0   0   164936.39   157189.86   1796.46 o 
  10   0   0   192572.89   186353.42   3882.74 o 
  11   0   0     7935.88     9004.84   1079.28 o 
  12   0   0   116309.09   113995.52   1990.36 o 
  13   0   0   140518.14   140883.09   3748.68 o 
  14   0   0    99226.70    99035.44   2874.25 o 
  15   0   0   177434.56   179910.69   5282.26 o 
  16   0   0    47705.87    46981.80   2563.43 o 
  17   0   0   312990.63   305042.06   3005.58 o 
  18   0   0      703.06     1600.80    592.38 o 
   3   1   0   123925.29   115294.15   2663.21 o 
   4   1   0   633156.94   591946.25   5215.75 o 
   5   1   0      703.93     1321.00    420.85 o 
   6   1   0   746220.00   745600.13   6605.58 o 
   7   1   0   121614.03   120406.22   1760.07 o 
   8   1   0   806066.38   783035.19  12865.58 o 
   9   1   0   540464.38   522004.69  24858.19 o 
  10   1   0   300879.66   299806.34   7817.49 o 
  11   1   0   250406.80   247566.30   3924.10 o 
  12   1   0     8220.45     8165.63    993.21 o 
  13   1   0   292695.47   289256.69  90533.75 o 
  14   1   0      687.49     1905.60    488.70 o 
  15   1   0    62900.63    64678.96   2255.67 o 
  16   1   0    62351.99    66891.77   2492.78 o 
  17   1   0    53869.40    56105.63   2134.52 o 
  18   1   0    49147.98    52799.07   1761.67 o 
   4   2   0    25727.06    24786.99    544.45 o 
   6   2   0    25878.30    26299.49    853.70 o 
   7   2   0   923314.06   718671.63  83584.73 o 
   8   2   0   203964.28   191767.98   4404.02 o 
   9   2   0   379694.22   380205.81   3615.37 o 
  10   2   0   402636.56   400804.09  10773.04 o 
  11   2   0    60720.98    59535.86   1299.61 o 
  12   2   0   213643.20   212580.19   3441.79 o 
  13   2   0     5416.74     4425.33    736.27 o 
  14   2   0   155807.75   156497.30   2914.38 o 
  15   2   0    21374.51    22308.20   1567.84 o 
  16   2   0    48162.63    46327.47   2539.20 o 
  18   2   0     1740.09     1839.46    581.68 o 
   2   3   0   241211.78   244215.94   3056.67 o 
   3   3   0  1000174.44   968431.88  11847.63 o 
   4   3   0   211629.27   197739.20   2541.08 o 
   5   3   0   333865.13   328251.41   3282.90 o 
   6   3   0   415742.19   399166.06   3754.26 o 
   7   3   0    30740.14    34595.41   2466.78 o 
   8   3   0   321116.13   311387.75   3279.80 o 
   9   3   0     9563.01     9720.75    576.59 o 
  10   3   0    21150.11    19713.05   1201.74 o 
  11   3   0   147406.39   149795.67   2479.75 o 
  12   3   0    27787.19    26831.25   1983.62 o 
  13   3   0     6236.14     9528.94   1861.79 o 
  14   3   0   122227.12   124150.80   2487.18 o 
  15   3   0    38276.53    38659.21   2193.43 o 
  16   3   0   221742.28   230473.31   2443.37 o 
  17   3   0     1005.32      574.90    323.68 o 
  18   3   0   177119.98   182752.27   4357.97 o 
   3   4   0    76296.13    73253.59   1262.06 o 
   4   4   0     3500.84     3561.46    530.27 o 
   5   4   0   193977.63   184462.03   1806.39 o 
   6   4   0     6263.62     5618.75    704.39 o 
   7   4   0   338334.69   330479.56   4684.10 o 
   8   4   0   460827.88   459565.84   8009.47 o 
   9   4   0   250627.81   243748.14   2935.27 o 
  10   4   0   321623.22   329616.81   6251.89 o 
  11   4   0    25135.83    26327.14    887.62 o 
  12   4   0   221356.72   224135.56   6075.07 o 
  13   4   0    13722.04    14503.24   1148.90 o 
  14   4   0   100735.80    97640.55   2623.69 o 
  15   4   0     8413.01     7380.66   2039.63 o 
  16   4   0    51909.87    53135.50   2638.33 o 
  17   4   0    20529.22    23794.08   1127.35 o 
  18   4   0    12562.65    10856.45   2565.22 o 
   1   5   0   784090.94   809150.69   9858.97 o 
   2   5   0   104183.83   102376.76   1594.22 o 
   3   5   0   111127.59   108138.24   1833.45 o 
   4   5   0   437953.81   436325.31   3886.85 o 
   5   5   0    50953.93    52055.25    961.26 o 
   6   5   0   280316.75   274389.94   2047.94 o 
   7   5   0    81563.52    78597.37   1447.69 o 
   8   5   0   303913.75   296700.47   2633.22 o 
   9   5   0   103407.99   100792.04   1838.81 o 
  10   5   0    68534.10    67535.38   1398.92 o 
  11   5   0   251133.44   247257.41   6204.89 o 
  12   5   0    52187.56    50939.16   2013.87 o 
  13   5   0   101390.25    95783.10   2638.14 o 
  14   5   0     8262.25     8147.42   1462.74 o 
  15   5   0    80345.80    79126.47   2804.25 o 
  16   5   0     5321.79     4336.23   1271.09 o 
  17   5   0     4028.47     3386.75    801.90 o 
  18   5   0    35690.71    35764.99   1780.83 o 
   0   6   0   464031.16   456198.44   5603.93 o 
   1   6   0   187449.34   190700.36   1703.23 o 
   2   6   0   341388.81   341941.16   3014.98 o 
   3   6   0    55011.50    53171.02   1001.98 o 
   4   6   0    61654.99    56667.16   1375.91 o 
   5   6   0   219593.28   215413.86   2039.04 o 
   6   6   0   191239.52   193765.52   2401.23 o 
   7   6   0    22444.42    20016.60    625.10 o 
   8   6   0    10814.86     9675.63   1594.99 o 
   9   6   0    30039.32    30698.69    933.87 o 
  10   6   0     9013.12    10095.58    502.66 o 
  11   6   0     2747.25     2822.04    582.20 o 
  12   6   0     5590.16     5348.08   1339.51 o 
  13   6   0    44718.74    47086.57   2137.60 o 
  14   6   0      771.32      993.69    337.10 o 
  15   6   0    49549.86    51285.00   2730.39 o 
  16   6   0     2234.51     1913.18    556.87 o 
  17   6   0    90876.75    95139.40   2701.74 o 
  18   6   0     3514.02     3483.86    911.46 o 
   1   7   0   111020.91   104968.45   1287.64 o 
   2   7   0    31760.74    30511.09    616.42 o 
   3   7   0    94854.36    92216.24   1228.84 o 
   4   7   0   122409.77   115106.09   1991.86 o 
   5   7   0     7196.08     7422.24    616.80 o 
   6   7   0   155902.19   145122.11   3414.17 o 
   7   7   0    29891.79    33034.60   2580.70 o 
   8   7   0   155561.63   153938.03   4330.71 o 
   9   7   0    80927.59    78657.68   1884.30 o 
  10   7   0    29869.79    27735.94   1313.59 o 
  11   7   0    57015.19    58242.67   1535.30 o 
  12   7   0     7181.57     8372.28   1596.02 o 
  13   7   0   125805.93   126053.09   3507.72 o 
  14   7   0     4484.13     4891.70   1576.99 o 
  15   7   0    33258.75    33985.26   1861.43 o 
  16   7   0      248.25       -4.60    351.02 o 
  17   7   0     5994.77     6594.26   1334.14 o 
  18   7   0     1099.94     2147.08    490.80 o 
   0   8   0     6835.22     6517.27    398.29 o 
   1   8   0     9684.21    10651.41    302.54 o 
   2   8   0    38057.00    35960.54    895.46 o 
   3   8   0    58796.66    55607.32    978.44 o 
   4   8   0     1851.79     2516.69    334.19 o 
   5   8   0    63108.02    65438.26   1767.89 o 
   6   8   0    44617.99    44213.02   1057.92 o 
   7   8   0   106445.04   101877.29   3153.58 o 
   8   8   0    31411.83    32235.58    928.04 o 
   9   8   0    19010.77    19863.18    997.30 o 
  10   8   0    65088.62    64020.77   1337.67 o 
  11   8   0    24669.33    24476.01   1593.81 o 
  12   8   0    31253.50    32160.93   1661.75 o 
  13   8   0     7221.96     7049.78   1923.86 o 
  14   8   0    36816.39    35617.33   2386.34 o 
  15   8   0      778.40      813.15    554.93 o 
  16   8   0    10903.46     9854.70   2495.07 o 
  17   8   0     2545.48     1667.40    827.29 o 
  18   8   0     1684.98     1362.33    568.02 o 
   1   9   0    21181.42    20478.04    407.11 o 
   2   9   0     3969.01     3658.66    303.90 o 
   3   9   0   150507.98   147355.23   1768.74 o 
   4   9   0    32652.89    36348.87   1012.61 o 
   5   9   0    62653.75    58213.21   1128.24 o 
   6   9   0     2019.09     2126.30    282.52 o 
   7   9   0    77451.49    77319.05   1236.27 o 
   8   9   0    70568.36    73420.59   1905.23 o 
   9   9   0    16048.02    14717.37    833.76 o 
  10   9   0     1016.65     1588.15    316.36 o 
  11   9   0     3763.45     3875.93    513.95 o 
  12   9   0    50574.16    50213.23   1844.90 o 
  13   9   0     4824.57     6661.89   1283.44 o 
  14   9   0    12953.63    14495.96   2583.41 o 
  15   9   0     8295.84     7043.93   1615.33 o 
  16   9   0    44345.84    43141.53   2220.97 o 
  17   9   0     1602.98      910.59    694.11 o 
  18   9   0    10938.14    11718.31    661.19 o 
   0  10   0   124395.87   135943.67   2281.97 o 
   1  10   0     1122.55     1435.76    162.13 o 
   2  10   0     2460.71     3357.85    201.40 o 
   3  10   0    89260.87    89630.16   1613.77 o 
   4  10   0      770.22     1720.30    252.79 o 
   5  10   0    72147.55    71886.97   1303.91 o 
   6  10   0    73791.39    75441.80   1238.71 o 
   7  10   0   123362.82   128310.04   2091.77 o 
   8  10   0      156.37      780.47    619.92 o 
   9  10   0     6985.98     7694.46    869.20 o 
  10  10   0    39626.90    39986.80    935.40 o 
  11  10   0     3948.59     4438.03    599.64 o 
  12  10   0    14180.74    15229.09   2370.86 o 
  13  10   0     6666.67     5912.11   1276.42 o 
  14  10   0    26258.74    23777.73   1379.02 o 
  15  10   0     2172.04     2303.08    735.43 o 
  16  10   0      554.18      569.82    253.90 o 
  17  10   0    11644.07    11766.88    703.79 o 
   1  11   0    35924.49    35542.12    547.11 o 
   2  11   0     2035.13     2601.84    211.71 o 
   3  11   0     6637.50     6594.75    594.19 o 
   4  11   0    26546.20    26708.89    853.74 o 
   5  11   0     3545.36     4969.94    399.33 o 
   6  11   0    25811.73    26070.24   1350.36 o 
   7  11   0     2774.25     3420.07    473.02 o 
   8  11   0    19750.03    20381.93    883.67 o 
   9  11   0     3050.59     3869.66    504.33 o 
  10  11   0     1445.36     1882.62    288.14 o 
  11  11   0     5179.46     4665.84   1209.51 o 
  12  11   0    32174.07    29180.37   1315.98 o 
  13  11   0    27819.90    31627.40   2158.52 o 
  14  11   0     3932.34     3449.44    902.56 o 
  15  11   0     7416.65     8000.54   2348.47 o 
  16  11   0    12595.51    10561.66   2140.40 o 
  17  11   0     4047.98     2993.77   1030.71 o 
   0  12   0   142339.17   145438.33   2497.75 o 
   1  12   0    15545.15    15517.26    800.60 o 
   2  12   0   138856.64   136390.92   1368.68 o 
   3  12   0     1757.22     2175.98    241.79 o 
   4  12   0   313638.75   332970.44   5602.00 o 
   5  12   0       37.04      697.00    161.58 o 
   6  12   0   102522.70   103344.78   2113.35 o 
   7  12   0    46818.93    47771.45   1040.01 o 
   8  12   0    82078.88    80854.16   3808.46 o 
   9  12   0    38668.07    41473.29    955.12 o 
  10  12   0    60535.05    58896.25   1322.02 o 
  11  12   0    23258.19    21663.94    817.48 o 
  12  12   0     6033.05     5504.45   1073.84 o 
  13  12   0    56426.00    57705.53   2411.81 o 
  14  12   0    19157.76    20854.53   1559.92 o 
  15  12   0    13284.67    12577.24   2630.95 o 
  16  12   0    19479.21    18709.98    951.15 o 
  17  12   0    17659.94    18691.04   1427.87 o 
   1  13   0   130548.82   135935.61   1371.71 o 
   2  13   0     2559.41     2717.18    338.31 o 
   3  13   0    87110.22    91852.16   1764.83 o 
   4  13   0    37935.55    40567.73    938.95 o 
   5  13   0    75446.45    79601.06   1661.40 o 
   6  13   0      222.31      413.19    170.40 o 
   7  13   0    32597.46    33317.63    842.37 o 
   8  13   0     3629.67     4688.20    582.43 o 
   9  13   0      573.91      814.17    195.52 o 
  10  13   0     4186.12     5130.72    760.20 o 
  11  13   0     1370.33     1477.05    328.01 o 
  12  13   0    24515.78    23311.39   1468.62 o 
  13  13   0     4832.49     4644.82   1079.92 o 
  14  13   0     5715.16     4702.43   1270.28 o 
  15  13   0     2725.75     2005.01    458.17 o 
  16  13   0    33386.22    33799.25   1273.43 o 
  17  13   0     2705.60     3424.82    720.12 o 
   0  14   0   168760.73   175470.66   3016.91 o 
   1  14   0     2227.20     2471.57    161.35 o 
   2  14   0    29583.55    29195.74    462.57 o 
   3  14   0    23481.63    24523.61    623.79 o 
   4  14   0    27923.14    28740.91    790.18 o 
   5  14   0    19170.05    18864.98    839.24 o 
   6  14   0     1515.55     1572.83    248.78 o 
   7  14   0    15766.19    15711.81    642.15 o 
   8  14   0     8920.03     9517.39    462.80 o 
   9  14   0    10004.78    10083.82    648.51 o 
  10  14   0       60.47       58.17    137.36 o 
  11  14   0      540.04      746.37    406.09 o 
  12  14   0     6519.86     8483.32   1529.12 o 
  13  14   0     2199.74     2702.70    676.46 o 
  14  14   0     2303.80     1861.74    536.78 o 
  15  14   0    12000.57    12790.21   1895.22 o 
  16  14   0     1017.41      915.27    463.51 o 
  17  14   0    23187.63    23464.08   2097.36 o 
   1  15   0    44645.68    46413.12    837.72 o 
   2  15   0     1428.52     1269.48    180.29 o 
   3  15   0    86994.19    88540.54   1082.69 o 
   4  15   0     2761.59     3907.99    650.26 o 
   5  15   0    96132.34    96531.77   1867.33 o 
   6  15   0    19692.45    19800.73    801.35 o 
   7  15   0    76039.97    77240.13   2771.91 o 
   8  15   0    89224.44    89683.13   2051.79 o 
   9  15   0   110350.77   112663.59   1742.16 o 
  10  15   0    54954.43    55642.18   1458.52 o 
  11  15   0    21078.83    21087.96   1554.55 o 
  12  15   0    56979.18    55729.21   2336.70 o 
  13  15   0    26750.08    26812.36   2092.09 o 
  14  15   0    12854.76    14064.15   1108.25 o 
  15  15   0    15027.12    16833.23    989.14 o 
  16  15   0     4323.69     2728.24   1492.23 o 
  17  15   0    22227.20    20487.83   1545.01 o 
   0  16   0   307682.53   317583.56   3731.06 o 
   1  16   0    16517.13    15157.80    665.78 o 
   2  16   0   130044.51   129299.44   2813.82 o 
   3  16   0      518.44     1133.34    182.43 o 
   4  16   0    57145.80    56178.23   1354.27 o 
   5  16   0    19475.13    19160.55    743.28 o 
   6  16   0    27776.38    28873.83    807.50 o 
   7  16   0     4814.15     4889.45    549.56 o 
   8  16   0      654.25      821.91    203.43 o 
   9  16   0     4783.19     4827.74    539.06 o 
  10  16   0     7279.14     7680.77   1450.86 o 
  11  16   0     3143.61     4105.02    869.83 o 
  12  16   0     2325.87     2282.62    497.35 o 
  13  16   0    22833.26    23253.46   1617.11 o 
  14  16   0     1012.37     1052.28    375.34 o 
  15  16   0    15500.39    13809.79    858.86 o 
  16  16   0     1684.20     1536.31    522.04 o 
   1  17   0    84862.55    85396.31   1212.95 o 
   2  17   0    12281.20    10850.45    839.28 o 
   3  17   0    40993.71    39481.03    672.72 o 
   4  17   0     6755.42     6274.71    413.70 o 
   5  17   0    23688.10    23424.73    744.87 o 
   6  17   0     1705.67     2130.21    487.73 o 
   7  17   0    11171.46    10932.72    535.30 o 
   8  17   0    11633.89    10821.47    667.82 o 
   9  17   0      667.98     1475.68    370.66 o 
  10  17   0     2386.43     1988.63    371.52 o 
  11  17   0    20475.74    22020.76   1342.74 o 
  12  17   0     1638.17     1063.04    444.14 o 
  13  17   0     1378.76     3031.72    918.48 o 
  14  17   0    12248.29    12630.13   2958.01 o 
  15  17   0    11154.04    11004.16   2366.42 o 
  16  17   0     9120.25     8250.52   2264.94 o 
   0  18   0    13567.06    14662.34   1068.32 o 
   1  18   0     1626.72     1540.20    186.70 o 
   2  18   0      658.36     1074.27    178.04 o 
   3  18   0    24940.32    23815.20    583.74 o 
   4  18   0    38390.93    37578.02    674.57 o 
   5  18   0    97036.25    97321.23   2584.02 o 
   6  18   0    23026.10    24742.81    827.98 o 
   7  18   0   127850.43   129048.34   1904.68 o 
   8  18   0    90421.13    90073.51   1888.48 o 
   9  18   0    69278.80    71063.35   1562.70 o 
  10  18   0    94123.66    94676.97   2649.64 o 
  11  18   0    23063.61    24000.69   1423.65 o 
  12  18   0    43728.00    45484.19   2428.32 o 
  13  18   0    12874.66    12944.90   1767.06 o 
  14  18   0    42871.12    43425.53   1707.53 o 
  15  18   0      497.15     1128.34    389.53 o 
  16  18   0    21759.19    21794.12   1591.96 o 
   1  19   0   133467.39   135970.17   1490.50 o 
   2  19   0    14879.90    14965.86    470.71 o 
   3  19   0    58138.95    56897.34   1245.13 o 
   4  19   0    20034.62    19434.93    897.40 o 
   5  19   0    19158.11    19620.52    566.88 o 
   6  19   0    65009.05    64097.51   1076.17 o 
   7  19   0      777.13      733.16    315.62 o 
   8  19   0    44001.76    44003.24    991.08 o 
   9  19   0     2651.23     2737.60    469.26 o 
  10  19   0    12981.58    13950.19   2498.34 o 
  11  19   0     4917.47     5791.54   1484.75 o 
  12  19   0     4160.21     4995.76   1078.25 o 
  13  19   0     3981.01     3534.99    851.85 o 
  14  19   0    20895.72    21326.27   1064.21 o 
  15  19   0     6856.02     6410.05   1398.14 o 
  16  19   0    42310.52    43454.59   1840.40 o 
   0  20   0   215488.48   223070.84   2921.79 o 
   1  20   0     4933.04     5799.76    412.57 o 
   2  20   0   182665.86   181950.27   2062.93 o 
   3  20   0    32840.61    31546.44    697.84 o 
   4  20   0   104912.31   102588.59   1626.59 o 
   5  20   0    19886.27    20809.55    971.57 o 
   6  20   0     9955.86     9707.56   1186.13 o 
   7  20   0    25354.07    26384.05    932.30 o 
   8  20   0     1076.19      996.04    360.73 o 
   9  20   0    10698.15     9921.06   1482.93 o 
  10  20   0    25014.88    26034.00   1689.75 o 
  11  20   0     3486.44     4155.87   1128.33 o 
  12  20   0    25553.70    25469.65   1469.59 o 
  13  20   0     5972.42     6102.78   1722.78 o 
  14  20   0    20721.92    20459.99   1423.48 o 
  15  20   0    14691.75    15994.59    795.12 o 
   1  21   0     5646.21     5430.53    528.21 o 
   2  21   0    29673.29    27582.08    808.04 o 
   3  21   0     4002.31     3679.18    375.16 o 
   4  21   0   115610.59   114429.76   1446.86 o 
   5  21   0    11404.54    10073.35    384.64 o 
   6  21   0   163145.86   160603.28   3336.89 o 
   7  21   0    20999.06    21812.04   1327.06 o 
   8  21   0    47698.88    50321.66   1407.33 o 
   9  21   0   142975.36   147488.27   2728.22 o 
  10  21   0    58824.52    61113.05   2001.90 o 
  11  21   0    95297.88   102770.55   3489.01 o 
  12  21   0    21082.95    22451.01   1627.74 o 
  13  21   0   132250.34   139168.28   2072.31 o 
  14  21   0     3494.15     2534.66    631.68 o 
  15  21   0    38233.02    39080.01   1696.01 o 
   0  22   0   123066.14   121941.04   1959.57 o 
   1  22   0     6908.80     7395.86    379.51 o 
   2  22   0    54669.68    52445.95   1255.96 o 
   3  22   0    32667.22    31682.06    853.35 o 
   4  22   0    93481.78    90110.34   2150.77 o 
   5  22   0    51191.18    48360.41    953.08 o 
   6  22   0     3409.29     2937.17    467.53 o 
   7  22   0    56389.29    55896.37   1307.18 o 
   8  22   0     1580.83     1738.67    389.09 o 
   9  22   0     4629.66     5804.52   1243.32 o 
  10  22   0     2986.92     3282.89    840.68 o 
  11  22   0     1321.42     1518.74    502.30 o 
  12  22   0    14589.10    15194.46   2531.37 o 
  13  22   0     9152.99     9913.03   2245.45 o 
  14  22   0    11590.01     8968.48   2249.65 o 
   1  23   0   123660.83   126842.78   1724.70 o 
   2  23   0    19352.10    18438.93    627.58 o 
   3  23   0   104241.05   106048.82   1767.94 o 
   4  23   0    98278.27    96424.53   1378.54 o 
   5  23   0    22528.43    22930.41   1432.19 o 
   6  23   0    77382.69    78308.45   1352.05 o 
   7  23   0    12589.80    12032.33   1090.53 o 
   8  23   0    40267.96    38769.61   1509.10 o 
   9  23   0     8172.77     7638.13   1809.58 o 
  10  23   0    16138.06    16462.21   1187.59 o 
  11  23   0     5826.17     6705.80   1307.87 o 
  12  23   0     7185.26     5542.64   1739.63 o 
  13  23   0    27271.05    30476.53    947.74 o 
  14  23   0    21351.07    22984.79   1640.67 o 
   0  24   0     5980.96     5896.75    439.15 o 
   1  24   0     3416.38     2636.73    509.64 o 
   2  24   0     7618.75     7740.40    345.79 o 
   3  24   0    42377.95    40699.14   1484.34 o 
   4  24   0     2460.86     2554.27    348.53 o 
   5  24   0   106818.15   106137.27   1563.40 o 
   6  24   0    20647.71    20730.77   1380.29 o 
   7  24   0    62140.13    60719.93   2137.91 o 
   8  24   0    81129.68    79927.52   3115.23 o 
   9  24   0    49387.52    50772.16   2795.39 o 
  10  24   0    80228.19    83800.52   2488.33 o 
  11  24   0    23470.74    24806.95   1505.57 o 
  12  24   0    99842.92   103104.10   3317.89 o 
  13  24   0     8239.25     6850.88   1564.47 o 
  14  24   0    66492.85    66229.52   2588.95 o 
   1  25   0   120328.75   121593.63   2166.82 o 
   2  25   0     5055.50     4595.11    530.97 o 
   3  25   0   101247.91   100202.22   1494.59 o 
   4  25   0    34110.41    34078.26    994.31 o 
   5  25   0    59649.95    56870.35   1828.36 o 
   6  25   0    22096.10    22110.52    767.74 o 
   7  25   0     1009.43      601.19    157.50 o 
   8  25   0    12363.65    10064.89   1306.87 o 
   9  25   0      284.44      267.58    241.86 o 
  10  25   0     3157.47     4261.66    714.10 o 
  11  25   0    13739.18    16143.54   1156.23 o 
  12  25   0      599.41      789.09    263.55 o 
  13  25   0    20198.39    21202.74   1536.73 o 
   0  26   0    50760.61    49953.56   1270.26 o 
   1  26   0    11204.18    12687.16   1086.36 o 
   2  26   0   100250.77   103081.70   1604.50 o 
   3  26   0    25644.63    24990.03   1037.33 o 
   4  26   0    19802.14    20012.88   1023.81 o 
   5  26   0    66210.85    62671.91   1426.14 o 
   6  26   0    14612.55    13401.59    781.80 o 
   7  26   0    22791.70    21207.72   1288.13 o 
   8  26   0       93.66     -144.33    159.35 o 
   9  26   0    10205.64    11645.61   2587.82 o 
  10  26   0     1852.20     1529.41    352.18 o 
  11  26   0     3494.35     4600.82    794.86 o 
  12  26   0    15880.13    18607.49   2608.81 o 
  13  26   0     4278.85     2953.33    560.63 o 
   1  27   0    10966.18    10700.86    545.17 o 
   2  27   0     7179.65     6880.16    447.41 o 
   3  27   0     3712.71     3360.55    396.15 o 
   4  27   0    60756.50    58747.31   1270.82 o 
   5  27   0    10223.48    10448.95    889.47 o 
   6  27   0    68226.77    62895.82   3012.18 o 
   7  27   0    34277.63    32639.07   1636.67 o 
   8  27   0    45690.00    46623.04   2362.49 o 
   9  27   0    23946.59    23781.94   1081.48 o 
  10  27   0    22033.89    22559.22    959.57 o 
  11  27   0    53316.76    55810.66   1613.88 o 
  12  27   0    32000.65    31056.34   1656.97 o 
   0  28   0    55631.15    55128.52   2894.03 o 
   1  28   0     3435.31     3320.81    402.08 o 
   2  28   0    70224.50    68541.30   1359.95 o 
   3  28   0    10298.30     9276.06    569.33 o 
   4  28   0    39788.73    37902.05   1139.45 o 
   5  28   0    20039.93    17840.91    986.13 o 
   6  28   0     7170.77     6900.00    824.35 o 
   7  28   0    11326.44    10114.84   1609.48 o 
   8  28   0      595.80      593.51    275.02 o 
   9  28   0     3200.64     2957.92    593.16 o 
  10  28   0      253.28     -130.91    282.48 o 
  11  28   0      274.79      560.92    217.63 o 
   1  29   0    45207.85    42857.31   1781.15 o 
   2  29   0     1152.50      921.35    210.83 o 
   3  29   0    34986.50    35647.47   1061.08 o 
   4  29   0     3236.10     2888.32    486.54 o 
   5  29   0    16276.36    15235.47    892.25 o 
   6  29   0     2440.52     1593.30    276.37 o 
   7  29   0     6070.13     6835.82   1121.62 o 
   8  29   0     2951.83     3127.25    926.78 o 
   9  29   0     1162.59      923.47    331.98 o 
  10  29   0     1896.25     2101.67    368.05 o 
  11  29   0     1343.13     2461.26    649.04 o 
   0  30   0     5107.53     3593.18   1203.64 o 
   1  30   0        1.43      128.56     76.92 o 
   2  30   0    13337.47    10923.92    932.82 o 
   3  30   0    31513.15    29738.60   1069.79 o 
   4  30   0     1979.62     1846.84    331.39 o 
   5  30   0    17618.22    15760.20   2636.86 o 
   6  30   0    18007.53    17140.72    934.79 o 
   7  30   0    25478.77    27571.33   1060.64 o 
   8  30   0    15881.43    16229.63    649.91 o 
   9  30   0    11804.06    12704.01    602.52 o 
  10  30   0    23281.00    27227.54   1219.42 o 
   1  31   0    19593.38    20039.86   1008.54 o 
   2  31   0     2767.85     2304.65    306.42 o 
   3  31   0    20166.82    16914.84   1359.76 o 
   4  31   0     1766.19     1621.79    323.14 o 
   5  31   0    10849.90    10325.02   1392.66 o 
   6  31   0     5878.90     6030.40   1335.20 o 
   7  31   0     4017.20     3952.28    702.60 o 
   8  31   0      642.39      727.72    207.46 o 
   9  31   0     1197.84      748.84    354.86 o 
   0  32   0    25731.87    23425.04   1330.40 o 
   1  32   0      313.26      320.46     72.30 o 
   2  32   0     8436.89     8357.07    287.93 o 
   4  32   0     4013.49     3815.99    945.19 o 
   5  32   0      225.66      153.04    253.27 o 
   6  32   0     2840.26     3230.36    879.88 o 
   7  32   0      776.81     1302.81    256.66 o 
   8  32   0     5634.73     4843.52   1144.16 o 
   1  33   0    13507.69    13236.79    444.92 o 
   2  33   0     1453.63     1248.60    204.13 o 
   3  33   0    11201.09    11173.08    444.24 o 
   4  33   0     3091.54     3222.92    679.82 o 
   5  33   0    14934.15    16338.86   1746.51 o 
   6  33   0     9362.23     7852.55   1430.58 o 
   7  33   0    18513.94    21666.91   1521.47 o 
   0  34   0     6159.16     5896.47    652.58 o 
   1  34   0      822.27      600.40    418.69 o 
   2  34   0    10399.90    10792.22    430.94 o 
   3  34   0      753.46      446.94    115.17 o 
   4  34   0     5906.42     5611.94   1053.11 o 
   5  34   0       21.44      302.22    228.32 o 
   6  34   0     8132.20     6951.12   1377.81 o 
   1  35   0    10297.12     9815.02   1222.11 o 
   2  35   0      556.15      358.16    207.14 o 
   3  35   0     5767.26     4779.15    650.47 o 
   4  35   0       26.20      238.26    119.42 o 
   0  36   0    14647.50    13560.28    479.69 o 
   1  36   0      562.59      565.31    160.88 o 
   4 -35   1     1222.28     1074.46    260.59 o 
  -6 -34   1     2602.93     2423.25    514.68 o 
  -5 -34   1     4664.33     4266.41    884.64 o 
  -4 -34   1     9320.65     8397.77   1328.37 o 
   4 -34   1    14288.53    16234.32    590.46 o 
   5 -34   1     9984.82     9378.46   1707.17 o 
   6 -34   1     7639.44     6975.20   1592.48 o 
  -7 -33   1     5717.29     5053.21    805.62 o 
  -6 -33   1     8540.57     7739.28   1027.81 o 
  -5 -33   1    12998.40    12902.33   1652.33 o 
  -4 -33   1     3750.29     3873.51    901.04 o 
   4 -33   1    11606.86    10638.08    490.07 o 
   5 -33   1    16671.82    14372.58    537.44 o 
   6 -33   1     4240.89     3399.49    841.67 o 
   7 -33   1     8333.79     7970.43    998.73 o 
  -8 -32   1    16470.57    16515.05   1580.13 o 
  -7 -32   1     3374.23     3225.67    815.35 o 
  -6 -32   1    18109.48    19264.35   2284.13 o 
  -5 -32   1      537.34      254.05    142.64 o 
  -4 -32   1    21871.97    20587.50    807.80 o 
   3 -32   1     2404.26     2661.11    490.49 o 
   4 -32   1     6155.62     7480.33   1089.43 o 
   5 -32   1     1814.90     1446.96    362.33 o 
   6 -32   1    14951.53    15303.39    569.45 o 
   7 -32   1    12661.78    13300.64    563.55 o 
   8 -32   1     6925.98     7988.74   1433.36 o 
  -9 -31   1      654.93      739.02    217.72 o 
  -8 -31   1      390.90      428.06    143.38 o 
  -7 -31   1     2366.06     2804.79    627.71 o 
  -6 -31   1     5124.25     4586.20    865.72 o 
  -5 -31   1     9342.55     7755.88   1015.22 o 
  -4 -31   1    12568.28    13106.10   1628.05 o 
  -3 -31   1    12337.35    10406.52   1057.47 o 
   3 -31   1    15824.80    16845.99   1787.42 o 
   4 -31   1     7560.17     7086.98    799.45 o 
   5 -31   1    17619.19    19700.43    803.06 o 
   6 -31   1     9663.52     9455.60    972.46 o 
   7 -31   1     8476.38     7770.30    707.71 o 
   8 -31   1     1689.03     2197.08    630.39 o 
   9 -31   1     4890.71     5092.69    616.09 o 
 -10 -30   1     4991.55     5867.63    713.92 o 
  -9 -30   1     2251.27     2395.40    421.83 o 
  -8 -30   1    10227.01    10925.83    632.06 o 
  -7 -30   1     9249.06     7904.46   1140.84 o 
  -6 -30   1    21437.72    21272.66    927.11 o 
  -5 -30   1    12769.55    11625.69   2201.23 o 
  -4 -30   1    13188.53    13578.28   2036.96 o 
  -3 -30   1    21496.71    22016.47   1195.96 o 
   3 -30   1    25833.93    25407.46   1368.21 o 
   4 -30   1    33550.24    33973.51   2169.49 o 
   5 -30   1    10175.62    10079.99   2119.04 o 
   6 -30   1    26434.06    24568.30    968.25 o 
   7 -30   1     3110.99     3508.17    746.24 o 
   8 -30   1    18321.46    17347.79   1582.02 o 
   9 -30   1     8957.47    10656.10   1932.73 o 
  10 -30   1    11672.47     9946.06   1547.57 o 
 -11 -29   1    16375.58    14044.74   1607.90 o 
 -10 -29   1     2282.82     2428.80    358.42 o 
  -9 -29   1    22660.63    22252.10   1392.60 o 
  -8 -29   1     2248.20     1603.69    371.99 o 
  -7 -29   1    30510.54    28782.74   1867.86 o 
  -6 -29   1     5309.90     4946.58    930.86 o 
  -5 -29   1    32533.09    31936.76   2671.41 o 
  -4 -29   1    12028.85    12229.03   1560.26 o 
  -3 -29   1     8530.11     9074.25   1379.43 o 
   2 -29   1     5869.10     5633.35   1061.44 o 
   3 -29   1    40899.05    41388.84   2156.47 o 
   4 -29   1     7741.54     7800.13   1647.08 o 
   5 -29   1    22791.48    24259.06   1323.37 o 
   6 -29   1    14961.11    14100.76   1326.22 o 
   7 -29   1    13753.28    15289.41    604.70 o 
   8 -29   1    19109.28    16355.37   2464.05 o 
   9 -29   1      279.45      302.74    291.30 o 
  10 -29   1    18741.50    18299.56   1942.66 o 
  11 -29   1     5040.51     4778.41    493.72 o 
 -11 -28   1     1949.28     2972.74    639.45 o 
 -10 -28   1     3747.63     2924.80    585.56 o 
  -9 -28   1     2879.75     3445.55    527.58 o 
  -8 -28   1      782.95      299.62    143.12 o 
  -7 -28   1     5677.66     6296.91   1114.15 o 
  -6 -28   1     4633.30     4919.30    939.02 o 
  -5 -28   1    32010.71    31939.82   2270.56 o 
  -4 -28   1     4289.06     4373.30   1184.40 o 
  -3 -28   1    46377.91    45085.36   2412.75 o 
  -2 -28   1     9706.23     8682.15   1332.65 o 
   2 -28   1    27930.78    27069.03   1402.89 o 
   3 -28   1    38764.70    38013.98   2052.30 o 
   4 -28   1    33984.79    37289.47   1930.83 o 
   5 -28   1    29514.21    28213.74   1864.36 o 
   6 -28   1    24709.71    25820.05   1349.88 o 
   7 -28   1     8955.60     9802.14   2032.24 o 
   8 -28   1     8096.65     9424.58   1845.24 o 
   9 -28   1     7810.88     8285.83    764.53 o 
  10 -28   1     2943.05     3877.95    593.57 o 
  11 -28   1     7344.90     7445.28   1173.39 o 
 -12 -27   1     8218.29     8573.35   1328.76 o 
 -11 -27   1    13304.09    12037.90   1581.69 o 
 -10 -27   1     3368.10     3077.58    522.97 o 
  -9 -27   1    13987.18    14010.00   1208.00 o 
  -8 -27   1     8416.64     8128.40   1376.25 o 
  -7 -27   1    14180.25    14765.70   1056.82 o 
  -6 -27   1    22336.59    22026.59   2038.47 o 
  -5 -27   1     2087.50     2491.94    548.47 o 
  -4 -27   1    32763.28    33264.17   2386.98 o 
  -3 -27   1     7336.75     6996.93    629.37 o 
  -2 -27   1    50522.59    49499.04   1971.72 o 
   2 -27   1    20695.73    23391.38   1995.11 o 
   3 -27   1    22819.88    21341.87   1506.22 o 
   4 -27   1    11303.09    11065.81   1059.88 o 
   5 -27   1    10261.27    11768.38   2190.46 o 
   6 -27   1    16119.83    14294.22   2024.31 o 
   7 -27   1    15306.40    15341.21   1620.96 o 
   8 -27   1    13177.40    12442.21   1592.76 o 
   9 -27   1    15903.93    15757.02   2416.04 o 
  10 -27   1    17826.63    18767.59    872.18 o 
  11 -27   1    21336.82    22900.49   1310.79 o 
  12 -27   1    11878.26    13903.12   1443.34 o 
 -13 -26   1     5316.62     7256.57   1361.28 o 
 -12 -26   1    27028.95    27344.21   1514.58 o 
 -11 -26   1     4098.59     3557.82   1041.74 o 
 -10 -26   1    19945.34    18130.20   2159.43 o 
  -9 -26   1     3734.97     3995.97   1257.35 o 
  -8 -26   1    28016.67    29510.91   1830.95 o 
  -7 -26   1     5691.48     5103.70    918.78 o 
  -6 -26   1    26366.42    22643.70   1528.28 o 
  -5 -26   1    27637.76    28050.04   1743.54 o 
  -4 -26   1    23375.87    23133.99   1673.69 o 
  -3 -26   1    19771.72    20579.74   1509.69 o 
  -2 -26   1    37072.64    35051.49   1510.67 o 
   2 -26   1    59509.20    55532.09   1928.29 o 
   3 -26   1    14008.11    12477.47   1350.73 o 
   4 -26   1    21172.39    22464.92   1807.60 o 
   5 -26   1    27151.09    27188.23   1715.80 o 
   6 -26   1    17978.24    20910.47   1184.83 o 
   7 -26   1    33820.59    31902.96   1950.55 o 
   8 -26   1     6042.11     8034.41   1433.30 o 
   9 -26   1    29154.42    27875.19   1843.76 o 
  10 -26   1     6172.77     5830.87    794.93 o 
  11 -26   1    36627.66    37564.46   2348.96 o 
  12 -26   1     4855.24     5028.18   1406.52 o 
  13 -26   1    16367.02    16815.57    801.87 o 
 -13 -25   1    10307.19    10778.79   1101.32 o 
 -12 -25   1     2379.55     1921.56    744.51 o 
 -11 -25   1    13104.46    11908.96   1139.75 o 
 -10 -25   1     2380.22     1325.67    405.20 o 
  -9 -25   1     4394.84     4639.43   1078.10 o 
  -8 -25   1     3844.04     4426.33    927.27 o 
  -7 -25   1     2137.51     2084.43    641.89 o 
  -6 -25   1    26161.42    24297.58   1370.07 o 
  -5 -25   1     4053.34     4304.76   1195.23 o 
  -4 -25   1    22785.53    23769.30   2134.10 o 
  -3 -25   1    20363.80    18775.00   1294.52 o 
  -2 -25   1    26136.47    24469.79   1034.46 o 
   1 -25   1    55236.77    54357.50   1702.32 o 
   2 -25   1    18639.81    18892.81   1424.22 o 
   3 -25   1    38613.59    37461.24   1601.69 o 
   4 -25   1    20617.75    20494.84   1597.55 o 
   5 -25   1    60394.68    61365.54   2596.65 o 
   6 -25   1    14102.39    13732.96   1030.64 o 
   7 -25   1     8079.36     9787.44   2297.50 o 
   8 -25   1     6094.22     7517.65   1111.18 o 
   9 -25   1     6266.70     5719.68   2306.95 o 
  10 -25   1     5478.70     5095.50    727.13 o 
  11 -25   1    11282.38    10661.55   1754.15 o 
  12 -25   1     3610.84     4977.19    772.89 o 
  13 -25   1    12606.89    14294.04   2186.83 o 
 -14 -24   1    10973.44     9482.47   2156.85 o 
 -13 -24   1      376.50      714.29    261.95 o 
 -12 -24   1    24814.12    24993.72   1046.39 o 
 -11 -24   1     2402.48     1687.75    770.06 o 
 -10 -24   1    12087.79    11796.29   1541.92 o 
  -9 -24   1     9045.99     9373.11   1433.70 o 
  -8 -24   1    25807.72    25634.91   1378.13 o 
  -7 -24   1    40943.63    41865.63   1780.84 o 
  -6 -24   1     1681.15     1318.68    341.60 o 
  -5 -24   1    84857.78    77694.05   2324.42 o 
  -4 -24   1     4962.78     4428.88    800.65 o 
  -3 -24   1    52402.98    52747.92   1762.69 o 
  -2 -24   1     8384.55     7989.59    582.46 o 
   1 -24   1     2282.63     2828.20    451.66 o 
   2 -24   1     7829.24     7983.37    754.24 o 
   3 -24   1    23372.36    21879.69   1190.99 o 
   4 -24   1    15400.09    14654.01   1063.00 o 
   5 -24   1    30527.89    27303.88   1409.20 o 
   6 -24   1     2662.33     3786.78    923.01 o 
   7 -24   1    20304.40    22195.15   1288.36 o 
   8 -24   1    17453.55    21834.08   1904.42 o 
   9 -24   1    10839.08     8540.35   1750.63 o 
  10 -24   1    20561.15    20971.25   2559.27 o 
  11 -24   1     2400.91     2102.62    773.65 o 
  12 -24   1    27708.72    31969.98   1658.08 o 
  13 -24   1      246.71      621.18    306.98 o 
  14 -24   1    23708.69    22818.71   3083.18 o 
 -14 -23   1     7338.82     8236.61   1272.00 o 
 -13 -23   1    20017.58    20372.94   1375.42 o 
 -12 -23   1     1559.73     1581.19    528.00 o 
 -11 -23   1    20554.17    21131.80   1283.89 o 
 -10 -23   1     4486.51     5232.20   1269.19 o 
  -9 -23   1    17259.34    16538.14   1343.73 o 
  -8 -23   1     5947.79     6134.88    979.62 o 
  -7 -23   1     3076.68     4248.68   1429.87 o 
  -6 -23   1    24877.19    27089.14   1166.34 o 
  -5 -23   1     6241.24     5432.84    911.17 o 
  -4 -23   1    30179.02    29987.39   1355.85 o 
  -3 -23   1    11116.39     9878.56    691.79 o 
  -2 -23   1    12870.00    13137.00    911.49 o 
  -1 -23   1    43948.12    44923.40   1602.08 o 
   1 -23   1    24458.13    23393.32   1331.68 o 
   2 -23   1     5378.16     5823.63    649.23 o 
   3 -23   1    30924.22    30393.51   2041.48 o 
   4 -23   1    50177.02    48002.43   2836.76 o 
   5 -23   1     8482.49     9011.83   1325.39 o 
   6 -23   1    33839.43    34337.46   1525.85 o 
   7 -23   1     3221.06     4021.39    635.38 o 
   8 -23   1    49062.89    42069.13   3204.79 o 
   9 -23   1     2736.41     2340.91    541.88 o 
  10 -23   1    12725.31    14937.21   2460.57 o 
  11 -23   1     3628.24     5019.80   1065.17 o 
  12 -23   1    18259.59    15969.53   2254.15 o 
  13 -23   1     6767.32     7966.38   1353.47 o 
  14 -23   1     7428.03     7517.59   1104.18 o 
 -14 -22   1    10508.43    10837.61    661.94 o 
 -13 -22   1     3932.67     4356.38    994.35 o 
 -12 -22   1     6839.29     8260.40   1622.28 o 
 -11 -22   1     3275.41     2495.98    830.51 o 
 -10 -22   1    15822.59    19834.54   2371.91 o 
  -9 -22   1     9257.69     8045.98   1069.76 o 
  -8 -22   1      688.64      585.94    223.30 o 
  -7 -22   1    18408.39    17224.86   1400.86 o 
  -6 -22   1     6272.52     7073.37    721.17 o 
  -5 -22   1    34385.41    33254.91   1491.34 o 
  -4 -22   1    20779.72    21617.70   1573.43 o 
  -3 -22   1    21386.04    17854.81   1357.82 o 
  -2 -22   1    22188.32    22473.31   6065.40 o 
  -1 -22   1    18382.78    17497.59    917.15 o 
   1 -22   1     6054.80     6101.99    497.96 o 
   2 -22   1    20392.41    18358.06    932.11 o 
   3 -22   1     3497.56     4783.35    702.10 o 
   4 -22   1    12383.22    13128.72   1958.10 o 
   5 -22   1    15137.80    14731.62   1011.20 o 
   6 -22   1       32.60      486.34    292.82 o 
   7 -22   1     7341.65     7554.01    780.25 o 
   8 -22   1     5797.76     5870.27   1087.43 o 
   9 -22   1     9782.13     9429.61    876.89 o 
  10 -22   1      927.88      823.85    453.17 o 
  11 -22   1      159.39      125.67    196.60 o 
  12 -22   1     6055.84     4614.00   1552.84 o 
  13 -22   1      398.47      224.62    354.38 o 
  14 -22   1     3047.37     3135.29    683.79 o 
 -15 -21   1     7781.01     6702.40   1854.58 o 
 -14 -21   1     3647.36     3228.74    716.56 o 
 -13 -21   1    33671.65    34524.89   3077.95 o 
 -12 -21   1     1592.22     1585.79    611.43 o 
 -11 -21   1    23164.41    23057.73   1549.99 o 
 -10 -21   1     6897.62     8477.09   1268.55 o 
  -9 -21   1    16054.58    15604.68   1375.56 o 
  -8 -21   1    19048.33    19671.57   1083.59 o 
  -7 -21   1     5859.02     5308.99    857.36 o 
  -6 -21   1    29101.23    28817.17    642.32 o 
  -5 -21   1    10707.02    10846.02    948.77 o 
  -4 -21   1    54307.26    54579.42   2511.70 o 
  -3 -21   1     8319.19     7884.19    577.08 o 
  -2 -21   1    20994.61    21124.94    948.18 o 
  -1 -21   1    17101.29    16485.46    782.17 o 
   1 -21   1    13649.48    12516.19    624.55 o 
   2 -21   1     2773.51     3300.56    593.81 o 
   3 -21   1    19595.50    18702.92   1561.62 o 
   4 -21   1    10595.56     8780.36   1558.82 o 
   5 -21   1     2979.87     3063.79    549.23 o 
   6 -21   1    20352.47    22985.45   1168.27 o 
   7 -21   1     3991.55     4114.66    487.04 o 
   8 -21   1     5800.66     5758.27    941.74 o 
   9 -21   1    31302.94    29123.50   1463.62 o 
  10 -21   1     2324.92     2958.28   1086.54 o 
  11 -21   1    20922.78    24349.37   2800.33 o 
  12 -21   1     1556.18     2013.21    568.23 o 
  13 -21   1    21352.41    20989.17   1064.64 o 
  14 -21   1      274.83      586.22    278.00 o 
  15 -21   1     8844.11     7738.20   1183.45 o 
 -15 -20   1     2563.56     2966.95   1110.37 o 
 -14 -20   1    18197.82    17498.03   2196.78 o 
 -13 -20   1     6289.78     8362.34   1632.64 o 
 -12 -20   1    17994.14    18867.63   2081.60 o 
 -11 -20   1     2937.10     3299.12    786.38 o 
 -10 -20   1    13119.33    12344.92   1077.60 o 
  -9 -20   1     2059.93     2067.53    466.67 o 
  -8 -20   1     1214.38     1366.94    400.52 o 
  -7 -20   1    11173.28    10597.75    537.23 o 
  -6 -20   1      352.94      470.46    156.55 o 
  -5 -20   1    18057.98    20504.54   2001.61 o 
  -4 -20   1    10988.17    10175.66    494.88 o 
  -3 -20   1    12001.71    13569.09    698.29 o 
  -2 -20   1    10978.74     9198.29    762.26 o 
  -1 -20   1    10274.75    11219.17    587.71 o 
   1 -20   1     9767.53     9418.78    787.33 o 
   2 -20   1    27770.22    22201.57   4857.17 o 
   3 -20   1    60179.36    58887.21   1652.44 o 
   4 -20   1    28212.09    27920.27   1284.31 o 
   5 -20   1    18296.86    18265.31    965.00 o 
   6 -20   1    11730.21    11316.03    730.12 o 
   7 -20   1    12817.39    11918.12    610.64 o 
   8 -20   1      656.92      656.51    197.11 o 
   9 -20   1     7514.47     7292.37   1628.59 o 
  10 -20   1     4434.12     4635.33   1433.66 o 
  11 -20   1     2231.02     2247.17    641.92 o 
  12 -20   1     2323.12     2766.72    807.84 o 
  13 -20   1       88.34      505.11    241.22 o 
  14 -20   1      821.15      864.30    293.55 o 
  15 -20   1     1268.11      975.69    488.15 o 
 -16 -19   1    15707.86    14804.73   1082.95 o 
 -15 -19   1     4897.51     4135.56   1410.27 o 
 -14 -19   1     8113.54     8531.94   1391.56 o 
 -13 -19   1     8292.15    10611.51   2289.85 o 
 -12 -19   1     9963.64    10203.60   1922.82 o 
 -11 -19   1     8319.40     8375.77   1041.88 o 
 -10 -19   1    11681.71    11648.05    965.38 o 
  -9 -19   1     5555.75     5994.84   1422.40 o 
  -8 -19   1    17887.29    17454.42   2098.75 o 
  -7 -19   1     5609.31     6367.37    637.93 o 
  -6 -19   1    27278.15    26335.76    940.85 o 
  -5 -19   1    47519.84    46668.61   1421.20 o 
  -4 -19   1    28445.74    28229.56   1283.25 o 
  -3 -19   1    22995.87    23643.15   1789.80 o 
  -2 -19   1     6008.43     5098.61    421.52 o 
  -1 -19   1    23419.58    20161.76   1061.02 o 
   0 -19   1     1721.54     2326.49    495.72 o 
   2 -19   1     8029.49     7351.92    473.19 o 
   3 -19   1      467.11     1190.14    353.35 o 
   4 -19   1     8963.26     8150.01   1263.71 o 
   6 -19   1    21031.30    19171.32   1070.13 o 
   7 -19   1     3235.04     3414.26    560.66 o 
   8 -19   1    10935.20    10190.35    908.22 o 
   9 -19   1      669.28      689.91    233.95 o 
  10 -19   1     4226.58     3399.25    943.78 o 
  11 -19   1     4001.83     2660.24    836.23 o 
  12 -19   1    10302.80    12554.84   2214.07 o 
  13 -19   1      683.85     1143.03    490.29 o 
  14 -19   1     4249.85     3385.92    623.15 o 
  15 -19   1      677.71      756.75    431.65 o 
  16 -19   1     4535.78     4548.13   1666.93 o 
 -16 -18   1     4243.97     3885.68   1258.62 o 
 -15 -18   1     5934.17     6501.60   1644.28 o 
 -14 -18   1     3963.42     4380.13   1202.79 o 
 -13 -18   1     1987.82     2275.93    657.99 o 
 -12 -18   1    11082.93    10992.50   1647.02 o 
 -11 -18   1     9980.36    12647.01   1611.74 o 
 -10 -18   1    17026.12    18021.29   3003.02 o 
  -9 -18   1     8712.76     9035.06   1591.52 o 
  -8 -18   1    32580.00    31303.75   1790.13 o 
  -7 -18   1    24045.99    26054.08   1108.07 o 
  -6 -18   1    13444.77    14292.04    484.56 o 
  -5 -18   1     7428.40     6696.25    585.99 o 
  -4 -18   1    32617.07    31036.40   1192.42 o 
  -3 -18   1    17166.15    16818.51   3310.38 o 
  -2 -18   1    17057.27    17726.83    928.36 o 
  -1 -18   1     1546.51     1572.07    372.06 o 
   0 -18   1     1438.83     1667.86    347.30 o 
   1 -18   1     5968.83     5050.57    763.61 o 
   2 -18   1     1371.12     1266.36    342.74 o 
   3 -18   1     9041.93     7993.43    316.16 o 
   4 -18   1     8698.19     9890.70    662.62 o 
   5 -18   1     7406.05     6779.85    325.70 o 
   6 -18   1    11722.48    12273.70    894.24 o 
   7 -18   1     8027.23     7932.10    786.45 o 
   8 -18   1     8852.37     9522.27   1113.27 o 
   9 -18   1     2856.70     2782.27    669.48 o 
  10 -18   1    12443.62    13101.01   1136.32 o 
  11 -18   1     1599.28     1945.79    647.54 o 
  12 -18   1     3049.84     3337.87    690.77 o 
  13 -18   1     1767.00     2201.49    650.85 o 
  14 -18   1     2800.30     2336.22    535.45 o 
  15 -18   1      236.51      534.02    384.04 o 
  16 -18   1     1178.12      528.18    230.31 o 
 -16 -17   1     4903.24     5148.19    974.73 o 
 -15 -17   1    15639.88    18946.68   1337.65 o 
 -14 -17   1     5654.67     4738.11    933.93 o 
 -13 -17   1    12164.32    11040.53   2046.76 o 
 -12 -17   1     8255.85     8986.47   1266.78 o 
 -11 -17   1     6940.55     7440.90    700.59 o 
 -10 -17   1     6223.04     5738.25   1562.42 o 
  -9 -17   1     1493.58     1144.72    618.11 o 
  -8 -17   1    10720.70     8886.86   1170.55 o 
  -7 -17   1     5632.85     6453.67    623.18 o 
  -6 -17   1     2656.63     2288.38    306.98 o 
  -5 -17   1     5605.22     5861.15    606.88 o 
  -4 -17   1     2822.68     3315.78    503.66 o 
  -3 -17   1    19977.25    19306.52   1146.65 o 
  -2 -17   1    34088.01    34660.54   1042.83 o 
  -1 -17   1    19145.16    18116.82    939.23 o 
   0 -17   1    23220.38    23102.39   1242.18 o 
   1 -17   1    17146.76    15043.33    949.06 o 
   2 -17   1    22196.45    21774.64   1323.39 o 
   3 -17   1     5082.33     5269.87    588.66 o 
   4 -17   1    34866.08    33426.93   6511.62 o 
   5 -17   1    10832.33    12343.17    410.54 o 
   6 -17   1    10633.15    10188.28    525.37 o 
   7 -17   1     3648.59     4152.76    673.96 o 
   8 -17   1     6117.97     6604.47    797.57 o 
   9 -17   1     6912.00     6001.02    796.69 o 
  10 -17   1     2977.27     3248.53    787.11 o 
  11 -17   1      329.88      117.91    163.29 o 
  12 -17   1      631.85      498.01    332.74 o 
  13 -17   1     1341.03     1950.29    538.59 o 
  14 -17   1     2173.08     1896.02    612.92 o 
  15 -17   1     4149.88     3897.89   1031.96 o 
  16 -17   1      173.95      448.34    285.48 o 
 -16 -16   1     3284.50     5043.41   1323.79 o 
 -15 -16   1     9526.05     8796.95   1086.11 o 
 -14 -16   1     5756.60     7565.46   1622.29 o 
 -13 -16   1    12002.00    12692.06   1558.74 o 
 -12 -16   1    12689.75    14516.44   1985.25 o 
 -11 -16   1    12774.82    10642.07   1052.05 o 
 -10 -16   1    16365.56    15704.42   1844.79 o 
  -9 -16   1     8528.14     8808.52   1455.97 o 
  -8 -16   1    16214.20    15610.48    652.58 o 
  -7 -16   1    15012.63    14546.93    634.37 o 
  -6 -16   1    19023.38    20167.44    773.25 o 
  -5 -16   1     8357.17     7700.83    337.25 o 
  -4 -16   1    41963.41    41344.21   1222.53 o 
  -3 -16   1      573.15     1069.08    308.17 o 
  -1 -16   1     6699.25     6350.63    571.84 o 
   0 -16   1    38948.42    37151.43   1087.43 o 
   1 -16   1     9851.53     9211.67    507.52 o 
   2 -16   1    15820.39    16717.19    811.76 o 
   3 -16   1     3113.24     2678.72    509.81 o 
   4 -16   1     3128.42     2648.00    833.73 o 
   5 -16   1      442.47      337.20    131.71 o 
   6 -16   1     7937.48     7844.81    732.06 o 
   7 -16   1     5043.89     5740.20    514.01 o 
   8 -16   1     3504.87     4274.44   1009.09 o 
   9 -16   1     6419.23     8035.45    697.51 o 
  10 -16   1     6832.99     7187.77   1376.61 o 
  11 -16   1    12196.77    12954.18   1768.56 o 
  12 -16   1     1874.29     1102.86    383.94 o 
  13 -16   1    11055.56    10534.67   2224.05 o 
  14 -16   1      217.42      329.70    329.01 o 
  15 -16   1     2442.65     1969.29    753.49 o 
  16 -16   1      369.93      390.34    503.49 o 
 -17 -15   1     3422.63     2378.72   1123.68 o 
 -16 -15   1     1265.65     1094.40    365.94 o 
 -15 -15   1     3480.82     3778.72    948.27 o 
 -14 -15   1     6430.51     7497.19   1899.62 o 
 -13 -15   1     5700.24     5829.34   1529.60 o 
 -12 -15   1    14998.26    15450.86   1459.12 o 
 -11 -15   1     1461.42     1222.52    323.18 o 
 -10 -15   1    15034.04    15640.44    706.12 o 
  -9 -15   1    13349.73    13762.97    797.09 o 
  -8 -15   1    15609.85    13114.22   1443.34 o 
  -7 -15   1    12858.34    12645.72    574.04 o 
  -6 -15   1     8437.27     9549.22    507.80 o 
  -5 -15   1    20368.94    18441.46    751.92 o 
  -4 -15   1     5646.36     6296.81    312.31 o 
  -3 -15   1    34810.31    32834.07   1078.59 o 
  -2 -15   1     8973.71     9515.01    700.01 o 
   0 -15   1     5501.88     5861.96    285.44 o 
   1 -15   1     5768.44     4921.17    866.28 o 
   2 -15   1    18683.82    18589.51    863.58 o 
   3 -15   1     8102.68     8657.33    526.86 o 
   4 -15   1    28287.27    27709.60    823.12 o 
   5 -15   1    14017.78    15041.93    687.62 o 
   6 -15   1     4494.87     4369.14    520.88 o 
   7 -15   1    10198.43    10388.81    798.85 o 
   8 -15   1     2963.25     3016.30    326.44 o 
   9 -15   1      908.45     1375.50    252.08 o 
  10 -15   1     1629.56     1859.41    350.07 o 
  11 -15   1     5057.58     5469.14   1557.93 o 
  12 -15   1     7798.02     8506.75   1137.34 o 
  13 -15   1     3855.68     4603.16   1036.96 o 
  14 -15   1     8087.15     7664.39   1863.54 o 
  15 -15   1     3052.09     3125.68    619.91 o 
  16 -15   1     1348.46     1317.02    420.77 o 
  17 -15   1     1627.96     1728.46    640.78 o 
 -17 -14   1    15166.01    17156.19   2370.61 o 
 -16 -14   1    11951.00     9705.74   2474.26 o 
 -15 -14   1     2390.12     2442.04    575.20 o 
 -14 -14   1    11234.64     9864.16   2039.58 o 
 -13 -14   1     7680.03     8969.00   1660.95 o 
 -12 -14   1     6657.61     6711.20   1008.71 o 
 -11 -14   1     3578.25     4078.91    600.23 o 
 -10 -14   1     6974.06     6732.98   1274.97 o 
  -9 -14   1    23246.47    22469.71    982.22 o 
  -8 -14   1     3131.65     2906.40    524.41 o 
  -7 -14   1     9952.93     9671.36    405.46 o 
  -6 -14   1    13533.59    12833.96    609.68 o 
  -5 -14   1     2167.14     2597.26    320.50 o 
  -4 -14   1    23338.22    24872.92    797.65 o 
  -2 -14   1    19563.22    17567.37    670.78 o 
  -1 -14   1    13156.50    11483.07    706.66 o 
   0 -14   1    17875.04    18895.30    996.31 o 
   1 -14   1    20932.08    21875.04    823.02 o 
   2 -14   1     2193.77     1937.66    471.28 o 
   3 -14   1    50050.77    50030.99   2118.64 o 
   4 -14   1    18311.84    19072.36    631.32 o 
   5 -14   1    21493.38    21383.27   1094.75 o 
   6 -14   1     7101.11     7361.01    483.58 o 
   7 -14   1    12748.61    12173.64    705.25 o 
   8 -14   1    12224.16    11790.30    577.84 o 
   9 -14   1     4117.81     4616.70    582.26 o 
  10 -14   1     4218.68     4180.42    500.96 o 
  11 -14   1      925.60     1307.99    323.51 o 
  12 -14   1     5129.83     6565.32   1360.11 o 
  13 -14   1     3849.31     3666.38    718.62 o 
  14 -14   1     2729.21     4038.01    982.25 o 
  15 -14   1     1965.08     1845.90    585.49 o 
  16 -14   1     6757.73     6110.13   1154.90 o 
 -17 -13   1     4057.89     3296.76   1151.55 o 
 -16 -13   1    10781.88    10069.04   1084.88 o 
 -15 -13   1     2182.43     2706.64    393.18 o 
 -14 -13   1     3126.59     3176.47   1011.36 o 
 -13 -13   1      846.91     1734.66    552.82 o 
 -12 -13   1     6218.42     7064.36   1154.92 o 
 -11 -13   1    13329.25    12427.14   1433.79 o 
 -10 -13   1    13816.98    11869.87   1001.67 o 
  -9 -13   1    26275.87    26111.53    846.10 o 
  -8 -13   1    12054.97    13187.99   1104.76 o 
  -7 -13   1    17990.73    17728.23    797.46 o 
  -6 -13   1    10340.58     9840.54    847.42 o 
  -5 -13   1    27259.96    26691.58   1274.42 o 
  -4 -13   1     2999.79     3803.27    475.04 o 
  -3 -13   1     4726.06     6495.73    499.39 o 
  -2 -13   1      196.34      282.69    170.65 o 
  -1 -13   1    30656.56    30383.14    820.75 o 
   0 -13   1    22985.00    21793.29    874.67 o 
   1 -13   1     7431.39     7471.41    683.89 o 
   2 -13   1    12658.08    13074.28    661.54 o 
   3 -13   1      275.41      302.39    267.75 o 
   4 -13   1    17387.01    16830.02    857.56 o 
   5 -13   1    12519.04    14386.52    504.53 o 
   6 -13   1       18.53      238.79    100.93 o 
   7 -13   1     5050.21     6362.38    651.79 o 
   8 -13   1     3592.55     4709.58    581.71 o 
   9 -13   1     4496.90     5558.80    654.78 o 
  10 -13   1      595.23      926.96    206.23 o 
  11 -13   1     4870.39     5859.90    679.09 o 
  12 -13   1     6453.70     8964.64   2705.22 o 
  13 -13   1     3527.77     3149.59    589.03 o 
  14 -13   1     2944.64     4077.32   1325.28 o 
  15 -13   1     2574.53     2721.73    783.61 o 
  16 -13   1     5176.91     4861.16   1588.17 o 
  17 -13   1     2074.93     2564.32    925.77 o 
 -17 -12   1      860.75      540.58    314.26 o 
 -16 -12   1     6221.72     7315.32   1073.41 o 
 -15 -12   1     2328.13     3003.41    759.39 o 
 -14 -12   1     8440.48     7682.66   1884.10 o 
 -13 -12   1     1048.77     1604.15    458.50 o 
 -12 -12   1     4858.15     5499.48    983.64 o 
 -11 -12   1     7842.81     6918.12    651.23 o 
 -10 -12   1     4044.61     3685.51    576.78 o 
  -9 -12   1     8824.17     8721.61   1059.21 o 
  -8 -12   1    15163.72    14842.19    726.59 o 
  -7 -12   1    15765.88    14125.40    799.08 o 
  -6 -12   1     9051.22     8863.07    399.75 o 
  -5 -12   1      126.11      599.27    176.88 o 
  -4 -12   1    12460.29    12639.01    536.20 o 
  -3 -12   1    12826.08    12472.66    627.61 o 
  -2 -12   1    16009.13    15088.44    741.98 o 
  -1 -12   1    13291.71    14182.73    845.75 o 
   0 -12   1    12111.27    12150.17    692.49 o 
   1 -12   1    19685.04    20076.02    745.44 o 
   2 -12   1     6325.06     7147.07    536.68 o 
   3 -12   1    10721.82     9606.00    531.70 o 
   4 -12   1    11087.82    12545.54    567.37 o 
   5 -12   1    12206.54    11654.01    546.80 o 
   6 -12   1    17236.33    17554.76    609.94 o 
   7 -12   1     1789.44     2201.56    304.39 o 
   8 -12   1    19778.52    20291.45    873.40 o 
   9 -12   1     2427.38     2646.44    374.72 o 
  10 -12   1    12350.16    13516.54   1851.89 o 
  11 -12   1     5455.18     5560.36    700.81 o 
  12 -12   1     6004.03     6430.11   1027.01 o 
  13 -12   1     7934.50     8930.58   1520.41 o 
  14 -12   1      568.62      796.05    291.03 o 
  15 -12   1     7100.81     6894.00   1676.43 o 
  16 -12   1      234.64      560.36    368.14 o 
  17 -12   1     5613.14     6289.50   1635.70 o 
 -17 -11   1     5458.80     4224.45    968.84 o 
 -16 -11   1     5960.55     6110.32   1924.36 o 
 -15 -11   1     4076.83     4573.45   1627.40 o 
 -14 -11   1     2328.86     2677.72    781.98 o 
 -13 -11   1     2339.04     1656.73    440.49 o 
 -12 -11   1     8032.27     7843.94   1220.09 o 
 -11 -11   1    10818.01    10317.16   1255.34 o 
 -10 -11   1     3021.49     3791.70    443.31 o 
  -9 -11   1     6063.64     6151.32    756.62 o 
  -8 -11   1     4258.86     5471.98    744.79 o 
  -7 -11   1     1611.63     1523.22    229.46 o 
  -6 -11   1     7092.87     7307.45    313.01 o 
  -5 -11   1     1291.84     1246.51    151.98 o 
  -4 -11   1     2539.89     2632.63    324.04 o 
  -3 -11   1    15507.10    15124.08    528.55 o 
  -2 -11   1    12880.11    12852.79    529.23 o 
  -1 -11   1      644.08      636.16    205.82 o 
   0 -11   1    31685.19    29089.19    591.64 o 
   1 -11   1     1640.91     1687.33    395.33 o 
   2 -11   1    10755.26    11715.30    587.83 o 
   3 -11   1       52.89      219.10    104.97 o 
   4 -11   1    15561.07    14805.45    509.37 o 
   5 -11   1     5102.61     4612.35    264.55 o 
   6 -11   1    10740.36    10675.70    532.99 o 
   7 -11   1     1504.20     1746.84    224.97 o 
   8 -11   1     1826.69     2295.33    377.69 o 
   9 -11   1     7999.33     9123.83   1434.60 o 
  10 -11   1     5333.73     5873.44    879.33 o 
  11 -11   1     1773.45     1751.81    280.79 o 
  12 -11   1     5117.35     6097.38    923.86 o 
  13 -11   1     6966.32     8006.35   2443.73 o 
  14 -11   1     2033.91     2471.20    678.10 o 
  15 -11   1     4743.45     6450.52   1711.87 o 
  16 -11   1     1375.99     1225.06    351.38 o 
  17 -11   1     2379.48     2078.01    714.32 o 
 -18 -10   1      445.89      212.78    350.26 o 
 -17 -10   1     5036.91     3264.48   1279.26 o 
 -16 -10   1      503.89      976.03    325.55 o 
 -15 -10   1     5159.07     5093.17   1498.13 o 
 -14 -10   1        6.43      543.92    472.55 o 
 -13 -10   1     3952.58     3939.70   1108.78 o 
 -12 -10   1     2997.86     3077.08    543.03 o 
 -11 -10   1     7327.84     7614.74    973.94 o 
 -10 -10   1     8351.76     7671.89    937.52 o 
  -9 -10   1    11014.53    11700.94    357.65 o 
  -8 -10   1    12965.95    12988.96    633.35 o 
  -7 -10   1     3307.71     4110.22    484.92 o 
  -6 -10   1     9643.00     9332.08    572.40 o 
  -5 -10   1     2180.31     2404.85    275.10 o 
  -4 -10   1    17126.42    17003.99    493.44 o 
  -3 -10   1     1290.93     1830.64    251.06 o 
  -2 -10   1    13290.80    12885.15    626.75 o 
  -1 -10   1     3115.00     2930.57    225.19 o 
   0 -10   1     4937.43     5478.44    347.63 o 
   1 -10   1    14329.58    14619.89    654.18 o 
   2 -10   1      422.94      331.17    151.58 o 
   3 -10   1     8165.53     8745.80    327.49 o 
   4 -10   1    15859.42    17060.43    780.70 o 
   5 -10   1     9240.34     9717.48    466.11 o 
   6 -10   1     3349.72     3589.05    429.10 o 
   7 -10   1     3391.93     4464.88    673.02 o 
   8 -10   1     2193.68     2616.19    342.12 o 
   9 -10   1     2209.93     3215.32    737.19 o 
  10 -10   1    11513.23    11795.91   1045.12 o 
  11 -10   1     7301.88     7928.23   1266.22 o 
  12 -10   1     6260.01     4770.48    894.06 o 
  13 -10   1     6962.58     7115.21    959.65 o 
  14 -10   1     2066.93     2251.87    632.32 o 
  15 -10   1     3810.39     4701.12    940.13 o 
  16 -10   1       21.60      416.26    290.38 o 
  17 -10   1     2119.23     2639.48    413.64 o 
  18 -10   1     3615.51     3175.82    721.36 o 
 -18  -9   1     3862.11     3974.27    989.40 o 
 -17  -9   1     2654.52     1742.36    488.89 o 
 -16  -9   1     1584.06     1446.24    496.70 o 
 -15  -9   1     1219.25     1070.90    519.62 o 
 -14  -9   1     1158.02     1948.70    487.61 o 
 -13  -9   1     1734.60     1676.88    558.81 o 
 -12  -9   1     3623.14     5271.57    915.04 o 
 -11  -9   1     1509.48     1719.68    288.69 o 
 -10  -9   1     6243.60     6359.19    714.21 o 
  -9  -9   1     9700.61     9094.75    808.46 o 
  -8  -9   1    11404.04    11958.36    659.57 o 
  -7  -9   1     9714.98     9191.65    757.53 o 
  -6  -9   1     7393.97     7258.32    429.64 o 
  -5  -9   1     5586.75     5521.06    224.57 o 
  -4  -9   1     4197.25     4227.51    402.40 o 
  -3  -9   1    10952.11    11371.96    384.72 o 
  -2  -9   1     6842.63     6477.31    297.98 o 
  -1  -9   1    12236.57    11824.31    599.23 o 
   0  -9   1     1308.41     1349.22    218.24 o 
   1  -9   1     6138.05     6608.21    419.60 o 
   2  -9   1    19174.94    18813.07    530.54 o 
   3  -9   1     4248.35     5154.93    355.36 o 
   4  -9   1      594.44      584.94    155.40 o 
   5  -9   1    16965.32    17592.17    497.85 o 
   6  -9   1     2892.63     3732.87    486.72 o 
   7  -9   1    23185.37    23681.37    809.67 o 
   8  -9   1     1437.49     1503.73    302.82 o 
   9  -9   1    28502.02    27713.51    881.60 o 
  10  -9   1     2193.42     1861.91    280.16 o 
  11  -9   1     5183.44     5279.70    752.69 o 
  12  -9   1     3804.25     3430.67   1130.67 o 
  13  -9   1      143.11      788.94    442.90 o 
  14  -9   1     9974.58    10704.72   1313.84 o 
  15  -9   1      550.67      764.31    418.33 o 
  16  -9   1     5254.50     5785.40   1693.23 o 
  17  -9   1     3144.56     3356.80    875.82 o 
  18  -9   1     5129.83     4955.38   1307.51 o 
 -18  -8   1     1438.72     1008.85    544.31 o 
 -17  -8   1     1355.75      920.86    427.79 o 
 -16  -8   1     3497.98     3004.28    788.74 o 
 -15  -8   1      454.39      755.81    356.56 o 
 -14  -8   1      248.06      563.62    368.68 o 
 -13  -8   1      262.29      604.73    341.13 o 
 -12  -8   1     2362.53     2429.43    663.78 o 
 -11  -8   1     4579.30     5032.03    700.82 o 
 -10  -8   1      703.41      807.11    220.98 o 
  -9  -8   1     1029.41     1715.21    273.47 o 
  -8  -8   1      551.52      786.89    177.62 o 
  -7  -8   1     3329.38     4254.16    434.75 o 
  -6  -8   1     1844.29     2317.22    268.62 o 
  -5  -8   1     1141.60     1036.26    152.95 o 
  -4  -8   1    20818.99    20509.86    868.10 o 
  -3  -8   1    14434.90    15268.69    454.31 o 
  -2  -8   1     2109.02     2066.92    309.19 o 
  -1  -8   1    20712.50    20596.49    735.33 o 
   0  -8   1     8090.82     7706.99    520.75 o 
   1  -8   1    40789.45    38669.99    979.21 o 
   2  -8   1     3885.49     3502.96    188.57 o 
   3  -8   1       19.97      267.63    109.51 o 
   4  -8   1       45.28      175.83    182.73 o 
   5  -8   1    12005.03    11256.42    572.79 o 
   6  -8   1    11631.68    11106.74    592.56 o 
   7  -8   1     5018.56     5361.07    611.33 o 
   8  -8   1    14006.43    14069.30   1008.42 o 
   9  -8   1     6971.46     8137.72    866.49 o 
  10  -8   1     9038.74    12274.17   2169.42 o 
  11  -8   1     1351.76     1851.27    266.68 o 
  12  -8   1     5137.63     5548.87    645.69 o 
  13  -8   1     1544.31     2075.92    524.06 o 
  14  -8   1     7159.51     7587.56   1472.08 o 
  15  -8   1     1999.99     2178.44    644.39 o 
  16  -8   1     9997.90     9352.96   2791.14 o 
  17  -8   1     4907.07     3877.79   1359.33 o 
  18  -8   1     3372.14     2661.78   1045.13 o 
 -18  -7   1      766.72      797.76    480.98 o 
 -17  -7   1      580.90      562.38    200.38 o 
 -16  -7   1     1431.18     1517.63    828.63 o 
 -15  -7   1     1402.72     2134.15    759.66 o 
 -14  -7   1      770.94      898.45    323.87 o 
 -13  -7   1      751.14     1318.37    381.74 o 
 -12  -7   1     1697.66     1942.78    375.43 o 
 -11  -7   1      828.42     1217.62    196.29 o 
 -10  -7   1     9045.60     9290.87   1022.11 o 
  -9  -7   1      988.72     1529.35    382.30 o 
  -8  -7   1      243.46      541.19    173.95 o 
  -7  -7   1     3374.07     3713.21    455.50 o 
  -6  -7   1     5368.86     6369.83    717.82 o 
  -5  -7   1      113.80      496.76    168.93 o 
  -4  -7   1     4233.26     3864.85    776.64 o 
  -3  -7   1     1820.48     1841.59    250.93 o 
  -2  -7   1     1851.27     1845.78    431.02 o 
  -1  -7   1    17451.33    16468.58    724.76 o 
   0  -7   1     8659.34     9298.87    330.42 o 
   1  -7   1     8965.10     9116.54    452.92 o 
   2  -7   1    12764.28    13678.32    490.20 o 
   3  -7   1     3427.13     3191.16    383.79 o 
   4  -7   1    18640.86    17680.43    516.82 o 
   5  -7   1     3584.76     3425.21    404.98 o 
   6  -7   1    10036.80    10907.34    608.55 o 
   7  -7   1     8608.72     8579.36    480.93 o 
   8  -7   1    17463.80    18181.01    837.75 o 
   9  -7   1     5134.98     4434.72    595.91 o 
  10  -7   1    12467.24    12134.62   1100.24 o 
  11  -7   1     7261.20     7222.81   1457.08 o 
  12  -7   1     9467.62     8228.47    829.75 o 
  13  -7   1      852.68     1462.63    372.91 o 
  14  -7   1     1859.41     2622.92    750.11 o 
  15  -7   1      373.82      702.81    384.25 o 
  16  -7   1     4444.71     5200.52   1944.23 o 
  17  -7   1     2350.98     1923.70    358.32 o 
  18  -7   1     3241.28     1795.42   1180.19 o 
 -18  -6   1      947.20     1322.67    425.77 o 
 -17  -6   1      817.50      858.95    305.17 o 
 -16  -6   1      209.36      139.46    242.00 o 
 -15  -6   1       78.11      414.15    335.20 o 
 -14  -6   1     1591.27     2854.91    764.17 o 
 -13  -6   1     1706.93     1985.37    608.38 o 
 -12  -6   1     2315.49     2913.40   1212.51 o 
 -11  -6   1     5125.29     4337.03    654.03 o 
 -10  -6   1     1299.61     1970.71    329.53 o 
  -9  -6   1     1393.02     1436.01    299.20 o 
  -8  -6   1     5090.01     5489.16    664.53 o 
  -7  -6   1     6713.95     7747.64    844.38 o 
  -6  -6   1     1868.65     2296.68    494.40 o 
  -5  -6   1      486.68      559.25    119.67 o 
  -4  -6   1     2535.06     3084.04    370.05 o 
  -3  -6   1     6536.22     5985.90    568.06 o 
  -2  -6   1     4127.82     4165.99    233.77 o 
  -1  -6   1      903.39     1168.32    213.65 o 
   0  -6   1     9608.33     8730.67    867.39 o 
   1  -6   1     2931.20     2970.13    106.90 o 
   2  -6   1    12464.09    12370.67    488.53 o 
   3  -6   1     2078.50     1745.32    601.98 o 
   4  -6   1     7719.75     8499.89    445.56 o 
   5  -6   1     3911.75     4078.43    490.67 o 
   6  -6   1     2236.11     3203.32    446.50 o 
   7  -6   1     6898.13     6754.72    403.35 o 
   8  -6   1     2159.99     2210.14    288.69 o 
   9  -6   1     6348.42     6523.85    676.85 o 
  10  -6   1     3330.22     2767.91    529.58 o 
  11  -6   1    16027.42    15329.75   1648.31 o 
  12  -6   1     1785.21     1858.75    282.02 o 
  13  -6   1    13378.12    17412.37   2142.43 o 
  14  -6   1     1029.51     1184.80    284.87 o 
  15  -6   1     5355.60     5087.64   1193.55 o 
  16  -6   1      393.11      981.42    391.06 o 
  17  -6   1     4644.61     4788.94   1358.47 o 
  18  -6   1      295.20      593.38    274.68 o 
 -18  -5   1     1047.31      761.06    418.00 o 
 -17  -5   1      408.13      345.73    340.37 o 
 -16  -5   1      165.70      618.76    391.79 o 
 -15  -5   1      181.03      555.56    388.36 o 
 -14  -5   1      742.18      913.91    345.23 o 
 -13  -5   1     6374.80     7100.50   1510.78 o 
 -12  -5   1     2877.33     2440.94    377.77 o 
 -11  -5   1     2020.67     2482.23    333.78 o 
 -10  -5   1     8350.61     7273.51    337.46 o 
  -9  -5   1     1786.63     1627.70    317.98 o 
  -8  -5   1      645.34      874.14    186.89 o 
  -7  -5   1      879.07     1398.09    214.37 o 
  -6  -5   1      250.49      415.98    141.69 o 
  -5  -5   1      202.94      293.31    102.48 o 
  -4  -5   1     3602.13     4500.11    565.67 o 
  -3  -5   1     4407.96     4536.54    281.52 o 
  -2  -5   1     7017.21     6638.57    284.98 o 
  -1  -5   1     1578.15     1426.26    130.38 o 
   0  -5   1     1496.08     1354.51    194.75 o 
   1  -5   1    11177.86    10962.98    372.86 o 
   2  -5   1     3753.37     3595.69    130.23 o 
   3  -5   1     4658.64     4485.66    233.01 o 
   4  -5   1     4825.14     5209.10    599.60 o 
   5  -5   1     3703.57     3934.06    500.36 o 
   6  -5   1     3477.71     4908.24    609.69 o 
   7  -5   1    14203.90    14329.67    541.84 o 
   8  -5   1     1831.34     2592.87    369.44 o 
   9  -5   1    19637.21    19607.86    794.03 o 
  10  -5   1      495.46      691.86    243.50 o 
  11  -5   1    19920.34    19958.22    928.77 o 
  12  -5   1      272.20      478.62    211.62 o 
  13  -5   1     8415.26     9556.98   1952.71 o 
  14  -5   1     2445.03     2811.16    655.62 o 
  15  -5   1     7504.63     7564.89   1937.71 o 
  16  -5   1     4903.53     5012.34   1217.15 o 
  17  -5   1     5700.43     5484.18   1247.50 o 
  18  -5   1     3544.42     3778.79   1110.49 o 
 -18  -4   1     2832.55     2637.40    758.77 o 
 -17  -4   1       80.23      122.73    176.86 o 
 -16  -4   1     3576.52     3741.98    859.64 o 
 -15  -4   1     1446.08     1199.36    547.88 o 
 -14  -4   1     4793.75     4347.06   1156.05 o 
 -13  -4   1     4808.01     4970.29   1156.45 o 
 -12  -4   1     3082.61     2825.02    547.85 o 
 -11  -4   1     2406.63     2933.63    443.04 o 
 -10  -4   1     2731.78     2786.41    346.44 o 
  -9  -4   1      770.42      719.60    247.83 o 
  -8  -4   1     3482.71     4151.09    486.77 o 
  -7  -4   1     3531.52     3594.70    520.66 o 
  -6  -4   1      226.54      492.85    147.93 o 
  -5  -4   1     3565.18     3929.43    501.97 o 
  -4  -4   1     5095.04     4807.25    487.80 o 
  -3  -4   1     3230.07     3855.21    339.18 o 
  -2  -4   1      574.96      533.96    109.23 o 
  -1  -4   1     1789.50     1611.34    456.98 o 
   0  -4   1     3927.27     3877.31   1102.06 o 
   2  -4   1     1220.87     1426.36    214.58 o 
   3  -4   1     3091.72     2851.74    502.45 o 
   4  -4   1     8664.87     8093.09    354.38 o 
   5  -4   1     1731.26     2108.25    371.67 o 
   6  -4   1    12996.11    13960.93    599.91 o 
   7  -4   1    10987.85    10735.01    568.28 o 
   8  -4   1    16900.42    16954.57    847.84 o 
   9  -4   1     2903.87     3653.13    508.65 o 
  10  -4   1    13120.38    12908.46    900.05 o 
  11  -4   1      342.92     1383.46    497.64 o 
  12  -4   1      538.00      851.51    226.97 o 
  13  -4   1     4156.47     4058.59   1243.54 o 
  14  -4   1     2434.97     2487.59    708.43 o 
  15  -4   1     3392.97     4321.05   1173.67 o 
  16  -4   1     2444.77     2703.54    665.86 o 
  17  -4   1     5698.55     3799.48   1247.77 o 
  18  -4   1     9774.71    11339.07    706.32 o 
 -18  -3   1     1436.86     1358.02    678.73 o 
 -17  -3   1     4930.41     3406.90    955.03 o 
 -16  -3   1     1324.04     1791.66    582.77 o 
 -15  -3   1     2728.06     3145.11    914.72 o 
 -14  -3   1     3080.84     2490.28    894.49 o 
 -13  -3   1     3478.50     3488.48    557.12 o 
 -12  -3   1     2167.71     2260.74    435.08 o 
 -11  -3   1      247.22      594.03    254.05 o 
 -10  -3   1     3874.03     5028.64    802.88 o 
  -9  -3   1      253.80      436.23    276.93 o 
  -8  -3   1     5911.54     6211.48    354.49 o 
  -7  -3   1     7592.29     6956.46    870.26 o 
  -6  -3   1     2008.73     3005.19    514.31 o 
  -5  -3   1      999.17     1563.56    262.43 o 
  -4  -3   1     2287.92     3177.82    423.78 o 
  -3  -3   1     4317.31     4575.06    236.94 o 
  -2  -3   1     1934.02     1856.89    113.96 o 
   2  -3   1     1711.70     2035.33    262.77 o 
   3  -3   1      644.42      616.75    125.47 o 
   4  -3   1     2942.68     3465.04    474.60 o 
   5  -3   1     4868.17     4960.47    405.07 o 
   6  -3   1    13443.98    13520.81    560.13 o 
   7  -3   1     1796.57     2033.09    330.66 o 
   8  -3   1     8916.43     8704.30    452.29 o 
   9  -3   1    15368.33    15088.67    813.63 o 
  10  -3   1    14017.63    14408.73    577.39 o 
  11  -3   1     2269.70     2555.84    565.05 o 
  12  -3   1     3154.42     3261.19    512.71 o 
  13  -3   1     7462.30     8256.27   1471.74 o 
  14  -3   1     6542.43     7578.48   1334.54 o 
  15  -3   1      357.16      224.58    360.20 o 
  16  -3   1     4351.43     4745.68   1143.32 o 
  17  -3   1      165.76      546.69    379.90 o 
  18  -3   1     5665.30     4322.29   1403.32 o 
 -18  -2   1     6305.91     5315.79   1670.68 o 
 -17  -2   1      811.23      894.36    304.49 o 
 -16  -2   1     7523.08     6385.39   1907.65 o 
 -15  -2   1      772.23      492.01    363.23 o 
 -14  -2   1     6560.54     8168.30   2097.55 o 
 -13  -2   1      215.04      785.41    353.12 o 
 -12  -2   1      437.12      510.58    191.26 o 
 -11  -2   1     2539.66     1971.58    277.33 o 
 -10  -2   1     5987.49     6290.23    805.69 o 
  -9  -2   1     6489.38     7445.19    782.08 o 
  -8  -2   1     4724.19     5402.39    781.21 o 
  -7  -2   1     4519.63     5167.63    694.95 o 
  -6  -2   1     6009.12     5756.97    593.45 o 
  -5  -2   1     3431.57     3469.05    521.87 o 
  -4  -2   1    14707.93    14070.76    630.52 o 
  -3  -2   1     3606.23     3526.84    242.54 o 
  -2  -2   1     7024.20     6444.52    398.80 o 
   2  -2   1     3010.26     2954.26    214.28 o 
   3  -2   1    11953.87    11554.10    393.63 o 
   4  -2   1     1794.65     2138.94    269.68 o 
   5  -2   1     6020.02     6089.61    331.77 o 
   6  -2   1      502.07      412.77    163.63 o 
   7  -2   1     2955.73     4187.98    520.57 o 
   8  -2   1     6325.05     6857.78    830.73 o 
   9  -2   1     6062.59     5905.52   1027.61 o 
  10  -2   1     4135.62     4553.59    606.37 o 
  11  -2   1     8546.42     8096.07   1253.58 o 
  12  -2   1     3063.00     2924.84    540.75 o 
  13  -2   1     5295.79     6738.27   1233.61 o 
  14  -2   1     2326.89     2213.07    627.75 o 
  15  -2   1     6440.48     7881.66   1478.78 o 
  16  -2   1      893.45     1343.29    598.13 o 
  17  -2   1     3025.27     1597.15   1044.28 o 
  18  -2   1     2447.84     2345.24    548.02 o 
 -18  -1   1     1881.76     1393.84    475.17 o 
 -17  -1   1     7572.54     6625.79   1615.61 o 
 -16  -1   1      349.48      423.31    313.78 o 
 -15  -1   1     5929.80     7165.93   1940.95 o 
 -14  -1   1     5357.91     4756.09   1377.54 o 
 -13  -1   1      406.59     1569.54    624.60 o 
 -12  -1   1     6063.56     6057.09    890.89 o 
 -11  -1   1     3985.23     4497.31    535.59 o 
 -10  -1   1    12224.76    12140.18    769.35 o 
  -9  -1   1     3717.96     4976.86    589.50 o 
  -8  -1   1     8595.79     8278.49    452.63 o 
  -7  -1   1     4491.27     4581.92    675.64 o 
  -6  -1   1     1299.05     1608.17    250.01 o 
  -5  -1   1     5290.95     5262.08    387.09 o 
  -4  -1   1     2119.81     1994.44    256.89 o 
  -3  -1   1     2081.64     2597.50    372.97 o 
  -2  -1   1     6360.47     5039.51    306.73 o 
   2  -1   1       58.31      295.68    101.05 o 
   3  -1   1     3584.19     3648.27    140.77 o 
   4  -1   1     1738.04     2025.73    335.63 o 
   5  -1   1      519.08      739.34    158.22 o 
   6  -1   1     4904.31     4836.48    914.67 o 
   7  -1   1     4108.24     4688.98    583.29 o 
   8  -1   1      361.70      455.85    164.68 o 
   9  -1   1     7748.87     7995.22    609.60 o 
  10  -1   1     1166.67      762.45    206.09 o 
  11  -1   1     5097.47     4909.72    598.58 o 
  12  -1   1     7682.44     8535.11   1119.73 o 
  13  -1   1     2823.82     2932.27    551.49 o 
  14  -1   1     4775.45     5823.56    912.38 o 
  15  -1   1     1212.00     1640.52    510.38 o 
  16  -1   1     6995.94     7223.62   1693.59 o 
  17  -1   1     4586.56     4295.55   1360.74 o 
  18  -1   1     1851.40      585.63    473.45 o 
 -18   0   1     3427.82     3694.57    930.80 o 
 -17   0   1      298.88      605.04    495.46 o 
 -16   0   1     2438.19     1897.35    636.67 o 
 -15   0   1     2189.27     2770.31    877.33 o 
 -14   0   1     1160.77     2472.33    631.47 o 
 -13   0   1    11280.50     9543.78   1635.21 o 
 -12   0   1     3657.75     3203.44    485.71 o 
 -11   0   1    18400.56    18179.25    763.30 o 
 -10   0   1       88.05      490.63    164.38 o 
  -9   0   1     4090.16     5246.02    690.54 o 
  -8   0   1      482.15      401.76    126.89 o 
  -7   0   1     2795.47     2959.15    368.62 o 
  -6   0   1     1195.04     1382.68    225.61 o 
  -5   0   1     1079.10     1725.32    250.10 o 
  -4   0   1      820.25      706.65    133.31 o 
  -3   0   1       38.47       34.65     73.55 o 
   3   0   1      278.68      487.61     93.78 o 
   4   0   1     1482.81     1840.49    288.18 o 
   5   0   1      151.48      199.54    104.86 o 
   6   0   1    32034.93    29242.25    654.79 o 
   7   0   1      189.81      359.46    168.07 o 
   8   0   1    22816.54    24039.54   1310.26 o 
   9   0   1      996.07      870.60    184.12 o 
  10   0   1    19077.14    16580.30   1033.40 o 
  11   0   1       33.80      259.76    164.71 o 
  12   0   1     1400.68     1938.56    375.67 o 
  13   0   1       54.21      603.21    276.12 o 
  14   0   1        8.79      371.22    189.56 o 
  15   0   1     3469.32     4783.90   1105.01 o 
  16   0   1     1926.98     2526.10    734.02 o 
  17   0   1     2145.36     2680.97    720.85 o 
  18   0   1     2180.49     2971.11   1020.52 o 
 -18   1   1     1689.49     1339.46    582.86 o 
 -17   1   1     7307.53     6665.79   1585.26 o 
 -16   1   1      394.60      473.89    240.72 o 
 -15   1   1     7031.49     5774.51   1278.55 o 
 -14   1   1     6196.40     6328.22   1013.19 o 
 -13   1   1      803.78     1417.11    530.95 o 
 -12   1   1     5089.89     4699.41    709.32 o 
 -11   1   1     4101.98     4830.62    633.00 o 
 -10   1   1    12116.60    11978.52    782.77 o 
  -9   1   1     3785.75     4968.71    814.31 o 
  -8   1   1     7710.95     7132.84    389.14 o 
  -7   1   1     4548.75     4688.69    606.32 o 
  -6   1   1     1335.45     1636.86    260.61 o 
  -5   1   1     4753.35     4513.64    452.78 o 
  -4   1   1     2079.41     2125.60    335.85 o 
  -3   1   1     1972.63     1877.93    298.96 o 
  -2   1   1     6218.31     5016.60    516.55 o 
   3   1   1     3754.44     3733.91    294.34 o 
   4   1   1     1818.05     2360.92    364.42 o 
   5   1   1      777.30     1158.84    176.14 o 
   6   1   1     5672.26     4706.80    636.99 o 
   7   1   1     4417.73     4870.06    662.24 o 
   8   1   1      303.18      791.58    273.57 o 
   9   1   1     6212.64     7208.76    672.29 o 
  10   1   1      798.79      965.10    225.62 o 
  11   1   1     4540.84     4385.41    614.89 o 
  12   1   1     7860.01     7966.23   1247.56 o 
  13   1   1     2595.66     2743.66    684.99 o 
  14   1   1     5700.67     5314.38   1693.79 o 
  15   1   1     1294.50     1265.43    557.03 o 
  16   1   1     7622.58     6858.19   1574.28 o 
  17   1   1     4967.02     4336.91   1540.52 o 
  18   1   1     1911.07     1775.06    533.36 o 
 -18   2   1     6877.57     5527.92   2323.51 o 
 -17   2   1      739.94     1204.22    447.99 o 
 -16   2   1     7234.58     6519.48   1568.34 o 
 -15   2   1      475.77      749.32    385.11 o 
 -14   2   1     7317.06     6334.56    977.27 o 
 -13   2   1      624.15      438.73    370.19 o 
 -12   2   1      576.37      678.39    369.61 o 
 -11   2   1     1919.35     1839.77    371.04 o 
 -10   2   1     5730.51     5959.49    701.69 o 
  -9   2   1     7501.46     6553.83    542.81 o 
  -8   2   1     5155.96     5035.96    655.05 o 
  -7   2   1     4324.36     5260.93    619.31 o 
  -6   2   1     5779.00     5551.81    576.48 o 
  -5   2   1     3788.47     3360.74    578.05 o 
  -4   2   1    13851.90    13708.49    743.67 o 
  -3   2   1     3799.82     3772.44    340.11 o 
  -2   2   1     7614.52     5895.17    367.46 o 
   2   2   1     3124.16     2584.63    232.74 o 
   3   2   1    12271.48    11604.51    390.58 o 
   4   2   1     1737.74     1880.05    463.79 o 
   5   2   1     5735.05     5247.76    301.17 o 
   6   2   1      297.76      341.80    119.87 o 
   7   2   1     3604.80     3623.46    435.48 o 
   8   2   1     6900.34     8031.07    783.38 o 
   9   2   1     5701.97     6060.00    677.37 o 
  10   2   1     3399.57     3834.62    464.87 o 
  11   2   1     8595.19     8622.74    533.67 o 
  12   2   1     3769.02     3648.90    514.18 o 
  13   2   1     5885.86     7358.83   1438.28 o 
  14   2   1     3105.28     2718.18    883.95 o 
  15   2   1     6923.75     6172.52   1882.62 o 
  16   2   1      872.15     1008.26    456.96 o 
  17   2   1     3393.79     2419.31    684.83 o 
  18   2   1     2339.40     1470.43    680.82 o 
 -18   3   1     1562.98      320.02    513.03 o 
 -17   3   1     4955.70     4764.88   1612.93 o 
 -16   3   1     1146.44     1497.35    487.81 o 
 -15   3   1     3020.51     3459.12    877.22 o 
 -14   3   1     2295.52     3895.41    963.96 o 
 -13   3   1     3220.91     3682.91    815.95 o 
 -12   3   1     2829.75     2969.10    494.26 o 
 -11   3   1      301.88      422.06    173.95 o 
 -10   3   1     4626.95     4977.63    532.24 o 
  -9   3   1      309.15      301.26    160.16 o 
  -8   3   1     5783.82     6283.26    375.53 o 
  -7   3   1     7291.08     7029.06    402.52 o 
  -6   3   1     2229.05     2477.01    354.11 o 
  -5   3   1     1117.40      830.03    443.80 o 
  -4   3   1     2570.47     3335.94    419.16 o 
  -3   3   1     3976.63     4375.60    241.68 o 
  -2   3   1     1730.46     1727.06    246.00 o 
   2   3   1     1886.34     2032.13    166.13 o 
   3   3   1      855.15      905.47    163.28 o 
   4   3   1     2956.80     3528.80    524.36 o 
   5   3   1     4263.92     4041.05    359.04 o 
   6   3   1    13505.51    11933.94    790.22 o 
   7   3   1     1542.24     2079.96    389.45 o 
   8   3   1     9733.87     8282.22    746.73 o 
   9   3   1    16589.33    16078.42    720.86 o 
  10   3   1    14385.96    15202.41    777.01 o 
  11   3   1     3141.62     3453.97    423.33 o 
  12   3   1     3143.84     3511.17    514.12 o 
  13   3   1     9068.42     8061.53   1505.44 o 
  14   3   1     6174.00     7268.35   1259.51 o 
  15   3   1      457.87     1002.51    478.03 o 
  16   3   1     4347.58     4348.40    884.73 o 
  17   3   1      382.71      491.22    226.08 o 
  18   3   1     5463.28     4576.72   1634.54 o 
 -18   4   1     2293.25     1592.04    403.65 o 
 -17   4   1       98.16      338.36    204.14 o 
 -16   4   1     3560.67     2638.01    464.55 o 
 -15   4   1     1327.38     2193.80    754.32 o 
 -14   4   1     3686.06     4026.81   1043.36 o 
 -13   4   1     4793.39     5798.02   1031.80 o 
 -12   4   1     2933.70     3067.77    529.31 o 
 -11   4   1     2722.38     2912.21    385.06 o 
 -10   4   1     2533.35     3042.12    488.60 o 
  -9   4   1      860.03     1497.75    341.60 o 
  -8   4   1     3377.47     3709.95    554.36 o 
  -7   4   1     3862.49     4194.26    521.70 o 
  -6   4   1      310.98      851.93    226.28 o 
  -5   4   1     3568.68     3881.70    490.99 o 
  -4   4   1     5214.58     4449.03    361.09 o 
  -3   4   1     3758.51     3731.84    282.46 o 
  -2   4   1      456.24      449.42     83.36 o 
  -1   4   1     1804.65     1746.61    106.62 o 
   2   4   1     1381.14     1650.26    237.32 o 
   3   4   1     2197.39     2732.74    564.84 o 
   4   4   1     7835.24     7561.73    625.52 o 
   5   4   1      903.03     1737.24    361.01 o 
   6   4   1    13530.20    13023.20    532.83 o 
   7   4   1    10978.97    11148.45   1213.84 o 
   8   4   1    17325.12    18151.64    890.68 o 
   9   4   1     3488.55     4233.58    655.99 o 
  10   4   1    15363.47    13236.09   1200.84 o 
  11   4   1      760.35      657.79    259.89 o 
  12   4   1      632.62      974.35    256.55 o 
  13   4   1     2646.83     3293.88    571.72 o 
  14   4   1     1689.38     3027.40    680.97 o 
  15   4   1     3091.90     3239.53    716.27 o 
  16   4   1     2160.34     2488.23    530.74 o 
  17   4   1     5744.53     6079.35   1441.90 o 
  18   4   1    10383.64     7437.29   2487.35 o 
 -18   5   1      897.55     1069.75    294.05 o 
 -17   5   1      425.34       74.05    301.47 o 
 -16   5   1      156.29      597.56    362.27 o 
 -15   5   1      238.63      666.50    351.48 o 
 -14   5   1      886.39      716.96    289.84 o 
 -13   5   1     6747.23     5704.77   2017.17 o 
 -12   5   1     2937.32     3332.84    995.10 o 
 -11   5   1     1795.67     1916.10    326.62 o 
 -10   5   1     8044.03     8867.79   1169.97 o 
  -9   5   1     1546.01     1389.55    279.02 o 
  -8   5   1      780.77      857.58    191.42 o 
  -7   5   1     1025.38     1004.14    202.40 o 
  -6   5   1      119.23       84.23    148.40 o 
  -5   5   1      224.34      386.87    105.96 o 
  -4   5   1     3876.74     3799.75    740.28 o 
  -3   5   1     4400.08     5293.85    331.82 o 
  -2   5   1     8076.63     7304.12    309.64 o 
  -1   5   1     1406.46     1525.75    254.42 o 
   0   5   1      862.91     1165.84    220.53 o 
   1   5   1    11171.65    10676.00    336.69 o 
   2   5   1     3503.60     3584.40    225.75 o 
   3   5   1     4979.49     5028.10    227.36 o 
   4   5   1     5449.88     5407.08    426.65 o 
   5   5   1     4117.00     3691.95    348.17 o 
   6   5   1     5123.61     5150.59    573.54 o 
   7   5   1    14035.31    14032.05    553.89 o 
   8   5   1     2528.17     2430.48    330.22 o 
   9   5   1    20375.44    20368.89    835.14 o 
  10   5   1      784.70     1002.66    284.49 o 
  11   5   1    18812.68    19527.92    958.25 o 
  12   5   1       66.55      437.65    219.61 o 
  13   5   1     7728.08     7337.69   1457.84 o 
  14   5   1     2700.63     2839.22    599.04 o 
  15   5   1     7156.93     8262.41   2141.53 o 
  16   5   1     5412.03     5868.16   1590.06 o 
  17   5   1     5972.49     5120.78   1880.93 o 
  18   5   1     4034.77     4494.92   1957.08 o 
 -18   6   1     1236.10     1148.48    473.95 o 
 -17   6   1      790.05      932.03    446.79 o 
 -16   6   1      424.33      869.28    469.31 o 
 -15   6   1      132.69      338.73    289.63 o 
 -14   6   1     2013.80     2176.80    599.27 o 
 -13   6   1     1821.69     2658.84    776.88 o 
 -12   6   1     2497.34     3563.67    598.45 o 
 -11   6   1     5259.16     4484.34    680.59 o 
 -10   6   1     1376.03     1790.11    241.92 o 
  -9   6   1     1410.82     1212.26    290.96 o 
  -8   6   1     4583.39     4813.08    554.48 o 
  -7   6   1     6560.52     7497.17    491.37 o 
  -6   6   1     1543.89     1463.53    213.01 o 
  -5   6   1      441.94      534.34    154.37 o 
  -4   6   1     2229.02     2473.56    188.81 o 
  -3   6   1     5698.84     5731.32    283.88 o 
  -2   6   1     3999.95     4066.59    213.24 o 
  -1   6   1     1176.37     1242.87    109.43 o 
   0   6   1     9927.17     9399.95    296.45 o 
   1   6   1     3121.00     2962.08    226.97 o 
   2   6   1    12292.55    12596.30    361.05 o 
   3   6   1     1520.12     1866.93    304.02 o 
   4   6   1    10267.20     9659.31    439.85 o 
   5   6   1     4402.54     4125.83    512.88 o 
   6   6   1     3853.24     3696.82    277.02 o 
   7   6   1     5980.76     6632.96    750.20 o 
   8   6   1     2127.18     2296.50    361.20 o 
   9   6   1     5254.54     7224.49    866.42 o 
  10   6   1     2390.64     3061.98    358.64 o 
  11   6   1    16162.44    17607.16    903.49 o 
  12   6   1     1505.64     2101.54    659.71 o 
  13   6   1    15914.00    15942.08   1486.03 o 
  14   6   1      931.55      929.66    316.65 o 
  15   6   1     6712.32     6428.42   1945.91 o 
  16   6   1      309.92      982.23    466.98 o 
  17   6   1     5402.06     5406.39   1444.24 o 
  18   6   1      347.89      860.11    461.01 o 
 -18   7   1      801.44      542.87    345.21 o 
 -17   7   1      679.30      536.94    330.48 o 
 -16   7   1     1502.85     1531.34    588.67 o 
 -15   7   1     1617.13     1716.29    867.98 o 
 -14   7   1      749.58      925.01    502.25 o 
 -13   7   1      837.45     1836.30    588.03 o 
 -12   7   1     1425.03     1657.37    439.06 o 
 -11   7   1     1075.51     1143.43    228.37 o 
 -10   7   1     8444.63     8404.57   1072.22 o 
  -9   7   1     1331.68     1572.56    432.11 o 
  -8   7   1      258.19      849.03    237.92 o 
  -7   7   1     4271.67     4992.57    821.96 o 
  -6   7   1     5545.63     6305.77    560.86 o 
  -5   7   1      318.54      341.19    120.88 o 
  -4   7   1     3484.06     3880.39    444.33 o 
  -3   7   1     1312.64     1834.97    214.76 o 
  -2   7   1     1728.74     2380.79    263.27 o 
  -1   7   1    17111.16    16911.72    377.67 o 
   0   7   1     8907.80     9222.97    395.97 o 
   1   7   1    10281.92    10155.30    263.72 o 
   2   7   1    14469.51    13612.68    392.16 o 
   3   7   1     4303.47     3802.44    362.27 o 
   4   7   1    19146.69    18804.16    537.88 o 
   5   7   1     2486.41     2762.03    366.31 o 
   6   7   1    10413.49    10150.37    545.08 o 
   7   7   1     9858.37     9261.86    506.67 o 
   8   7   1    19174.73    18725.85    769.32 o 
   9   7   1     3970.84     5328.49    534.55 o 
  10   7   1    13771.44    13328.88    719.00 o 
  11   7   1     9772.83     8159.57    933.93 o 
  12   7   1     9973.89     9697.82    936.35 o 
  13   7   1     1872.68     1792.28    450.89 o 
  14   7   1     1837.09     2464.47    714.90 o 
  15   7   1      946.47      640.16    430.92 o 
  16   7   1     4827.91     4719.49   1266.89 o 
  17   7   1     2292.38     2021.99    807.09 o 
  18   7   1     3051.39     2475.41   1009.94 o 
 -18   8   1     1263.43     1676.38    621.08 o 
 -17   8   1     1349.48     1804.82    589.83 o 
 -16   8   1     3692.19     3407.06   1203.70 o 
 -15   8   1      658.83      423.83    231.76 o 
 -14   8   1      152.58      447.48    302.59 o 
 -13   8   1      106.29      690.38    318.14 o 
 -12   8   1     2576.66     2764.67    556.05 o 
 -11   8   1     3787.35     4524.95    425.11 o 
 -10   8   1      584.24      550.78    192.28 o 
  -9   8   1      765.33     1093.96    268.26 o 
  -8   8   1      842.26      958.60    215.91 o 
  -7   8   1     3351.53     4003.70    686.97 o 
  -6   8   1     2028.32     2003.06    267.88 o 
  -5   8   1     1021.48     1363.00    188.27 o 
  -4   8   1    22591.58    22152.65    602.08 o 
  -3   8   1    17754.22    16084.67    488.91 o 
  -2   8   1     2074.89     2313.38    271.28 o 
  -1   8   1    20688.37    20701.77    394.31 o 
   0   8   1     8717.78     8390.54    312.54 o 
   1   8   1    40618.05    39704.91   2021.40 o 
   2   8   1     3414.50     3382.23    194.00 o 
   3   8   1      260.16      205.41     68.99 o 
   4   8   1      270.86      365.48    154.74 o 
   5   8   1    10370.05    10911.42    582.81 o 
   6   8   1    10095.86    10130.12    531.16 o 
   7   8   1     6410.02     7055.82    784.68 o 
   8   8   1    14589.30    14275.87   2007.48 o 
   9   8   1     7721.32     7990.00    447.27 o 
  10   8   1    10810.63    10551.92   1166.70 o 
  11   8   1     2197.26     1985.97    542.39 o 
  12   8   1     5632.25     6673.93   1306.59 o 
  13   8   1      610.13     1106.51    544.39 o 
  14   8   1     8147.09     8804.55   2079.31 o 
  15   8   1     1375.27     2159.54    662.26 o 
  16   8   1    10955.51    10129.72   2712.05 o 
  17   8   1     4822.96     4070.25   1289.61 o 
  18   8   1     4268.81     3507.38   1315.67 o 
 -18   9   1     3624.44     3847.40   1354.69 o 
 -17   9   1     2293.75     3086.70    646.52 o 
 -16   9   1     1295.25     1716.92    547.63 o 
 -15   9   1      911.19     1016.89    464.49 o 
 -14   9   1     1044.74     1123.48    575.96 o 
 -13   9   1     2076.56     2506.70    672.68 o 
 -12   9   1     4916.23     4927.46    972.08 o 
 -11   9   1     1404.87     1537.04    258.16 o 
 -10   9   1     6250.77     6944.44    907.33 o 
  -9   9   1     8824.29     9014.41   1307.71 o 
  -8   9   1    11089.21    11086.80    523.60 o 
  -7   9   1     9298.33     9586.00    527.59 o 
  -6   9   1     6861.64     6921.18    517.35 o 
  -5   9   1     3897.24     6109.87    975.54 o 
  -4   9   1     4764.89     4266.22    259.68 o 
  -3   9   1    11382.87    11550.54    562.35 o 
  -2   9   1     5531.94     6044.45    318.99 o 
  -1   9   1    14068.33    12839.92    424.90 o 
   0   9   1      835.67     1104.36    176.85 o 
   1   9   1     7793.92     7398.13    374.97 o 
   2   9   1    17504.14    17865.69    535.32 o 
   3   9   1     5161.22     5351.18    364.86 o 
   4   9   1      934.04      878.64    201.29 o 
   5   9   1    19577.28    18703.46    562.01 o 
   6   9   1     2858.47     3346.58    423.65 o 
   7   9   1    25672.50    26073.21    851.63 o 
   8   9   1      640.45      722.02    198.51 o 
   9   9   1    30984.77    30185.31    874.27 o 
  10   9   1     2218.04     2849.67    366.05 o 
  11   9   1     5394.81     5373.03    926.30 o 
  12   9   1     2133.33     2775.46    489.39 o 
  13   9   1      365.19      190.88    389.01 o 
  14   9   1    11406.04     9500.64   1585.00 o 
  15   9   1      547.63     1127.94    544.89 o 
  16   9   1     5953.75     6101.13   1752.85 o 
  17   9   1     2960.95     1948.40    811.90 o 
  18   9   1     6566.84     4282.25   1277.49 o 
 -18  10   1      269.58      511.98    395.23 o 
 -17  10   1     4907.54     3645.57   1220.38 o 
 -16  10   1      154.69      104.04    235.47 o 
 -15  10   1     4509.73     4344.21   1274.70 o 
 -14  10   1       82.83      396.08    373.70 o 
 -13  10   1     4158.50     5373.55   1211.38 o 
 -12  10   1     3914.84     3738.89    700.46 o 
 -11  10   1     8265.53     7225.89   1144.95 o 
 -10  10   1     8104.49     9106.10   1032.52 o 
  -9  10   1    11926.66    11544.13    778.27 o 
  -8  10   1    10564.00    11411.25    789.50 o 
  -7  10   1     3161.03     3749.43    471.13 o 
  -6  10   1     9426.45     9626.42    557.01 o 
  -5  10   1     2350.74     2535.52    344.75 o 
  -4  10   1    14058.47    15390.27    623.82 o 
  -3  10   1     2106.44     2016.32    267.71 o 
  -2  10   1    12423.66    12285.13    385.10 o 
  -1  10   1     1922.51     2502.14    226.31 o 
   0  10   1     5001.88     5763.86    477.42 o 
   1  10   1    12801.81    13919.94    346.14 o 
   2  10   1      299.64      337.23     84.22 o 
   3  10   1     8725.72     8747.66    315.81 o 
   4  10   1    17326.54    16937.47    649.11 o 
   5  10   1    10653.34     9959.05    531.11 o 
   6  10   1     3914.34     3895.53    522.88 o 
   7  10   1     3938.21     4504.11    572.10 o 
   8  10   1     2244.96     2932.00    354.88 o 
   9  10   1     3344.98     4044.76    486.89 o 
  10  10   1    10994.84    10525.24   1069.48 o 
  11  10   1     7748.21     8056.29    939.30 o 
  12  10   1     6213.21     5887.67   1323.71 o 
  13  10   1     8276.04     7969.62   2656.06 o 
  14  10   1     2832.05     3119.29    773.62 o 
  15  10   1     4210.28     3899.44   1411.31 o 
  16  10   1      254.23      569.23    328.83 o 
  17  10   1     3504.06     3026.03   1037.46 o 
  18  10   1     3718.79     2943.57    791.45 o 
 -17  11   1     5074.43     4080.30   1614.36 o 
 -16  11   1     5270.62     5262.35   1290.94 o 
 -15  11   1     3596.23     2968.15    956.85 o 
 -14  11   1     2185.07     1779.05    670.42 o 
 -13  11   1     1474.41     1769.58    777.17 o 
 -12  11   1     6209.45     7372.28   1589.85 o 
 -11  11   1     9522.12     8833.77    883.59 o 
 -10  11   1     4319.32     4977.35    572.24 o 
  -9  11   1     4819.90     5037.45    962.25 o 
  -8  11   1     3999.20     4806.60    545.84 o 
  -7  11   1      614.78     1178.01    269.83 o 
  -6  11   1     7293.60     7748.70    461.49 o 
  -5  11   1      676.11      804.38    211.28 o 
  -4  11   1     2364.94     2723.76    318.87 o 
  -3  11   1    14811.22    15542.10    548.04 o 
  -2  11   1    14736.84    14309.38    349.96 o 
  -1  11   1      322.35      515.13     86.49 o 
   0  11   1    32546.00    33624.63    695.52 o 
   1  11   1     2090.13     1818.58    221.91 o 
   2  11   1    12440.37    12272.98    326.20 o 
   3  11   1      110.02      177.70    124.79 o 
   4  11   1    16648.00    15871.55    570.46 o 
   5  11   1     2753.90     3603.77    440.79 o 
   6  11   1    10885.92    10352.30    484.42 o 
   7  11   1     1882.65     1682.98    413.57 o 
   8  11   1     2447.03     2305.05    277.49 o 
   9  11   1     7530.95     7583.92    862.32 o 
  10  11   1     5315.89     5868.21    758.68 o 
  11  11   1     2000.87     1850.80    294.03 o 
  12  11   1     7173.10     7996.35   1581.90 o 
  13  11   1     8578.75     7824.89   1661.67 o 
  14  11   1     2282.15     2246.01    813.33 o 
  15  11   1     5438.46     4964.25   1286.31 o 
  16  11   1      759.45     1319.61    465.98 o 
  17  11   1     3710.91     2245.78   1269.65 o 
 -17  12   1      459.85     1099.22    208.86 o 
 -16  12   1     6040.99     4927.26   1606.02 o 
 -14  12   1     9590.27     9869.66   2089.98 o 
 -13  12   1     1916.23     2684.25    687.85 o 
 -12  12   1     3939.78     4210.28   1200.73 o 
 -11  12   1     6455.10     6642.21   1062.90 o 
 -10  12   1     3006.28     3357.08    551.20 o 
  -9  12   1     7565.58     8488.60   1006.47 o 
  -8  12   1    14297.00    15601.42    755.14 o 
  -7  12   1    13625.60    13624.76    926.44 o 
  -6  12   1     9175.11     8520.13    815.43 o 
  -5  12   1      508.77      532.87    130.24 o 
  -4  12   1     9746.65    10261.38    472.93 o 
  -3  12   1    11010.15    11158.14    509.95 o 
  -2  12   1    15239.76    15590.53    445.21 o 
  -1  12   1    14224.02    13008.34    369.48 o 
   0  12   1    12451.35    12484.44    464.90 o 
   1  12   1    19557.81    19928.15    468.54 o 
   2  12   1     7872.61     7580.23    344.06 o 
   3  12   1    10159.62    10048.31    469.80 o 
   4  12   1    15156.39    14220.07   1202.45 o 
   5  12   1    11567.35    11814.49    550.09 o 
   6  12   1    19247.63    19387.76    654.24 o 
   7  12   1     2396.50     2512.71    358.77 o 
   8  12   1    19233.09    20153.30    890.43 o 
   9  12   1     2454.12     2544.56    607.87 o 
  10  12   1    13527.58    13964.40   1044.47 o 
  11  12   1     5605.91     5381.28   1237.57 o 
  12  12   1     6291.75     5243.60    968.95 o 
  13  12   1     6782.38     8321.87   1609.82 o 
  14  12   1      782.89      774.94    264.96 o 
  15  12   1     7380.07     6358.73   1007.71 o 
  16  12   1      106.59      785.12    259.51 o 
  17  12   1     5241.84     4111.15   1522.86 o 
 -17  13   1     3716.92     3039.38   1272.92 o 
 -16  13   1    10099.61    10310.33    846.71 o 
 -15  13   1     2548.65     2322.98    701.22 o 
 -14  13   1     2498.20     2473.92    703.26 o 
 -13  13   1     1790.74     2169.67    658.47 o 
 -12  13   1     5105.99     6600.05   1226.14 o 
 -11  13   1    14306.89    12989.34   1439.24 o 
 -10  13   1    10611.97    12302.76   1138.04 o 
  -9  13   1    26269.72    25781.36   1145.30 o 
  -8  13   1    10858.75    10668.92   1129.39 o 
  -7  13   1    16355.02    18188.16    847.27 o 
  -6  13   1     8116.08     8617.46    401.86 o 
  -5  13   1    30055.91    30258.22    778.28 o 
  -4  13   1     2724.20     3685.72    480.20 o 
  -3  13   1     7972.70     7329.25    383.06 o 
  -2  13   1       40.48      175.17     90.21 o 
  -1  13   1    30000.86    30850.28    590.80 o 
   0  13   1    20476.04    21497.81    657.07 o 
   1  13   1     6703.40     7099.50    316.44 o 
   2  13   1    11659.14    10885.88    407.78 o 
   3  13   1        8.86      203.63    192.98 o 
   4  13   1    14846.29    15853.97   1326.99 o 
   5  13   1    12939.97    14482.34   1691.31 o 
   6  13   1       21.54       86.10    169.74 o 
   7  13   1     5871.30     5860.82    572.66 o 
   8  13   1     3946.89     4356.30    883.63 o 
   9  13   1     5861.17     6302.97    794.73 o 
  10  13   1     1807.98     1792.28    300.04 o 
  11  13   1     5214.55     6193.35    969.69 o 
  12  13   1     7478.66     8448.67   1624.87 o 
  13  13   1     3688.15     3777.28    811.31 o 
  14  13   1     3888.94     3981.68    960.58 o 
  15  13   1     3428.81     2221.46    777.61 o 
  16  13   1     5759.61     5144.19    878.24 o 
  17  13   1     2106.01     2098.89    799.70 o 
 -17  14   1    14449.32    16087.68   1155.22 o 
 -16  14   1    10028.12     8978.01   1834.40 o 
 -15  14   1     1508.59     1992.13    693.24 o 
 -14  14   1     7931.36     9346.01   2190.78 o 
 -13  14   1     6989.16     8059.41   1712.19 o 
 -12  14   1     5042.46     5885.36   1287.92 o 
 -11  14   1     4576.88     6426.89   1518.58 o 
 -10  14   1     4978.14     5852.73    950.55 o 
  -9  14   1    22393.41    23009.77    965.58 o 
  -8  14   1     2417.76     2520.44    380.70 o 
  -7  14   1     9171.52     8948.52    446.01 o 
  -6  14   1    11223.74    12733.17    699.04 o 
  -5  14   1      972.71     1728.47    219.06 o 
  -4  14   1    21772.84    23634.64    751.56 o 
  -3  14   1     8564.13     8592.52    327.38 o 
  -2  14   1    17891.73    16634.04    540.08 o 
  -1  14   1    12018.84    12674.46    415.84 o 
   0  14   1    18245.56    19122.41    634.37 o 
   1  14   1    23447.68    23059.00    668.75 o 
   2  14   1     2193.57     2044.90    247.60 o 
   3  14   1    47224.50    49982.05   1126.98 o 
   4  14   1    22598.38    21287.38   1440.49 o 
   5  14   1    19719.33    22046.51   1870.80 o 
   6  14   1     7895.56     8295.54    673.14 o 
   7  14   1    11484.96    11252.96    992.10 o 
   8  14   1    12840.86    13119.11    832.79 o 
   9  14   1     3133.80     3468.54    491.91 o 
  10  14   1     4093.28     4493.17    608.56 o 
  11  14   1     1216.62     1169.69    361.74 o 
  12  14   1     5206.81     5746.62   1252.98 o 
  13  14   1     4362.45     4467.76   1363.73 o 
  14  14   1     3729.70     5000.80   1412.15 o 
  15  14   1     2532.85     1936.33    446.15 o 
  16  14   1     7291.82     6367.87   1672.24 o 
  17  14   1      299.40      358.55    295.82 o 
 -17  15   1     3677.27     2032.57   1060.98 o 
 -16  15   1     1968.53     1751.65    673.38 o 
 -15  15   1     2764.98     2931.44    585.59 o 
 -14  15   1     6853.53     7979.00   1603.92 o 
 -13  15   1     5148.76     5146.32   1429.93 o 
 -12  15   1    16774.90    16698.31   2769.70 o 
 -11  15   1     1584.55     2531.77    592.49 o 
 -10  15   1    15830.36    14239.57    852.41 o 
  -9  15   1    12430.04    13280.56    728.88 o 
  -8  15   1    17267.79    16166.92    796.96 o 
  -7  15   1    12200.68    12206.86    435.53 o 
  -6  15   1    10245.31    11292.64    657.68 o 
  -5  15   1    15769.02    16608.19    875.87 o 
  -4  15   1     6491.02     6970.45    334.93 o 
  -3  15   1    29899.41    32609.28    626.58 o 
  -2  15   1     8033.67     8409.50    357.14 o 
   0  15   1     7003.45     6485.13    293.93 o 
   1  15   1     5104.44     4513.77    470.79 o 
   2  15   1    16675.88    17832.42    507.23 o 
   3  15   1     8911.08     9768.14    684.52 o 
   4  15   1    27641.99    29650.06   1759.87 o 
   5  15   1    17606.58    16742.02    685.49 o 
   6  15   1     3364.69     3905.78    654.25 o 
   7  15   1     9183.01    10040.31    675.72 o 
   8  15   1     3023.67     3698.65    470.89 o 
   9  15   1     1845.99     1765.65    272.54 o 
  10  15   1     1708.33     1984.78    502.88 o 
  11  15   1     3570.93     4682.55   1134.79 o 
  12  15   1     7964.77     8227.91   1683.29 o 
  13  15   1     2886.02     4783.75   1166.98 o 
  14  15   1     7462.66     7465.47   1870.26 o 
  15  15   1     2097.00     1773.21    506.93 o 
  16  15   1     1313.77     1282.06    316.17 o 
  17  15   1     1068.22     1543.82    601.58 o 
 -16  16   1     3753.21     2249.39    541.38 o 
 -15  16   1     8334.89     8356.83   1905.68 o 
 -14  16   1     6101.41     7190.49   1514.78 o 
 -13  16   1    10688.27    11893.57   1353.19 o 
 -12  16   1    11958.58    11832.71   1490.75 o 
 -11  16   1     9248.20    10712.85   2059.55 o 
 -10  16   1    14331.53    14374.17   2544.80 o 
  -9  16   1     8296.05     9026.58   1126.18 o 
  -8  16   1    14291.12    15654.72    920.93 o 
  -7  16   1    12904.03    14049.12   1155.95 o 
  -6  16   1    21625.31    21193.90   1139.13 o 
  -5  16   1     7151.05     7541.95    760.98 o 
  -4  16   1    42153.27    43441.80    783.58 o 
  -3  16   1     1377.52     1295.85    210.31 o 
  -2  16   1    10764.40    10565.57    446.60 o 
  -1  16   1     5020.21     5074.76    369.82 o 
   0  16   1    36086.70    37571.47    849.80 o 
   1  16   1    11237.00    11070.02    425.93 o 
   2  16   1    14771.88    16254.34    475.67 o 
   3  16   1     2809.47     3379.63    328.49 o 
   4  16   1     2049.85     2355.72    418.18 o 
   5  16   1       63.41      159.64    124.76 o 
   6  16   1     7895.13     7846.69    389.08 o 
   7  16   1     5685.91     5608.87    739.12 o 
   8  16   1     4475.71     4722.72    665.13 o 
   9  16   1     8289.62     7923.07    835.99 o 
  10  16   1     6635.31     5733.12   1157.33 o 
  11  16   1    13193.66    12881.49   1140.62 o 
  12  16   1     1300.67     1672.34    492.58 o 
  13  16   1    11973.74    11961.37   1276.27 o 
  14  16   1      521.63      234.46    357.22 o 
  15  16   1     1981.03     2001.59    970.17 o 
  16  16   1      180.13      153.71    249.05 o 
 -16  17   1     4516.50     4647.50   1168.05 o 
 -15  17   1    14789.97    14677.23   2139.79 o 
 -14  17   1     5928.19     7071.21   1577.42 o 
 -13  17   1     9988.46    10764.38   2433.31 o 
 -12  17   1     8249.84     9738.44   2461.55 o 
 -11  17   1     7381.03     8137.22   1828.63 o 
 -10  17   1     4879.44     5179.52    979.04 o 
  -9  17   1      619.13      710.20    283.76 o 
  -8  17   1     7666.98     7872.21    730.82 o 
  -7  17   1     6392.56     6565.13    789.67 o 
  -6  17   1     1255.34     1334.38    289.94 o 
  -5  17   1     5300.02     5422.32    698.82 o 
  -4  17   1     3046.28     3005.64    352.80 o 
  -3  17   1    19108.86    18866.15    584.71 o 
  -2  17   1    35258.53    33660.28    791.10 o 
  -1  17   1    19123.13    19871.14    640.05 o 
   0  17   1    22879.34    24212.54    937.35 o 
   1  17   1    16132.71    15371.82    889.02 o 
   2  17   1    20171.04    19869.25    596.51 o 
   3  17   1     5756.44     5733.52    197.63 o 
   4  17   1    29096.86    31176.48    713.85 o 
   5  17   1    12416.85    14106.62    759.45 o 
   6  17   1     7303.32     8394.76    426.99 o 
   7  17   1     3654.00     4008.43    598.05 o 
   8  17   1     4131.74     4833.74    678.42 o 
   9  17   1     5827.09     5959.66    973.84 o 
  10  17   1     3192.55     3357.13    770.39 o 
  11  17   1      193.66      594.76    302.20 o 
  12  17   1      714.23      437.39    309.01 o 
  13  17   1     1789.73     1850.02    639.72 o 
  14  17   1     1862.78     2718.59    560.96 o 
  15  17   1     4550.61     3474.28   1085.51 o 
  16  17   1      378.52      666.31    342.68 o 
 -16  18   1     3787.81     4149.50    997.64 o 
 -15  18   1     6199.24     4975.65   1209.44 o 
 -14  18   1     3999.66     4292.54   1519.61 o 
 -13  18   1     2610.92     2262.49    768.37 o 
 -12  18   1    10990.50    10521.60   2595.51 o 
 -11  18   1    10327.63    10750.67   2351.19 o 
 -10  18   1    18548.75    15245.19   1268.06 o 
  -9  18   1     9633.41     9126.53   1144.28 o 
  -8  18   1    30966.08    31691.19   1190.06 o 
  -7  18   1    26101.38    26705.75    986.98 o 
  -6  18   1    14391.78    14275.38    984.19 o 
  -5  18   1     6111.65     6486.63   1015.47 o 
  -4  18   1    29560.60    30794.86   1345.76 o 
  -3  18   1    16176.73    15883.61    720.60 o 
  -2  18   1    18032.08    17833.08    816.93 o 
  -1  18   1     1413.96     1656.38    176.17 o 
   0  18   1     1198.45     1481.07    174.32 o 
   1  18   1     4056.91     4715.83    446.97 o 
   2  18   1     2628.06     1947.40    239.29 o 
   3  18   1     6378.37     7637.53    609.31 o 
   4  18   1    11073.52    11154.81    506.80 o 
   5  18   1     4860.06     5824.07    841.75 o 
   6  18   1    12459.24    13186.15    910.43 o 
   7  18   1     7244.54     7269.62   1204.75 o 
   8  18   1    10312.07    10759.14    946.01 o 
   9  18   1     1818.71     2016.32    397.29 o 
  10  18   1    14376.34    14149.66   1682.98 o 
  11  18   1     2438.30     2675.85    705.14 o 
  12  18   1     2443.29     2677.02    901.55 o 
  13  18   1     2018.21     1830.40    568.42 o 
  14  18   1     2895.81     2539.06    582.58 o 
  15  18   1      182.70      -48.57    324.57 o 
  16  18   1      987.44     1214.72    704.45 o 
 -16  19   1    14684.07    14707.25   2939.68 o 
 -15  19   1     4890.51     4107.18    918.34 o 
 -14  19   1     9162.00     8257.06   1413.21 o 
 -13  19   1     6619.47     7676.25   2056.55 o 
 -12  19   1     9908.59    10077.29   2070.73 o 
 -11  19   1     7048.82     8277.02   1501.27 o 
 -10  19   1    11800.37    13593.75   2162.66 o 
  -9  19   1     4535.50     4573.84    683.10 o 
  -8  19   1    16849.68    17356.90    782.81 o 
  -7  19   1     5783.52     6033.53    884.66 o 
  -6  19   1    24717.91    26888.65    949.96 o 
  -5  19   1    43303.86    44024.98    766.53 o 
  -4  19   1    24021.81    25721.30    711.88 o 
  -3  19   1    19960.08    20680.84   1049.05 o 
  -2  19   1     3437.99     4206.88    319.98 o 
  -1  19   1    17535.28    18801.72    609.90 o 
   0  19   1     1241.54     1728.25    172.23 o 
   1  19   1    14487.81    15024.60    535.52 o 
   2  19   1     8400.28     8241.08    293.57 o 
   3  19   1     2273.03     1774.58    228.49 o 
   4  19   1     7918.86     8311.73    308.38 o 
   5  19   1     7393.15     8065.22    447.79 o 
   6  19   1    17589.07    18847.10    735.57 o 
   7  19   1     3175.97     3486.71    525.82 o 
   8  19   1    11032.61    11077.67    681.99 o 
   9  19   1      333.77      344.53    147.09 o 
  10  19   1     3502.89     4005.41   1019.06 o 
  11  19   1     2147.67     2211.48    625.14 o 
  12  19   1    11063.82     9884.63   2070.98 o 
  13  19   1      129.98      546.80    358.61 o 
  14  19   1     3778.15     3916.38   1014.37 o 
  15  19   1      807.79     1266.56    342.24 o 
  16  19   1     4568.84     3774.31   1195.31 o 
 -15  20   1     4403.62     3720.81    639.47 o 
 -14  20   1    16538.81    15939.65    759.72 o 
 -13  20   1     6422.44     6975.61   1386.51 o 
 -12  20   1    16736.47    17271.30   1440.06 o 
 -11  20   1     2743.68     2974.27    855.73 o 
 -10  20   1    11552.91    12649.55   2501.18 o 
  -9  20   1     4072.74     3185.93    558.06 o 
  -8  20   1      945.56     1182.78    378.02 o 
  -7  20   1    10310.19     9408.86    989.46 o 
  -6  20   1      177.48      515.06    151.45 o 
  -5  20   1    20025.85    20075.76    717.84 o 
  -4  20   1    10903.68     9905.62    393.58 o 
  -3  20   1    14260.53    14085.07    553.79 o 
  -2  20   1     9206.61     8742.17    279.94 o 
  -1  20   1    10764.71    10936.29    235.61 o 
   0  20   1    35614.14    36359.44    719.62 o 
   1  20   1    11332.28    11230.98    294.55 o 
   2  20   1    24603.91    23860.29    739.96 o 
   3  20   1    54826.11    56710.91   1066.44 o 
   4  20   1    28726.78    29146.54    720.41 o 
   5  20   1    16337.51    17225.11    682.17 o 
   6  20   1    10709.74    11222.61    735.12 o 
   7  20   1    10367.66    11155.72    691.15 o 
   8  20   1      737.08     1166.53    203.80 o 
   9  20   1     6499.63     7864.36   1469.43 o 
  10  20   1     6491.13     6232.58   1332.75 o 
  11  20   1     1752.45     2370.11    681.28 o 
  12  20   1     1210.23     2191.38    714.03 o 
  13  20   1      229.25      442.33    548.70 o 
  14  20   1      946.17     1586.92    444.67 o 
  15  20   1     1411.04     1630.67    392.09 o 
 -15  21   1     6594.29     4785.78   1502.04 o 
 -14  21   1     3292.63     3968.16   1165.48 o 
 -13  21   1    32456.56    31275.83   1664.97 o 
 -12  21   1     1655.52     1167.57    490.54 o 
 -11  21   1    20211.53    21065.58   1619.37 o 
 -10  21   1     5937.01     8419.00   1612.61 o 
  -9  21   1    15589.46    15755.64   1793.50 o 
  -8  21   1    21266.06    21606.55    955.11 o 
  -7  21   1     4383.08     4526.55    684.92 o 
  -6  21   1    26439.51    29669.14   1170.29 o 
  -5  21   1    11503.70    10689.27   1002.04 o 
  -4  21   1    55575.18    55030.61   1292.84 o 
  -3  21   1     7954.71     7906.47    491.64 o 
  -2  21   1    21448.20    21078.51    618.45 o 
  -1  21   1    14106.18    15073.69    541.90 o 
   0  21   1     1090.53     1230.35    125.50 o 
   1  21   1    11742.76    12172.68    769.81 o 
   2  21   1     2218.50     2354.05    332.35 o 
   3  21   1    17351.93    17311.90    558.66 o 
   4  21   1     7591.14     7479.19    269.09 o 
   5  21   1     2973.09     3000.59    276.37 o 
   6  21   1    20498.14    20466.34    536.14 o 
   7  21   1     4134.12     3685.99    586.06 o 
   8  21   1     7688.40     7054.87   1066.60 o 
   9  21   1    30472.47    29310.91   1864.22 o 
  10  21   1     3128.48     2479.76    481.81 o 
  11  21   1    19735.37    20599.44   1862.57 o 
  12  21   1     2096.69     1937.61    584.29 o 
  13  21   1    21166.38    20847.24    986.93 o 
  14  21   1      110.29      325.58    285.96 o 
  15  21   1     8692.65     8990.47   2402.50 o 
 -14  22   1    10269.59     8083.55   1655.50 o 
 -13  22   1     4124.13     4138.61    899.81 o 
 -12  22   1     7474.70    10621.21   2612.84 o 
 -11  22   1     2679.50     2830.72    845.80 o 
 -10  22   1    15599.26    18383.45   2686.64 o 
  -9  22   1     7180.10     7650.53   1608.96 o 
  -8  22   1      137.51      503.95    208.37 o 
  -7  22   1    14354.58    15043.14   1039.05 o 
  -6  22   1     5933.81     5808.81    523.85 o 
  -5  22   1    27459.20    30414.11    835.44 o 
  -4  22   1    20196.48    18983.33   1221.40 o 
  -3  22   1    16230.93    17475.51    644.35 o 
  -2  22   1    20167.57    19766.27   1164.10 o 
  -1  22   1    16671.38    16122.87    571.12 o 
   0  22   1    33995.89    34711.19    830.94 o 
   1  22   1     6819.52     7177.97    361.05 o 
   2  22   1    19552.76    20650.75    620.57 o 
   3  22   1     5485.85     5800.47    522.70 o 
   4  22   1    12081.17    11769.21    492.95 o 
   5  22   1    11122.93    11282.92    819.43 o 
   6  22   1      230.87      355.53     91.27 o 
   7  22   1     6852.95     6447.65    921.35 o 
   8  22   1     6533.92     6117.44    910.68 o 
   9  22   1     7232.51     8276.62   1705.02 o 
  10  22   1      700.93      902.94    348.29 o 
  11  22   1      248.46      377.71    283.49 o 
  12  22   1     5468.29     5977.30   1762.63 o 
  13  22   1      196.31       61.01    146.66 o 
  14  22   1     3081.26     3231.37    978.94 o 
 -14  23   1     7007.53     7608.88   1592.10 o 
 -13  23   1    18041.77    19711.01   1377.44 o 
 -12  23   1     1465.07     1927.07    534.30 o 
 -11  23   1    20152.71    21145.30   1337.96 o 
 -10  23   1     5499.58     5724.92   1503.77 o 
  -9  23   1    14723.16    15454.62   1043.16 o 
  -8  23   1     8084.93     6798.99   1109.44 o 
  -7  23   1     3509.46     3005.68    365.91 o 
  -6  23   1    26061.62    25584.69    662.68 o 
  -5  23   1     5523.16     5206.08    713.79 o 
  -4  23   1    28402.84    27198.35    876.63 o 
  -3  23   1     7821.59     7703.35    457.94 o 
  -2  23   1    12146.94    12993.91    668.63 o 
  -1  23   1    44221.72    46409.67    831.17 o 
   0  23   1     4165.29     4365.41    452.95 o 
   1  23   1    21126.04    23050.25   1392.57 o 
   2  23   1     6580.90     6250.92    479.59 o 
   3  23   1    32277.68    31918.86    828.84 o 
   4  23   1    46128.98    47411.74    921.84 o 
   5  23   1     8230.27     8412.04    812.70 o 
   6  23   1    32262.49    32666.44    846.11 o 
   7  23   1     4207.69     3644.70    364.44 o 
   8  23   1    41809.18    42487.62   1824.10 o 
   9  23   1     2590.20     3482.46    822.98 o 
  10  23   1    12387.47    12500.53   1628.68 o 
  11  23   1     5139.52     5998.23   1592.14 o 
  12  23   1    17890.92    16690.54    915.72 o 
  13  23   1     5505.61     4016.97   1204.55 o 
  14  23   1     6939.21     5166.94   1116.17 o 
 -14  24   1    10373.55     9688.34   1632.33 o 
 -13  24   1      573.97      891.48    405.54 o 
 -12  24   1    20910.26    23164.00   1037.91 o 
 -11  24   1     1900.66     2675.50    758.86 o 
 -10  24   1    10387.21     9481.97   2157.98 o 
  -9  24   1     7637.71     8872.66   1693.20 o 
  -8  24   1    22380.08    22438.07    878.16 o 
  -7  24   1    39474.01    39452.42   1011.63 o 
  -6  24   1     1172.11     1124.31    197.99 o 
  -5  24   1    77442.81    77913.20   1427.03 o 
  -4  24   1     4750.46     3473.52    571.78 o 
  -3  24   1    53420.19    54816.71   1204.96 o 
  -2  24   1     6536.89     6426.91    437.93 o 
  -1  24   1    13187.95    14134.73    613.33 o 
   0  24   1     3154.94     3697.77    276.32 o 
   1  24   1     2396.87     2276.06    215.11 o 
   2  24   1     5212.24     5732.14    373.37 o 
   3  24   1    19892.35    20405.85    656.33 o 
   4  24   1    15240.00    14232.84    741.64 o 
   5  24   1    25385.15    25840.26    634.37 o 
   6  24   1     2856.84     2258.65    311.07 o 
   7  24   1    18057.48    18018.13    960.42 o 
   8  24   1    18097.09    19232.69   1207.82 o 
   9  24   1     9258.22     9379.41   1102.84 o 
  10  24   1    17605.74    16944.00   1686.96 o 
  11  24   1     1585.78     2345.21    595.30 o 
  12  24   1    25074.86    26421.08   1672.89 o 
  13  24   1      362.05      532.34    322.68 o 
  14  24   1    21640.09    20669.47   1504.52 o 
 -13  25   1    10314.10    12762.06   2030.54 o 
 -12  25   1     2989.52     2280.27    454.19 o 
 -11  25   1    12994.87    12684.49   2372.24 o 
 -10  25   1     1951.02     1988.22    517.32 o 
  -9  25   1     3182.90     3897.21    998.55 o 
  -8  25   1     2085.88     1635.77    361.67 o 
  -7  25   1     2334.13     1681.68    462.34 o 
  -6  25   1    23721.55    22793.48    788.63 o 
  -5  25   1     4553.78     4468.86    632.10 o 
  -4  25   1    22203.38    22588.78    850.88 o 
  -3  25   1    17227.97    16782.92    769.03 o 
  -2  25   1    23590.33    24432.84    807.09 o 
  -1  25   1    11606.23    11395.74    473.59 o 
   0  25   1    25113.47    24558.82    717.93 o 
   1  25   1    49451.49    55606.38   2337.24 o 
   2  25   1    17989.79    18088.48    824.44 o 
   3  25   1    34746.04    35512.16    890.51 o 
   4  25   1    22013.19    21841.34   1201.93 o 
   5  25   1    62096.19    60006.38   1194.17 o 
   6  25   1    13123.36    11341.11   1247.15 o 
   7  25   1     7610.45     7476.09   1241.42 o 
   8  25   1     5866.52     4699.30    749.99 o 
   9  25   1     8742.19     8145.68   1334.54 o 
  10  25   1     4436.58     5018.33   1275.61 o 
  11  25   1     9082.28     9648.17   1568.94 o 
  12  25   1     4086.90     4226.38    931.35 o 
  13  25   1    12122.42    13119.50    663.84 o 
 -13  26   1     6069.25     6238.95   1255.59 o 
 -12  26   1    25509.04    26726.28   1524.44 o 
 -11  26   1     4545.60     4309.84   1079.23 o 
 -10  26   1    17753.90    19577.42   2763.84 o 
  -9  26   1     3815.51     4282.42    678.28 o 
  -8  26   1    26927.63    28734.27   1798.79 o 
  -7  26   1     4786.05     3574.70    576.52 o 
  -6  26   1    25721.93    23930.01    812.92 o 
  -5  26   1    26655.59    26453.41   1239.27 o 
  -4  26   1    23222.63    23331.17    844.00 o 
  -3  26   1    19546.71    19779.43    878.58 o 
  -2  26   1    32485.04    34351.84    863.97 o 
  -1  26   1     4427.49     4199.86    481.55 o 
   0  26   1    22929.68    24911.83    738.45 o 
   1  26   1     1803.74     2359.57    309.18 o 
   2  26   1    54287.08    55351.39   1114.03 o 
   3  26   1    10451.93     9870.47    733.38 o 
   4  26   1    20700.88    20829.18    684.57 o 
   5  26   1    24770.05    25647.10   1034.71 o 
   6  26   1    16439.67    16712.30    611.02 o 
   7  26   1    30071.56    30080.45   1616.12 o 
   8  26   1     6400.03     6072.34   1004.65 o 
   9  26   1    26108.30    27323.19    782.33 o 
  10  26   1     5315.93     5207.04   1543.85 o 
  11  26   1    35451.46    37876.34   1281.99 o 
  12  26   1     5004.85     4857.58   1003.85 o 
  13  26   1    15801.56    12418.47   2261.92 o 
 -12  27   1     7289.55     5409.45   1832.42 o 
 -11  27   1    11367.11    12571.50   2160.96 o 
 -10  27   1     3794.18     3507.19    763.89 o 
  -9  27   1    13946.87    14028.77   1975.78 o 
  -8  27   1     6991.82     7700.06   1683.69 o 
  -7  27   1    12817.30    15678.97   1476.33 o 
  -6  27   1    18691.68    18520.08    797.50 o 
  -5  27   1     2836.81     2400.58    308.97 o 
  -4  27   1    30215.32    30962.10    911.07 o 
  -3  27   1     6558.11     5602.88    492.48 o 
  -2  27   1    48535.64    49414.94   1344.33 o 
  -1  27   1      795.84     1197.19    165.01 o 
   0  27   1    25373.40    25809.01    772.44 o 
   1  27   1     9785.74     9292.61    503.33 o 
   2  27   1    25071.74    23042.33    961.79 o 
   3  27   1    21413.69    21689.10   1661.89 o 
   4  27   1    10765.50    10027.96    912.51 o 
   5  27   1    10126.55     9863.50    573.76 o 
   6  27   1    12316.07    11899.66    939.17 o 
   7  27   1    13652.38    12825.63   1249.73 o 
   8  27   1    11974.80     9901.64   1584.32 o 
   9  27   1    14435.54    15243.60   1774.46 o 
  10  27   1    15329.86    16612.91    843.04 o 
  11  27   1    18903.42    20232.96   1387.83 o 
  12  27   1    13773.77    11819.83   1935.86 o 
 -11  28   1     2917.36     2156.38    394.13 o 
 -10  28   1     3097.31     3306.35    632.29 o 
  -9  28   1     2596.61     2731.64    662.37 o 
  -8  28   1      493.65      464.83    342.36 o 
  -7  28   1     5225.17     5549.07   1474.28 o 
  -6  28   1     5631.59     4315.91    747.70 o 
  -5  28   1    34796.02    31883.98   1000.74 o 
  -4  28   1     3007.96     3054.45    433.78 o 
  -3  28   1    47595.11    48193.39   1575.11 o 
  -2  28   1     7635.06     7617.60    862.11 o 
  -1  28   1    31982.95    30108.55    850.05 o 
   0  28   1    18093.89    18300.38    606.75 o 
   1  28   1    32685.00    33262.29    993.03 o 
   2  28   1    28201.32    27975.41    847.32 o 
   3  28   1    35000.36    34213.61   1185.13 o 
   4  28   1    37434.50    36912.75   1098.62 o 
   5  28   1    27300.28    26885.76   1332.35 o 
   6  28   1    25425.66    24422.07   1131.31 o 
   7  28   1     8942.96     6911.93    889.30 o 
   8  28   1     8819.92     9470.36   2150.85 o 
   9  28   1     6199.89     6516.93   1445.82 o 
  10  28   1     3135.08     3624.40   1080.11 o 
  11  28   1     8435.06     7749.45   1730.74 o 
 -11  29   1    14744.58    16506.10   2604.89 o 
 -10  29   1     3310.69     3297.53    668.04 o 
  -9  29   1    21122.71    23046.89   1294.50 o 
  -8  29   1     1065.81     1298.40    493.96 o 
  -7  29   1    29236.18    30833.10   2021.06 o 
  -6  29   1     4774.99     4775.27   1414.48 o 
  -5  29   1    30793.28    28836.53   2182.48 o 
  -4  29   1    11502.49    10782.08   1180.84 o 
  -3  29   1    10007.70     8677.76    815.71 o 
  -2  29   1      489.73      466.43    168.12 o 
  -1  29   1     6166.84     5632.93    618.52 o 
   0  29   1     6758.10     5798.42    550.24 o 
   1  29   1     5934.35     6462.24    778.63 o 
   2  29   1     2767.28     3093.10    450.45 o 
   3  29   1    41262.24    40077.61   1463.33 o 
   4  29   1     6468.01     5851.25    790.99 o 
   5  29   1    24603.14    22785.74    933.24 o 
   6  29   1    12751.71    11751.22   1137.95 o 
   7  29   1    15997.19    15485.65    585.47 o 
   8  29   1    15933.76    14690.26    591.51 o 
   9  29   1      381.73      222.00    120.04 o 
  10  29   1    17281.57    17908.59    853.12 o 
  11  29   1     5081.56     4209.85   1439.68 o 
 -10  30   1     6443.69     4280.65    945.46 o 
  -9  30   1     2454.46     1908.01    605.20 o 
  -8  30   1    11470.04    11691.07   1448.53 o 
  -7  30   1     7757.20     6694.56   1581.69 o 
  -6  30   1    23246.32    24209.61   1054.79 o 
  -5  30   1    12795.48     9619.37   2930.56 o 
  -4  30   1    13543.37    13300.09   1064.50 o 
  -3  30   1    24987.92    21390.69    860.93 o 
  -2  30   1     3777.41     3166.00    414.85 o 
  -1  30   1    19382.24    18855.29    781.27 o 
   0  30   1     3002.79     3030.31    525.68 o 
   1  30   1    20527.55    19535.95   1065.91 o 
   2  30   1    14142.55    14032.33    789.10 o 
   3  30   1    26157.44    24325.19    898.66 o 
   4  30   1    33695.59    32886.11   1470.97 o 
   5  30   1    10532.77     8954.40   1462.19 o 
   6  30   1    24212.11    25352.21   1161.13 o 
   7  30   1     3352.96     2558.26    541.05 o 
   8  30   1    14727.50    15823.21    808.69 o 
   9  30   1     9983.40     8158.10   1601.27 o 
  10  30   1     9123.00     6823.18   1830.92 o 
  -9  31   1     1647.75     1684.19    339.76 o 
  -8  31   1      365.19      295.51    147.97 o 
  -7  31   1     3648.97     2823.31    782.22 o 
  -6  31   1     5469.40     4091.28    875.82 o 
  -5  31   1     8281.73     7095.96   1517.27 o 
  -4  31   1    15363.79    14558.66    547.53 o 
  -3  31   1     8938.38     7573.64   1298.11 o 
  -2  31   1    22000.24    21036.27    748.17 o 
  -1  31   1    11058.63    10432.49   1114.87 o 
   0  31   1    15190.83    14197.83    790.06 o 
   1  31   1    13003.29    10993.40    971.48 o 
   2  31   1    13247.00    14539.49   1322.29 o 
   3  31   1    19739.93    16766.48   1008.79 o 
   4  31   1     7625.38     6583.33   1477.29 o 
   5  31   1    20291.92    20114.85    854.63 o 
   6  31   1     8904.74     7927.48   1736.14 o 
   7  31   1     8093.48     8710.83   1043.63 o 
   8  31   1     2039.36     1168.42    481.41 o 
   9  31   1     3665.26     3676.66    572.94 o 
  -8  32   1    15222.86    16023.37    734.87 o 
  -7  32   1     3185.55     3278.12    798.02 o 
  -6  32   1    18791.55    20717.82   1338.40 o 
  -5  32   1      348.48      556.58    181.63 o 
  -4  32   1    20316.27    21106.92    873.29 o 
  -3  32   1     4399.65     5500.10    980.43 o 
  -2  32   1     7193.82     7205.94   1052.49 o 
  -1  32   1     3259.95     3411.31    439.38 o 
   0  32   1     6519.31     5159.12   1056.89 o 
   1  32   1     4429.13     4355.95    757.59 o 
   2  32   1     7966.50     7691.62    904.59 o 
   3  32   1     1978.33     1807.10    478.24 o 
   4  32   1     7924.82     6824.71    375.23 o 
   5  32   1     1521.97     1248.55    528.11 o 
   6  32   1    16284.35    16210.36    570.26 o 
   7  32   1    12195.39    10584.82   1550.56 o 
   8  32   1     9778.13     7035.27   1247.15 o 
  -7  33   1     7634.98     6064.22    925.64 o 
  -6  33   1     8846.66     8216.54   1364.28 o 
  -5  33   1    14754.65    11408.00   1585.52 o 
  -4  33   1     6111.91     4966.08   1202.85 o 
  -3  33   1     9435.10    10052.58    541.94 o 
  -2  33   1    19535.44    17181.27   1035.99 o 
  -1  33   1     1390.23     1266.98    224.25 o 
   0  33   1     2111.16     1810.21    318.12 o 
   1  33   1     3478.12     3870.93    478.82 o 
   2  33   1    15238.52    15321.92    462.98 o 
   3  33   1     8411.65     7739.06    871.70 o 
   4  33   1     8855.76     7298.41   1320.90 o 
   5  33   1    15297.75    16036.39    561.75 o 
   6  33   1     4031.52     3728.25    983.51 o 
   7  33   1     6926.76     5533.25   1197.04 o 
  -6  34   1     2293.50     1929.87    752.18 o 
  -5  34   1     5996.45     4910.84    874.93 o 
  -4  34   1     7325.38     6981.68   1129.47 o 
  -3  34   1     7456.71     6888.62    863.89 o 
  -2  34   1      304.62      418.91    269.31 o 
  -1  34   1    12928.36    11925.05    946.05 o 
   0  34   1     4325.33     3899.83    674.11 o 
   1  34   1     9750.52    10599.90    732.00 o 
   2  34   1     8323.97     7519.08   1093.09 o 
   3  34   1    10583.96    10115.79    408.98 o 
   4  34   1    16031.91    16361.12    545.12 o 
   5  34   1     8760.27     9747.72   1125.29 o 
   6  34   1     8495.87     7981.96    423.70 o 
  -4  35   1     5051.29     3860.57    615.95 o 
  -3  35   1    12473.18    11825.05    971.19 o 
  -2  35   1       58.84      170.30    129.63 o 
  -1  35   1     5392.22     4183.45    724.35 o 
   0  35   1      918.82      854.89    166.82 o 
   1  35   1     3638.27     2873.51    545.57 o 
   2  35   1     2090.11     1857.37    359.36 o 
   3  35   1     1918.53     1627.47    337.73 o 
   4  35   1      622.71      651.09    220.58 o 
  -1  36   1     4981.94     3812.40   1172.67 o 
   0  36   1     3206.36     1934.27    591.31 o 
   1  36   1     3198.52     2206.48    658.25 o 
   4 -35   2      601.28      235.54    195.72 o 
   4 -34   2    18583.45    17550.24   2140.12 o 
   5 -34   2    23134.90    20984.88   1445.31 o 
   6 -34   2    11591.88     9225.75   1293.19 o 
  -7 -33   2     5529.94     5555.12    870.19 o 
  -6 -33   2      522.02      330.39    135.20 o 
  -5 -33   2     8961.88     8912.88   1556.61 o 
  -4 -33   2     1622.86     1187.60    410.59 o 
   4 -33   2     9520.61    10781.95   1051.18 o 
   5 -33   2    14523.98    14623.15   2095.16 o 
   6 -33   2     2365.20     2612.22    500.03 o 
   7 -33   2     6733.41     5462.64   1063.89 o 
  -8 -32   2    43794.43    41461.82   1609.40 o 
  -7 -32   2     3324.09     3188.05    960.35 o 
  -6 -32   2    63769.29    60011.57   1602.82 o 
  -5 -32   2     5158.65     5897.37   1144.98 o 
  -4 -32   2    44647.03    46713.53   1675.81 o 
   3 -32   2      707.14     1080.63    300.33 o 
   4 -32   2     2075.53     2195.74    603.52 o 
   5 -32   2     1607.65     1620.03    254.76 o 
   6 -32   2     5317.49     5246.31    658.46 o 
   7 -32   2    21681.19    21487.81   1486.04 o 
   8 -32   2     3395.99     2078.68    403.62 o 
  -9 -31   2       98.90      510.19    378.56 o 
  -8 -31   2      331.95      199.57    186.13 o 
  -7 -31   2      554.10      276.34     88.19 o 
  -6 -31   2     1663.30     1514.42    465.68 o 
  -5 -31   2      833.35      914.09    221.86 o 
  -4 -31   2    16195.56    16358.34   1312.44 o 
  -3 -31   2      664.75     1367.41    486.77 o 
   3 -31   2    21135.74    20107.98   1866.25 o 
   4 -31   2    36665.19    33191.95   1623.52 o 
   5 -31   2    27131.99    28691.36   1067.69 o 
   6 -31   2    14575.00    15382.12    606.90 o 
   7 -31   2    22601.68    23138.36   1269.51 o 
   8 -31   2     3965.36     2200.69    464.91 o 
   9 -31   2     2761.78     4381.27    965.81 o 
 -10 -30   2     2346.90     2403.90    450.06 o 
  -9 -30   2     4172.14     3832.19    584.75 o 
  -8 -30   2     7981.81     9794.25   1093.57 o 
  -7 -30   2      424.93      848.92    211.94 o 
  -6 -30   2    28521.24    28901.84   1037.68 o 
  -5 -30   2    11834.94    13073.54   1901.14 o 
  -4 -30   2    18907.21    17839.36   1788.86 o 
  -3 -30   2    35587.24    35514.71   2122.38 o 
   3 -30   2    27307.55    26046.46   1616.90 o 
   4 -30   2    16079.08    17537.14   1647.90 o 
   5 -30   2     3853.95     3616.34    751.40 o 
   6 -30   2    24336.11    24104.79   1388.16 o 
   7 -30   2     5269.91     5192.89    613.34 o 
   8 -30   2     9224.87     9470.40   1678.21 o 
   9 -30   2    13884.67    13518.35   1178.24 o 
  10 -30   2     6449.16     6322.63    747.05 o 
 -11 -29   2    58344.00    58524.43   2173.25 o 
 -10 -29   2    22540.19    19682.26   1375.51 o 
  -9 -29   2    63611.87    63327.70   1678.12 o 
  -8 -29   2     2139.24     2092.50    340.39 o 
  -7 -29   2    84669.28    83107.93   2201.83 o 
  -6 -29   2     2232.22     1764.81    472.11 o 
  -5 -29   2    75645.15    76753.24   2268.44 o 
  -4 -29   2     6389.80     6057.17   1509.06 o 
  -3 -29   2    59249.30    59479.12   3010.49 o 
   2 -29   2     3646.89     3658.49   1020.78 o 
   3 -29   2     6673.63     7111.69   1350.03 o 
   4 -29   2     6017.73     6527.38   1452.90 o 
   5 -29   2    14335.05    15019.74   1911.19 o 
   6 -29   2    27246.66    25401.32   1480.41 o 
   7 -29   2    11340.79    10717.26   1430.75 o 
   8 -29   2    51490.59    55133.75   1940.04 o 
   9 -29   2     1999.31     2052.42    387.40 o 
  10 -29   2    45868.29    46419.16   1768.20 o 
  11 -29   2      209.64      365.94    237.72 o 
 -11 -28   2    14505.10    14818.59   1673.53 o 
 -10 -28   2      892.62      963.93    356.20 o 
  -9 -28   2     3740.03     4399.21    907.79 o 
  -8 -28   2     1613.43     1563.55    555.51 o 
  -7 -28   2      126.26      391.96    178.97 o 
  -6 -28   2     1049.98     1681.87    628.32 o 
  -5 -28   2     9391.82     7990.26   1182.01 o 
  -4 -28   2      749.27     1250.57    316.77 o 
  -3 -28   2    42745.71    42020.72   2229.91 o 
   2 -28   2    88957.81    89531.17   2721.60 o 
   3 -28   2    55426.20    54655.62   2931.80 o 
   4 -28   2    64917.20    66355.13   3470.50 o 
   5 -28   2    12696.16    12952.92   1165.80 o 
   6 -28   2    87763.98    93553.05   5214.98 o 
   7 -28   2    10344.00    10433.54   1945.05 o 
   8 -28   2    25157.39    27882.42   2665.03 o 
   9 -28   2      165.75      355.07    191.43 o 
  10 -28   2     5347.50     6059.11    818.21 o 
 -12 -27   2    22681.55    23008.48   1599.99 o 
 -11 -27   2     9892.50     9321.91   1025.72 o 
 -10 -27   2    11396.41     9499.56    926.66 o 
  -9 -27   2    17503.40    17014.21   1137.24 o 
  -8 -27   2     1464.14     1044.65    339.25 o 
  -7 -27   2    51585.48    49687.67   2557.56 o 
  -6 -27   2     4990.22     6798.94   1559.55 o 
  -5 -27   2    29075.62    28261.46   1436.74 o 
  -4 -27   2    23271.39    24688.18   1275.95 o 
  -3 -27   2    11017.27    11200.90   1267.36 o 
  -2 -27   2    47598.17    47633.48   1937.52 o 
   2 -27   2    44693.58    41836.64   1805.71 o 
   3 -27   2    49083.95    49542.11   2411.47 o 
   4 -27   2    15166.67    13981.29   2047.06 o 
   5 -27   2    42302.42    40312.99   2495.01 o 
   6 -27   2     2298.70     2227.65    611.51 o 
   7 -27   2    17030.44    16296.94   1177.53 o 
   8 -27   2    14409.05    15249.02   2075.25 o 
   9 -27   2     5444.03     5542.95    620.96 o 
  10 -27   2    24572.54    26567.94   1076.53 o 
  11 -27   2      376.72      428.93    252.89 o 
  12 -27   2    17496.36    18023.18   2369.63 o 
 -13 -26   2    15344.54    14727.53   1283.97 o 
 -12 -26   2    36929.10    36197.91   1515.48 o 
 -11 -26   2    23962.10    24201.96   1795.05 o 
 -10 -26   2    53456.49    51614.15   3083.23 o 
  -9 -26   2     6868.89     6911.76    651.23 o 
  -8 -26   2   100105.31   104051.98   2906.81 o 
  -7 -26   2      279.74      477.97    215.16 o 
  -6 -26   2   102692.66   101876.30   2994.12 o 
  -5 -26   2    13239.88    13532.93   1839.03 o 
  -4 -26   2    87393.58    87662.12   1621.57 o 
  -3 -26   2    18058.12    19127.74   2218.55 o 
  -2 -26   2    31454.55    31984.70   1413.38 o 
   2 -26   2     7029.23     6363.97    896.17 o 
   3 -26   2     5763.59     5589.71    929.88 o 
   4 -26   2     2966.19     3451.55    896.59 o 
   5 -26   2    45251.67    45281.81   1926.78 o 
   6 -26   2    12517.32    12431.81   1312.55 o 
   7 -26   2    80828.15    83591.87   3333.28 o 
   8 -26   2     1581.96     1642.53    568.64 o 
   9 -26   2    98634.63   105662.77   3439.98 o 
  10 -26   2      680.72     1155.53    373.06 o 
  11 -26   2    98120.89    98965.70   2491.29 o 
  12 -26   2      775.64      662.33    213.35 o 
 -13 -25   2    10856.87     9697.67    993.07 o 
 -12 -25   2    23303.92    25028.72   1397.18 o 
 -11 -25   2     5153.01     4368.50   1216.60 o 
 -10 -25   2     2607.02     3368.35    822.49 o 
  -9 -25   2      684.33      457.67    290.00 o 
  -8 -25   2     5576.98     4944.19    926.86 o 
  -7 -25   2     3345.89     2882.83    456.59 o 
  -6 -25   2    23130.90    20574.48   1222.13 o 
  -5 -25   2     2293.07     2363.99    646.63 o 
  -4 -25   2    62749.02    61046.99   2071.90 o 
  -3 -25   2    20287.42    19148.18   1401.91 o 
  -2 -25   2   143677.45   140470.23   3556.40 o 
   1 -25   2    70546.84    69086.72   2095.61 o 
   2 -25   2    69352.94    68349.59   2081.11 o 
   3 -25   2    55120.69    56748.25   1770.12 o 
   4 -25   2    11567.45    12522.55   1580.71 o 
   5 -25   2    67898.91    72586.53   2890.65 o 
   6 -25   2     3131.87     2910.79    549.87 o 
   7 -25   2    63352.11    63523.12   2436.84 o 
   8 -25   2       62.32      391.70    237.10 o 
   9 -25   2     8982.35     8349.55    702.41 o 
  10 -25   2     1186.50     1051.58    314.16 o 
  11 -25   2     3580.12     4339.81   1023.80 o 
  12 -25   2      193.05      707.68    298.28 o 
  13 -25   2    13636.98    14962.49    695.55 o 
 -14 -24   2     1626.33     1557.62    344.89 o 
 -13 -24   2     5450.25     5453.20    989.20 o 
 -12 -24   2    14149.99    14394.81   1273.45 o 
 -11 -24   2     2193.18     2092.13    545.13 o 
 -10 -24   2    17249.27    14096.42   1285.80 o 
  -9 -24   2     2908.04     3536.01    772.24 o 
  -8 -24   2    39106.92    37632.88   2048.32 o 
  -7 -24   2     2036.57     2044.49    508.12 o 
  -6 -24   2    23459.16    23996.40   1440.16 o 
  -5 -24   2    20382.74    18987.66   1644.21 o 
  -4 -24   2     3254.63     2201.66    602.63 o 
  -3 -24   2    44960.50    43263.38   2073.54 o 
  -2 -24   2     1111.86     1076.98    235.61 o 
   1 -24   2     9665.33     9891.31    861.14 o 
   2 -24   2    12320.50    12491.58   1204.86 o 
   3 -24   2      925.90     1247.94    505.64 o 
   4 -24   2    60773.83    64075.39   1989.49 o 
   5 -24   2     3279.47     3858.19    945.41 o 
   6 -24   2    11212.45    11056.67   1062.92 o 
   7 -24   2    20927.76    20624.10   1222.56 o 
   8 -24   2    13624.63    12513.75   2064.45 o 
   9 -24   2     4705.05     3504.46   1030.01 o 
  10 -24   2     1653.10     2412.31    814.66 o 
  11 -24   2    10871.92    11838.53    989.05 o 
  12 -24   2     7202.86     7565.06   1798.49 o 
  13 -24   2      245.80      536.44    234.19 o 
  14 -24   2    13755.45    12287.25   1006.54 o 
 -14 -23   2     2602.58     2491.78    692.57 o 
 -13 -23   2    39674.27    39152.10   1578.64 o 
 -12 -23   2     4630.82     4814.43    709.75 o 
 -11 -23   2    31398.87    32162.12   2090.25 o 
 -10 -23   2     4864.33     5923.42   1494.72 o 
  -9 -23   2   108176.73   106199.00   3519.42 o 
  -8 -23   2    13870.00    13060.74   1181.34 o 
  -7 -23   2    63576.03    64719.61   2231.78 o 
  -6 -23   2      869.01      675.25    169.39 o 
  -5 -23   2    81536.45    83148.03   2154.78 o 
  -4 -23   2     1995.13     1497.65    360.32 o 
  -3 -23   2     8641.32    10135.57    709.06 o 
  -2 -23   2       71.40      162.07    207.22 o 
  -1 -23   2     6552.31     6958.35    719.83 o 
   1 -23   2     5757.28     6302.08    869.13 o 
   2 -23   2     3497.27     3111.67    619.18 o 
   3 -23   2    19854.11    20126.10   1032.70 o 
   4 -23   2    49103.19    46602.85   1618.29 o 
   5 -23   2     4217.89     4376.35    685.31 o 
   6 -23   2    29832.63    30580.39   1947.85 o 
   7 -23   2     2941.93     3488.68    655.39 o 
   8 -23   2    70887.19    70837.98   5839.42 o 
   9 -23   2     2043.61     1505.62    484.44 o 
  10 -23   2    70794.80    74308.17   3639.00 o 
  11 -23   2     2957.44     3366.99    384.07 o 
  12 -23   2    53663.06    51518.25   2187.77 o 
  13 -23   2     8018.56    10039.41   1308.84 o 
  14 -23   2    29953.44    32169.18   3509.67 o 
 -14 -22   2    12961.49    10675.36    607.67 o 
 -13 -22   2     6607.90     4997.87   1433.43 o 
 -12 -22   2    12240.55    13305.55   2266.59 o 
 -11 -22   2     2632.34     2806.27    740.89 o 
 -10 -22   2     8461.58     9116.01   1694.45 o 
  -9 -22   2     3612.71     4556.65    674.53 o 
  -8 -22   2     8425.35     6764.41    973.05 o 
  -7 -22   2    29973.92    30045.64   1546.76 o 
  -6 -22   2    16735.94    15806.08   1798.86 o 
  -5 -22   2    47862.07    48072.09   1617.63 o 
  -4 -22   2    30810.06    30295.97   1576.36 o 
  -3 -22   2    53722.73    56300.70  14713.23 o 
  -2 -22   2    36750.50    34945.71   1583.66 o 
  -1 -22   2    89962.48    90570.26   2031.53 o 
   1 -22   2    42691.16    44554.72   1560.64 o 
   2 -22   2    44434.71    46063.86   1606.30 o 
   3 -22   2    10443.08     9655.82    625.71 o 
   4 -22   2    35166.88    36545.71   1595.94 o 
   5 -22   2     4212.52     4498.14    698.87 o 
   6 -22   2     2573.62     2628.66    540.15 o 
   7 -22   2     3171.46     2893.40    580.51 o 
   8 -22   2    18634.82    17430.39   1204.36 o 
   9 -22   2     1094.11     1100.21    319.10 o 
  10 -22   2     1752.11     1873.56    997.16 o 
  11 -22   2     7077.06     6937.70   1445.91 o 
  12 -22   2     6014.44     7366.57   1431.80 o 
  13 -22   2    18715.48    19113.09   1314.42 o 
  14 -22   2     4092.82     3750.64   1215.47 o 
 -15 -21   2     3147.09     2838.51    717.88 o 
 -14 -21   2      500.86      631.77    468.74 o 
 -13 -21   2     2079.80     1594.66    249.30 o 
 -12 -21   2     1238.27     1066.66    422.93 o 
 -11 -21   2     6106.67     5908.10   1403.28 o 
 -10 -21   2      126.31      346.46    188.08 o 
  -9 -21   2      742.39      845.48    255.53 o 
  -8 -21   2     2607.66     2506.03    750.28 o 
  -7 -21   2     3730.43     3731.43    526.48 o 
  -6 -21   2    18070.25    19300.58   1604.13 o 
  -5 -21   2    32523.50    33768.96   1457.67 o 
  -4 -21   2     9264.22     9059.20    641.57 o 
  -3 -21   2     9184.35     8068.44    850.29 o 
  -2 -21   2     6753.17     7374.44    409.07 o 
  -1 -21   2     4897.36     6039.43    879.60 o 
   1 -21   2      135.49      150.55    186.58 o 
   2 -21   2     7165.81     7725.28    670.76 o 
   3 -21   2     3091.79     2735.73    417.82 o 
   4 -21   2    32105.22    32897.99   1731.01 o 
   5 -21   2      102.67      268.46    171.62 o 
   6 -21   2    48464.09    50489.93   1732.90 o 
   7 -21   2     3040.11     3003.25    487.80 o 
   8 -21   2     4821.26     5483.01    642.86 o 
   9 -21   2     1771.51     1688.42    774.45 o 
  10 -21   2       78.42      458.17    243.77 o 
  11 -21   2    10530.30    11039.02   1790.36 o 
  12 -21   2     1091.07     2006.72    547.68 o 
  13 -21   2     1384.26     1680.13    298.59 o 
  14 -21   2     5718.76     4344.82    818.65 o 
  15 -21   2     1344.60     2079.05    505.05 o 
 -15 -20   2     7234.55     7794.80   1417.81 o 
 -14 -20   2    62215.09    60334.54   2372.01 o 
 -13 -20   2     8248.64     6519.99   1733.21 o 
 -12 -20   2    41849.71    44443.91   2440.39 o 
 -11 -20   2     3729.78     4346.34   1437.39 o 
 -10 -20   2    38047.84    39217.24   1710.30 o 
  -9 -20   2     5598.32     6584.07   1953.36 o 
  -8 -20   2    25130.67    25176.58   1372.92 o 
  -7 -20   2      934.34     1186.60    357.85 o 
  -6 -20   2     3277.72     2965.92    734.54 o 
  -5 -20   2     1421.42     1761.75    346.12 o 
  -4 -20   2     6939.48     7008.83    486.98 o 
  -3 -20   2    13658.03    12902.98    581.62 o 
  -2 -20   2       26.41      -98.24    133.73 o 
  -1 -20   2    39421.75    39649.00   1450.36 o 
   1 -20   2    21486.12    21357.27   1280.64 o 
   2 -20   2      463.31     1199.03    384.30 o 
   3 -20   2   110193.02   107776.02   2768.90 o 
   4 -20   2    21036.37    20658.18   1255.50 o 
   5 -20   2   127242.61   129970.52   2662.54 o 
   6 -20   2     2315.76     1917.32    262.54 o 
   7 -20   2    37144.22    37936.00   1917.86 o 
   8 -20   2    12266.83    12209.48   1238.77 o 
   9 -20   2    40854.27    41019.83   1391.53 o 
  10 -20   2     1624.51     2094.73    857.70 o 
  11 -20   2    16849.32    17234.80   1516.41 o 
  12 -20   2     5782.63     6336.23   1703.51 o 
  13 -20   2    10069.47    10871.61   1931.65 o 
  14 -20   2     2926.47     3643.55    849.73 o 
  15 -20   2     6687.48     5969.86   1685.20 o 
 -15 -19   2       33.31      223.02    137.50 o 
 -14 -19   2     4182.38     3339.20    787.43 o 
 -13 -19   2     1464.41     1263.36    386.37 o 
 -12 -19   2    11405.48    11724.55   2075.91 o 
 -11 -19   2     5539.29     6026.95   1288.37 o 
 -10 -19   2    13570.91    13608.07   1489.89 o 
  -9 -19   2    31175.38    28021.46   1042.04 o 
  -8 -19   2    44483.96    44807.90   1155.92 o 
  -7 -19   2    18827.46    19722.43    718.62 o 
  -6 -19   2    15956.50    15107.35    591.86 o 
  -5 -19   2   190759.48   199902.86   4354.11 o 
  -4 -19   2    53065.18    54106.79   2038.98 o 
  -3 -19   2   110915.14   108969.91   2108.91 o 
  -2 -19   2     1683.91     2144.12    305.50 o 
  -1 -19   2    87643.27    88571.95   2150.51 o 
   0 -19   2    16056.64    16818.41   3293.34 o 
   1 -19   2    83092.63    83617.56   2099.05 o 
   2 -19   2       44.11      229.41    135.88 o 
   3 -19   2    26288.60    28095.16   1287.51 o 
   4 -19   2      299.37      510.76    295.80 o 
   5 -19   2     2700.54     3129.18    742.63 o 
   6 -19   2    13676.18    14045.90    593.22 o 
   7 -19   2    10145.06    10408.18    502.86 o 
   8 -19   2    25068.15    25501.50    953.49 o 
   9 -19   2     2131.56     2615.06    402.98 o 
  10 -19   2    40216.90    37947.34   1272.05 o 
  11 -19   2    24604.38    23861.42   2439.97 o 
  12 -19   2    77811.48    77658.35   2725.23 o 
  13 -19   2     7832.79     9517.46   2068.35 o 
  14 -19   2    70995.67    74691.50   2162.91 o 
  15 -19   2     1047.90     1127.40    347.07 o 
 -16 -18   2     5090.86     3859.97   1711.24 o 
 -15 -18   2     5265.12     3528.17   1289.70 o 
 -14 -18   2     5242.68     4865.69   1456.50 o 
 -13 -18   2    19084.46    20211.50   1640.23 o 
 -12 -18   2       95.74      346.08    233.50 o 
 -11 -18   2    39770.67    39301.33   1729.25 o 
 -10 -18   2     8483.64     6449.52    960.84 o 
  -9 -18   2    16836.96    16146.07   2077.48 o 
  -8 -18   2    12603.25    12164.03    638.47 o 
  -7 -18   2     5989.89     5375.85    535.82 o 
  -6 -18   2    34608.29    33834.66    753.75 o 
  -5 -18   2     7963.66     8542.70    703.25 o 
  -4 -18   2   121099.82   120270.02   1921.07 o 
  -3 -18   2    11058.19    10282.92    578.33 o 
  -2 -18   2    61932.23    61843.79   1806.87 o 
  -1 -18   2    19328.14    18240.11   1055.43 o 
   0 -18   2    22631.04    23413.04   4590.96 o 
   1 -18   2    26097.05    24917.93   1016.32 o 
   2 -18   2      184.64      428.28    149.70 o 
   3 -18   2    74948.51    75715.05   1930.55 o 
   4 -18   2      820.07      817.46    298.13 o 
   5 -18   2    58767.07    61517.98   1210.02 o 
   6 -18   2    16381.00    16460.61    679.82 o 
   7 -18   2     1179.17     1562.77    305.90 o 
   8 -18   2    14202.13    14156.44    820.12 o 
   9 -18   2     1907.30     2238.67    408.21 o 
  10 -18   2     1398.75     1868.96    453.93 o 
  11 -18   2    11906.30    10138.38   1608.60 o 
  12 -18   2     9870.16    10615.46   1106.35 o 
  13 -18   2    15122.63    17946.53   2697.44 o 
  14 -18   2     1108.92     1309.75    454.15 o 
  15 -18   2    12266.33    13161.84    669.31 o 
  16 -18   2     1490.08     2189.04    722.32 o 
 -16 -17   2     3903.51     3136.99    688.16 o 
 -15 -17   2    63874.96    68411.71   4731.90 o 
 -14 -17   2    15167.77    18036.88   2355.70 o 
 -13 -17   2   102634.55   107513.05   3087.40 o 
 -12 -17   2    68699.72    66549.45   2148.35 o 
 -11 -17   2    19861.29    20438.25   1227.27 o 
 -10 -17   2    14314.58    15720.70   1186.23 o 
  -9 -17   2     9310.21     9877.08    905.77 o 
  -8 -17   2    21558.86    21796.39    836.02 o 
  -7 -17   2      314.20      486.53    199.11 o 
  -6 -17   2     8666.48     8644.01    598.88 o 
  -5 -17   2     6958.28     6727.28    492.21 o 
  -4 -17   2      564.65      997.91    348.97 o 
  -3 -17   2    11649.02    10769.18    676.78 o 
  -2 -17   2    86743.45    91932.14   2235.19 o 
  -1 -17   2      838.81      837.73    320.39 o 
   0 -17   2   147939.14   146076.45   2148.14 o 
   1 -17   2    36146.91    40045.97   1192.71 o 
   2 -17   2   291725.34   292145.31   3871.94 o 
   3 -17   2    53814.02    53254.76   1549.56 o 
   4 -17   2   358959.41   367206.19   5374.68 o 
   5 -17   2   146714.44   153844.80   1727.13 o 
   6 -17   2   154244.83   156958.81   2150.09 o 
   7 -17   2    77170.81    77966.91   1480.83 o 
   8 -17   2    58646.11    61136.74   1315.64 o 
   9 -17   2    45237.78    47629.08   1278.71 o 
  10 -17   2     2815.77     3084.75    430.52 o 
  11 -17   2    16949.63    15581.21   1286.29 o 
  12 -17   2      504.51      644.55    287.70 o 
  13 -17   2     4145.74     4763.23   1161.87 o 
  14 -17   2     4687.82     4265.58    696.69 o 
  15 -17   2    13456.47    13272.18   1338.99 o 
  16 -17   2      155.85      441.23    197.84 o 
 -16 -16   2      801.55      540.33    433.45 o 
 -15 -16   2     1611.45     2139.38    899.36 o 
 -14 -16   2       42.33      265.86    310.75 o 
 -13 -16   2    20785.59    24015.36   2461.03 o 
 -12 -16   2     2731.76     3528.66    873.30 o 
 -11 -16   2    34248.81    34531.75   1625.38 o 
 -10 -16   2    24739.94    25337.33    795.15 o 
  -9 -16   2    39671.88    37665.90   1218.53 o 
  -8 -16   2   150950.30   152329.77   2556.09 o 
  -7 -16   2    78274.48    77982.81   1473.54 o 
  -6 -16   2   288504.50   298140.47   3868.86 o 
  -5 -16   2    28746.74    28597.79    875.49 o 
  -4 -16   2   450111.56   460920.75   5913.62 o 
  -3 -16   2     9732.71     9259.67    564.09 o 
  -2 -16   2   142079.38   145775.77   3225.43 o 
  -1 -16   2     2604.27     2765.05    249.94 o 
   0 -16   2    97313.78    98826.84   2387.50 o 
   1 -16   2     5741.77     4989.46    296.02 o 
   2 -16   2     8040.35     9157.19   1065.56 o 
   3 -16   2    30637.23    27372.97   1276.45 o 
   4 -16   2     1183.59     1381.32    213.43 o 
   5 -16   2     1073.73     1381.65    243.95 o 
   6 -16   2    69427.09    65933.21   1418.98 o 
   7 -16   2    16048.41    14475.41    784.89 o 
   8 -16   2    19179.54    19088.60    720.69 o 
   9 -16   2    93967.29    93959.09   1942.40 o 
  10 -16   2    41464.75    42098.01   1343.41 o 
  11 -16   2   103730.54    98882.21   3950.50 o 
  12 -16   2    28452.47    28856.99   1571.02 o 
  13 -16   2   139080.09   149691.33   4952.01 o 
  14 -16   2     1079.31      935.03    357.31 o 
  15 -16   2    63194.03    62492.00   2741.86 o 
  16 -16   2     2021.42     2522.93    548.73 o 
 -17 -15   2    23277.32    24866.97   1759.15 o 
 -16 -15   2     1787.13     2397.73    593.74 o 
 -15 -15   2    11306.82    13728.68   1846.16 o 
 -14 -15   2    45670.70    48953.84   2436.04 o 
 -13 -15   2    21008.33    21863.80   2128.41 o 
 -12 -15   2    58185.29    56741.09   2353.70 o 
 -11 -15   2     1712.70     2079.53    579.69 o 
 -10 -15   2    71049.44    70580.54   1674.46 o 
  -9 -15   2     6102.16     6331.91    716.19 o 
  -8 -15   2     5461.00     5809.58    742.80 o 
  -7 -15   2    54701.08    55127.67   1414.24 o 
  -6 -15   2    15043.88    14145.78    518.84 o 
  -5 -15   2   134982.58   135383.80   2022.55 o 
  -4 -15   2     7679.15     7842.53    299.94 o 
  -3 -15   2   191621.66   189622.31   2335.81 o 
  -2 -15   2    40797.20    39830.98   1251.42 o 
  -1 -15   2   105531.75   111002.73   2476.71 o 
   0 -15   2    79622.62    80120.93   1211.58 o 
   2 -15   2   106496.21   107074.47   2464.39 o 
   3 -15   2      962.86     1340.53    293.95 o 
   4 -15   2   126107.28   122580.91   3988.33 o 
   5 -15   2    24999.02    24360.30    754.13 o 
   6 -15   2    64674.93    62448.39   2028.06 o 
   7 -15   2    48025.44    50264.21   1301.17 o 
   8 -15   2     7899.44     9969.35    906.72 o 
   9 -15   2    35731.17    36199.87   1392.26 o 
  10 -15   2     7577.76     7597.47    821.38 o 
  11 -15   2    26016.64    26987.14   1020.66 o 
  12 -15   2    47303.12    48418.95   2121.27 o 
  13 -15   2    12241.48    12219.75   1513.15 o 
  14 -15   2    33332.12    35280.73   2320.19 o 
  15 -15   2     4574.81     2845.62   1284.81 o 
  16 -15   2    17599.12    18805.62   1313.30 o 
  17 -15   2     5880.20     3803.03    972.46 o 
 -17 -14   2     7217.37     4840.77   1757.90 o 
 -16 -14   2   114877.61   117907.64   3309.16 o 
 -15 -14   2     8142.22     9694.73   1929.40 o 
 -14 -14   2   130509.14   133243.42   3802.55 o 
 -13 -14   2    76230.73    70433.90   2731.37 o 
 -12 -14   2   111346.77   114007.00   2215.44 o 
 -11 -14   2    84961.83    84593.57   2320.16 o 
 -10 -14   2    69189.47    67953.78   3900.16 o 
  -9 -14   2   142723.19   147432.34   4827.94 o 
  -8 -14   2    24600.82    23232.18    810.71 o 
  -7 -14   2    83612.98    80933.67   1700.76 o 
  -6 -14   2     8942.12     8995.57    594.56 o 
  -5 -14   2       99.24      498.43    162.09 o 
  -4 -14   2    29086.12    28312.24   1208.74 o 
  -3 -14   2    61828.24    62569.78   1367.00 o 
  -2 -14   2    63884.70    60671.73   1531.84 o 
  -1 -14   2   392799.09   395647.69   3676.98 o 
   0 -14   2      569.53     1168.06    203.63 o 
   1 -14   2   218448.03   207689.84   2186.15 o 
   2 -14   2    15075.10    15850.32   1067.03 o 
   3 -14   2   544395.50   537937.63   7180.96 o 
   4 -14   2   137493.09   139271.33   3012.62 o 
   5 -14   2   283868.81   288677.59   2730.06 o 
   6 -14   2   191530.78   185573.63   4915.68 o 
   7 -14   2   122430.38   122533.70   1926.11 o 
   8 -14   2   248162.78   247959.55   4910.12 o 
   9 -14   2    10706.40    10545.34    955.58 o 
  10 -14   2    97022.34    98028.48   2379.78 o 
  11 -14   2     2295.90     2937.48    757.60 o 
  12 -14   2     7087.94     7539.71   1100.09 o 
  13 -14   2     4650.99     4152.63    910.96 o 
  14 -14   2      837.85      515.93    339.25 o 
  15 -14   2     8746.25     9246.49   1745.34 o 
  16 -14   2    23631.51    22212.19    841.51 o 
  17 -14   2     1393.84     2462.00    522.44 o 
 -17 -13   2     4015.82     3525.87   1235.83 o 
 -16 -13   2      567.91     1444.64    444.82 o 
 -15 -13   2     5941.33     6329.48   1017.42 o 
 -14 -13   2    22518.72    20750.69   2028.45 o 
 -13 -13   2     9418.30     9025.39    870.46 o 
 -12 -13   2    37515.18    35466.82   1634.76 o 
 -11 -13   2    54445.55    52303.51   1302.53 o 
 -10 -13   2   104258.48   101098.21   3178.98 o 
  -9 -13   2   233803.73   233489.41   3752.32 o 
  -8 -13   2   163242.55   160290.02   2266.57 o 
  -7 -13   2   251960.78   251040.70   6119.08 o 
  -6 -13   2    75887.26    73204.07   1533.41 o 
  -5 -13   2   457801.72   463739.19   5940.64 o 
  -4 -13   2    40299.69    39360.13   1053.50 o 
  -3 -13   2   367512.56   362317.97   3442.65 o 
  -2 -13   2     3037.68     3168.45    152.69 o 
  -1 -13   2   259625.67   252183.56   2410.61 o 
   0 -13   2    44938.84    44393.07    813.26 o 
   1 -13   2   226437.17   224861.36   2302.32 o 
   2 -13   2    91789.43    88571.61   2203.16 o 
   3 -13   2    22555.87    22236.30   1408.07 o 
   4 -13   2    14542.15    14257.69    682.29 o 
   5 -13   2     7819.98     7457.81    337.68 o 
   6 -13   2      851.66     1505.99    233.09 o 
   7 -13   2    85113.61    83667.09   2031.31 o 
   8 -13   2    11336.90    11374.08    431.91 o 
   9 -13   2    27876.88    27536.08    926.16 o 
  10 -13   2    44329.48    43089.79   4960.84 o 
  11 -13   2    42548.74    42014.66   2283.11 o 
  12 -13   2   133989.50   137015.11   3731.56 o 
  13 -13   2      796.88      684.54    405.74 o 
  14 -13   2   133042.72   132843.83   3998.90 o 
  15 -13   2      674.15     1318.92    447.43 o 
  16 -13   2    97590.59   100435.22   2905.52 o 
  17 -13   2     8810.17     8010.19   1287.94 o 
 -17 -12   2     3044.33     2521.68    850.35 o 
 -16 -12   2    56083.34    58068.78   2128.52 o 
 -15 -12   2     8388.92     8418.37   1927.92 o 
 -14 -12   2    29691.29    32576.81   3303.29 o 
 -13 -12   2    29452.59    27598.86   1793.37 o 
 -12 -12   2    30071.81    29353.91   1509.90 o 
 -11 -12   2    64602.70    62622.86   1856.70 o 
 -10 -12   2     1446.34     2330.38    557.35 o 
  -9 -12   2   113590.30   112623.11   2169.54 o 
  -8 -12   2    52217.62    52342.32   1146.66 o 
  -7 -12   2   102353.62   100181.12   1861.71 o 
  -6 -12   2   155700.92   159837.08   1975.03 o 
  -5 -12   2    73905.37    71539.12   1127.20 o 
  -4 -12   2   173928.97   171629.03   2119.56 o 
  -3 -12   2     8361.51     9600.16    471.40 o 
  -2 -12   2   258371.72   269204.66   2581.41 o 
  -1 -12   2    68172.18    65061.17   1599.84 o 
   0 -12   2   151027.17   158121.27   2533.67 o 
   1 -12   2   297916.56   288439.50   2872.19 o 
   2 -12   2    13636.41    13163.19    742.90 o 
   3 -12   2   147503.50   145851.92   2246.74 o 
   4 -12   2    68509.66    69272.92   1244.40 o 
   5 -12   2   187580.23   191073.72   2499.38 o 
   6 -12   2    62772.72    59441.29   1205.24 o 
   7 -12   2    21372.39    19566.94    757.49 o 
   8 -12   2   182320.30   184455.42   3628.84 o 
   9 -12   2     1580.02     2493.49    319.17 o 
  10 -12   2    65460.95    62196.09   1235.23 o 
  11 -12   2    41635.07    42298.95   1377.30 o 
  12 -12   2    30116.17    29037.65   1513.06 o 
  13 -12   2    56402.53    56230.66   2425.03 o 
  14 -12   2     1503.74     1552.32    547.90 o 
  15 -12   2    39327.71    42170.86   2143.14 o 
  16 -12   2     6432.49     3924.88   1208.55 o 
  17 -12   2    17763.13    17466.97   2727.61 o 
 -17 -11   2    98836.40   102605.23   2670.89 o 
 -16 -11   2    12091.29    12029.49   1540.58 o 
 -15 -11   2   134920.78   140015.08   4547.62 o 
 -14 -11   2    27209.55    27553.14   1951.88 o 
 -13 -11   2   106580.73   109013.40   2192.46 o 
 -12 -11   2   130476.45   129249.85   3628.77 o 
 -11 -11   2    94070.36    93777.94   1834.45 o 
 -10 -11   2    64284.95    64435.15   1469.40 o 
  -9 -11   2    26694.48    27371.51    965.62 o 
  -8 -11   2   123538.21   121231.39   1781.87 o 
  -7 -11   2     1346.87     2494.94    416.76 o 
  -6 -11   2       87.25      268.27    117.66 o 
  -5 -11   2     7543.27     6714.90    345.67 o 
  -4 -11   2      584.52     1019.19    480.51 o 
  -3 -11   2    63208.73    64125.65   1411.28 o 
  -2 -11   2    71984.59    68816.13   1706.91 o 
  -1 -11   2    14676.60    14401.55    562.68 o 
   0 -11   2   330133.84   339765.25   4248.47 o 
   1 -11   2     4740.69     5665.75    383.78 o 
   2 -11   2   270058.03   255802.00   2552.06 o 
   3 -11   2    53301.89    53192.18    962.59 o 
   4 -11   2   407966.31   409897.63   2780.52 o 
   5 -11   2   100729.14    96238.88   1565.65 o 
   6 -11   2   200746.25   197117.42   1783.75 o 
   7 -11   2   128614.16   122068.09   3652.36 o 
   8 -11   2   108101.52   107072.65   1897.48 o 
   9 -11   2   221452.45   219478.13   5058.82 o 
  10 -11   2     3418.00     2595.95    425.11 o 
  11 -11   2    56324.44    56540.35   1812.76 o 
  12 -11   2     2262.68     1840.81    467.85 o 
  13 -11   2    12000.72    14571.81   1611.42 o 
  14 -11   2    12150.22    10927.33   1898.86 o 
  15 -11   2     2624.64     3122.79    472.59 o 
  16 -11   2      243.17      694.52    241.21 o 
  17 -11   2    45196.63    46572.50   1577.30 o 
 -18 -10   2     6603.60     5184.56   1198.48 o 
 -17 -10   2     6053.08     5929.13   1650.45 o 
 -16 -10   2     3926.82     4283.10   1011.24 o 
 -15 -10   2    13927.57    12647.49   2876.19 o 
 -14 -10   2     3759.55     3425.97    652.34 o 
 -13 -10   2    25084.53    29540.66   2838.54 o 
 -12 -10   2     9228.36    11291.63   1358.07 o 
 -11 -10   2    90654.29    90184.06   1910.15 o 
 -10 -10   2    83424.13    80948.30   2662.61 o 
  -9 -10   2   242193.69   235804.00   3170.10 o 
  -8 -10   2   166032.67   164281.91   1863.19 o 
  -7 -10   2   110427.93   111212.63   2512.92 o 
  -6 -10   2   339039.28   344244.13   2966.94 o 
  -5 -10   2    10274.04     9701.08    466.93 o 
  -4 -10   2   382016.97   377361.41   2593.31 o 
  -3 -10   2     6958.96     6857.35    332.16 o 
  -1 -10   2    21424.61    19858.75   5537.69 o 
   0 -10   2   534162.25   533092.87   7711.10 o 
   1 -10   2   357217.28   386312.25   4887.02 o 
   2 -10   2   120039.03   116858.21   1589.78 o 
   3 -10   2     3203.75     3359.13    474.91 o 
   4 -10   2     7787.49     7827.22    838.37 o 
   5 -10   2     4144.90     4515.03    398.40 o 
   6 -10   2    49038.23    49891.51   1594.70 o 
   7 -10   2    27445.17    27884.02    796.08 o 
   8 -10   2   130164.44   123197.16   1557.12 o 
   9 -10   2    70941.68    72827.51   1453.40 o 
  10 -10   2    66843.85    68062.07   1413.62 o 
  11 -10   2   110518.46   109791.76   2434.47 o 
  12 -10   2    19586.97    16989.40   1842.62 o 
  13 -10   2   168016.47   166729.34   3094.65 o 
  14 -10   2     1040.65      828.08    330.78 o 
  15 -10   2   122099.15   121577.96   3467.57 o 
  16 -10   2     2653.38     2879.11   1106.93 o 
  17 -10   2   115933.22   118915.12   3022.18 o 
  18 -10   2    13216.54    10873.89   1943.42 o 
 -18  -9   2     7221.09     7185.08   1630.33 o 
 -17  -9   2    69417.82    69918.39   2167.32 o 
 -16  -9   2      256.26      526.59    278.86 o 
 -15  -9   2    43659.83    42615.42   2331.37 o 
 -14  -9   2     8348.12     9137.16   1724.78 o 
 -13  -9   2    13073.67    15236.12   2508.46 o 
 -12  -9   2    41772.23    37251.57   1736.01 o 
 -11  -9   2    11062.52    11388.45    623.25 o 
 -10  -9   2   153500.67   150714.78   2457.86 o 
  -9  -9   2     9417.91    10688.19    645.90 o 
  -8  -9   2   140084.84   132367.09  18251.63 o 
  -7  -9   2    78354.23    78107.72   1560.08 o 
  -6  -9   2   142086.00   145067.67   2384.62 o 
  -5  -9   2    87871.99    83832.70   1492.90 o 
  -4  -9   2     1935.65     3371.96    376.07 o 
  -3  -9   2    78723.50    76515.09   1107.27 o 
  -2  -9   2    30169.61    32095.59    633.02 o 
  -1  -9   2   157812.34   160114.80  44600.15 o 
   0  -9   2   223508.59   222761.52   2013.47 o 
   2  -9   2   139874.70   137025.55   1611.56 o 
   3  -9   2     1838.67     1861.69    559.53 o 
   4  -9   2   145246.17   139976.16   1733.34 o 
   5  -9   2    46218.62    42446.59    827.11 o 
   6  -9   2    36902.20    32523.21   2040.27 o 
   7  -9   2   267371.19   272425.94   2683.69 o 
   8  -9   2      658.61      724.01    205.12 o 
   9  -9   2   273994.84   272307.72   7564.41 o 
  10  -9   2    14076.42    13141.60    595.31 o 
  11  -9   2    66418.13    67020.59   2570.04 o 
  12  -9   2    50888.69    46588.60   1194.55 o 
  13  -9   2     2895.69     3910.80    595.58 o 
  14  -9   2    45565.38    48069.34   2636.15 o 
  15  -9   2     8389.55     8318.86   1351.03 o 
  16  -9   2    44115.63    46616.74   1795.87 o 
  17  -9   2    32399.07    32144.26   1269.51 o 
  18  -9   2    14577.31    14579.74   2835.25 o 
 -18  -8   2    92445.59    98417.24   3468.66 o 
 -17  -8   2     8190.96     8591.88    884.45 o 
 -16  -8   2   100021.35   108137.41   3595.70 o 
 -15  -8   2    14729.99    15682.92   1197.95 o 
 -14  -8   2    75265.35    78436.44   2509.42 o 
 -13  -8   2    41822.79    43925.72  10669.53 o 
 -12  -8   2    15162.64    16818.92   2245.41 o 
 -11  -8   2    50397.22    48249.90   1250.29 o 
 -10  -8   2    46351.25    47282.45   1281.29 o 
  -9  -8   2    78142.13    76181.46   1433.29 o 
  -8  -8   2      478.03     1092.45    231.46 o 
  -7  -8   2    41686.18    39480.89   1524.84 o 
  -6  -8   2     2642.05     2613.93    380.17 o 
  -5  -8   2    36639.43    36111.86    780.13 o 
  -4  -8   2    22104.30    22535.96    499.87 o 
  -3  -8   2     4752.69     4949.82    242.94 o 
  -2  -8   2    25863.45    26669.12    534.87 o 
  -1  -8   2   171982.92   170203.67  47409.27 o 
   0  -8   2     1449.78     1531.24    298.04 o 
   1  -8   2   483125.56   480797.88   5980.51 o 
   2  -8   2    77257.17    77786.09   1412.14 o 
   3  -8   2   258213.00   252461.02   2298.89 o 
   4  -8   2     7330.22     6285.92    500.05 o 
   5  -8   2   106239.72    97778.11   1318.81 o 
   6  -8   2   136190.38   136527.92   2534.88 o 
   7  -8   2   295831.97   301456.06   3927.10 o 
   8  -8   2    68498.44    62855.21   1306.12 o 
   9  -8   2    20928.19    19633.76    818.21 o 
  10  -8   2   108026.96   105137.46   2018.44 o 
  11  -8   2    11851.85    10972.85    613.85 o 
  12  -8   2      251.02      714.06    551.72 o 
  13  -8   2    31949.64    31809.91   1518.54 o 
  14  -8   2     2766.66     2571.03    592.97 o 
  15  -8   2      854.67     1499.87    475.14 o 
  16  -8   2    33604.27    36214.63   2409.72 o 
  17  -8   2      358.87      579.07    201.15 o 
  18  -8   2    26216.75    26923.31   1326.29 o 
 -18  -7   2    10759.20     9936.26   1911.80 o 
 -17  -7   2    10880.56    10018.22   2320.72 o 
 -16  -7   2      907.37     1504.67    494.31 o 
 -15  -7   2      435.30      369.46    363.13 o 
 -14  -7   2    30571.19    30589.79   1972.92 o 
 -13  -7   2    12397.35    11693.17   1457.45 o 
 -12  -7   2     9316.00    12048.11   2446.80 o 
 -11  -7   2    21719.97    21036.35    821.89 o 
 -10  -7   2   271260.59   268309.78   3741.26 o 
  -9  -7   2    98395.93   100109.21   1827.16 o 
  -8  -7   2   102319.37    98341.30   3491.43 o 
  -7  -7   2   560389.25   558308.62   4941.04 o 
  -6  -7   2   147857.78   147364.97   1873.90 o 
  -5  -7   2   149883.83   146660.83   1837.78 o 
  -4  -7   2      195.53      558.61    146.17 o 
  -3  -7   2   411049.75   406142.44   3602.32 o 
  -2  -7   2      764.91      950.54    158.73 o 
  -1  -7   2   516160.88   525159.81   6419.23 o 
   0  -7   2    11531.91    11516.65    486.53 o 
   1  -7   2   252823.25   256394.33   3259.09 o 
   2  -7   2   162165.39   159677.58  31451.08 o 
   3  -7   2     7900.35     7964.57    336.44 o 
   4  -7   2    14599.33    14432.13    431.53 o 
   5  -7   2    18351.17    17252.55   1038.61 o 
   6  -7   2     1268.94     1118.95    208.88 o 
   7  -7   2    79043.56    72581.30   1438.74 o 
   8  -7   2    48710.61    47983.75   1231.52 o 
   9  -7   2   100145.31    97022.73   1754.63 o 
  10  -7   2   132210.86   129960.64   1925.69 o 
  11  -7   2    26776.63    25612.44    920.70 o 
  12  -7   2   276058.81   270468.34   4534.55 o 
  13  -7   2     3686.08     3750.72    837.67 o 
  14  -7   2    96509.95    97585.73   3115.77 o 
  15  -7   2     2264.25     3170.65    782.68 o 
  16  -7   2   151215.89   158736.91   5614.97 o 
  17  -7   2     5364.29     6630.97   1889.68 o 
  18  -7   2    30898.58    28382.27   1344.08 o 
 -18  -6   2    27463.14    28046.56   1498.74 o 
 -17  -6   2      365.17      404.18    230.82 o 
 -16  -6   2    44659.39    44292.04   2244.26 o 
 -15  -6   2    17294.38    15664.76   1287.40 o 
 -14  -6   2     8696.19     8622.35   1369.99 o 
 -13  -6   2    18950.77    17854.00   1404.53 o 
 -12  -6   2      514.94      246.65    161.98 o 
 -11  -6   2    45538.27    42667.81   1714.51 o 
 -10  -6   2      169.54      625.38    155.50 o 
  -9  -6   2    86420.07    80033.90   1488.18 o 
  -8  -6   2    61172.24    60600.05   1031.93 o 
  -7  -6   2    48895.90    47342.98   1099.00 o 
  -6  -6   2    17020.19    15558.74    639.66 o 
  -5  -6   2      801.70     1525.91    393.46 o 
  -4  -6   2    83570.23    74688.81   1824.67 o 
  -2  -6   2   108127.63   105161.30   1256.06 o 
   0  -6   2   368802.06   379277.53   3750.83 o 
   2  -6   2     4512.20     3457.69    678.11 o 
   3  -6   2    24615.03    22439.37    517.45 o 
   4  -6   2     8009.03     8298.14    370.51 o 
   5  -6   2    17071.12    17124.52    692.32 o 
   6  -6   2    21410.56    18110.97    563.21 o 
   7  -6   2      634.65      587.06    260.31 o 
   8  -6   2    84073.52    79196.88   1300.09 o 
   9  -6   2    16790.64    15573.83    946.35 o 
  10  -6   2    83123.02    80781.05   2143.03 o 
  11  -6   2    12556.70    12694.52   1205.80 o 
  12  -6   2     6163.95     7411.31   1019.01 o 
  13  -6   2    25326.87    25717.80   1352.68 o 
  14  -6   2     5215.73     4653.79    920.93 o 
  15  -6   2    24565.54    23978.00   1647.49 o 
  16  -6   2    16355.64    15425.58    785.64 o 
  17  -6   2    24292.77    23329.20   1524.93 o 
  18  -6   2    20218.39    20289.29   1518.63 o 
 -18  -5   2     2090.05     1637.47    429.30 o 
 -17  -5   2    92365.86    93547.52   2726.74 o 
 -16  -5   2    13528.55    13532.32   1347.76 o 
 -15  -5   2    45909.77    46195.89   2475.90 o 
 -14  -5   2    11790.46    11724.61   1966.35 o 
 -13  -5   2    67221.80    69209.63   2240.40 o 
 -12  -5   2    33479.31    32990.84   1117.82 o 
 -11  -5   2      136.05      601.40    229.19 o 
 -10  -5   2    73328.23    70742.38   1496.50 o 
  -9  -5   2    14846.16    16201.80    859.70 o 
  -8  -5   2    93052.63    91279.34   2101.47 o 
  -7  -5   2     2502.53     4484.00    556.17 o 
  -6  -5   2     9609.21    11390.34    542.16 o 
  -5  -5   2   114847.07   116058.85   1908.94 o 
  -4  -5   2    31845.99    31709.07    650.81 o 
  -3  -5   2    85757.70    87297.69   1074.30 o 
  -2  -5   2   207867.20   203481.33   2432.11 o 
  -1  -5   2     7417.73     7567.64    421.54 o 
   0  -5   2   409101.00   428342.41  10977.26 o 
   1  -5   2    30647.78    29391.98    552.35 o 
   2  -5   2   278187.13   282710.84   3519.51 o 
   3  -5   2    82909.59    79686.15   1886.42 o 
   4  -5   2    61201.97    58228.94   1040.18 o 
   5  -5   2   187668.06   184847.14   1777.96 o 
   6  -5   2   114596.27   114117.30   1506.11 o 
   7  -5   2   236995.53   238793.59   3900.11 o 
   8  -5   2   109582.59   110198.88   3901.85 o 
   9  -5   2   241556.48   237393.00   3340.76 o 
  10  -5   2     9834.99     9603.24    488.73 o 
  11  -5   2     1314.17     1676.13    372.01 o 
  12  -5   2    18469.59    18591.15    796.27 o 
  13  -5   2     3643.99     3920.39    784.59 o 
  14  -5   2    10759.46     9029.44   1579.79 o 
  15  -5   2    15063.84    15007.12   1610.25 o 
  16  -5   2     2387.20     2966.36    675.38 o 
  17  -5   2    22378.23    23801.40   1085.97 o 
  18  -5   2     1670.82     2160.99    465.91 o 
 -18  -4   2      780.71      581.95    373.98 o 
 -17  -4   2    14851.93    14466.60   1285.03 o 
 -16  -4   2      565.50      849.64    327.32 o 
 -15  -4   2     2541.44     2015.42    673.05 o 
 -14  -4   2    19939.37    20800.12   2460.60 o 
 -13  -4   2      128.29      501.47    200.14 o 
 -12  -4   2    33520.14    31772.52   1125.91 o 
 -11  -4   2    22240.79    22621.51   1009.64 o 
 -10  -4   2    74512.90    76145.47   1530.86 o 
  -9  -4   2    91995.20    84815.97   1574.60 o 
  -8  -4   2   136748.69   131401.05   2156.30 o 
  -7  -4   2    32493.65    30254.87    686.09 o 
  -6  -4   2   274075.81   269918.59   2752.33 o 
  -5  -4   2     6529.65     6225.60    308.39 o 
  -4  -4   2   131474.72   124828.84   3797.40 o 
  -3  -4   2     5599.17     4939.02    223.45 o 
  -2  -4   2   338690.97   331385.91   4139.10 o 
  -1  -4   2    79510.45    82210.87   1750.82 o 
   0  -4   2   192200.52   190652.17   5803.75 o 
   1  -4   2   166771.48   162847.56  45361.39 o 
   2  -4   2     2326.26     2535.60    133.33 o 
   3  -4   2   161234.75   162990.39  32105.24 o 
   5  -4   2    34600.28    36325.46    707.76 o 
   6  -4   2    29461.92    28664.33    604.87 o 
   7  -4   2   123403.16   131510.06   1710.45 o 
   8  -4   2    75450.55    71566.67   1306.64 o 
   9  -4   2    83583.62    79806.88   2530.24 o 
  10  -4   2    31119.79    29819.71   1022.94 o 
  11  -4   2   146961.52   143813.89   2363.87 o 
  12  -4   2    16085.68    16224.58    724.92 o 
  13  -4   2   117644.09   112988.18   3016.64 o 
  14  -4   2     2274.77     2623.93    891.18 o 
  15  -4   2    69212.63    59434.36   3144.26 o 
  16  -4   2      228.42      412.66    267.78 o 
  17  -4   2    51100.84    48369.71   2421.21 o 
  18  -4   2    15944.75    15272.02   1316.96 o 
 -17  -3   2     7611.74     8743.28   1409.65 o 
 -16  -3   2    14576.72    13946.52   1952.44 o 
 -15  -3   2     7144.81     8281.69   1665.34 o 
 -14  -3   2     6291.07     6054.74   1337.18 o 
 -13  -3   2    14759.58    14352.49   2055.79 o 
 -12  -3   2    19759.32    18871.45   1637.99 o 
 -11  -3   2     2178.09     2502.14    416.04 o 
 -10  -3   2     7133.49     5370.40   1113.21 o 
  -9  -3   2    42031.11    41026.59   1803.05 o 
  -8  -3   2    17571.77    16811.13    711.60 o 
  -7  -3   2    67355.62    68209.52   1278.51 o 
  -6  -3   2      724.51      795.71    206.13 o 
  -5  -3   2    55105.75    51793.91   1002.19 o 
  -4  -3   2    16485.47    16091.80    506.23 o 
  -3  -3   2     6173.36     5683.61    278.37 o 
  -2  -3   2    49810.43    49859.50   1208.14 o 
  -1  -3   2     3922.67     4550.48    287.80 o 
   1  -3   2    83379.50    81934.75   1370.75 o 
   2  -3   2    79742.02    78356.75   1135.33 o 
   3  -3   2     9650.84     9600.94    329.37 o 
   4  -3   2    12013.23    11027.67    382.78 o 
   5  -3   2    23285.70    22846.94    792.60 o 
   6  -3   2     5231.29     5818.33    314.98 o 
   7  -3   2      455.96     1744.69    461.77 o 
   8  -3   2      387.08     1248.63    463.89 o 
   9  -3   2     3636.24     4423.76    635.22 o 
  11  -3   2     1201.22     1866.76    336.70 o 
  12  -3   2     7302.71     6228.67   1050.55 o 
  13  -3   2    40853.89    41046.71   1898.10 o 
  14  -3   2     4864.12     4683.41   1017.61 o 
  15  -3   2     3010.10     2436.97    696.91 o 
  16  -3   2     4168.66     3960.19   1156.31 o 
  17  -3   2    16844.23    17994.77   1005.24 o 
  18  -3   2     8104.85     6633.93   2158.35 o 
 -18  -2   2    43137.10    43657.84   1624.00 o 
 -17  -2   2     4182.38     3824.46   1025.83 o 
 -16  -2   2    46255.34    44449.88   2244.92 o 
 -15  -2   2    16383.06    16048.09   1317.10 o 
 -14  -2   2   103604.07   107297.12   2178.48 o 
 -13  -2   2    16081.79    17573.36   1333.80 o 
 -12  -2   2    38337.34    38966.61   1241.43 o 
 -11  -2   2    30389.02    27833.13   1006.77 o 
 -10  -2   2    42241.21    42779.70   1662.48 o 
  -9  -2   2    30952.49    29725.15   1228.36 o 
  -8  -2   2    62085.14    61629.33   1055.57 o 
  -7  -2   2     1946.45     2508.43    417.29 o 
  -6  -2   2     3477.56     3657.52    445.47 o 
  -5  -2   2     5776.00     5911.92    551.48 o 
  -4  -2   2   312169.94   308706.09   4111.37 o 
  -3  -2   2    44821.00    43655.94    780.64 o 
  -2  -2   2   138263.53   138576.53   1599.72 o 
   2  -2   2    36318.02    36584.39   2003.19 o 
   5  -2   2    48517.48    47612.24   1765.89 o 
   6  -2   2    58541.35    57446.70   1740.61 o 
   7  -2   2    90662.52    92978.99   1270.76 o 
   8  -2   2   297938.16   300075.50   2660.67 o 
   9  -2   2    27693.21    28715.88    851.76 o 
  10  -2   2     8107.41     7179.43    872.35 o 
  11  -2   2      655.03      680.11    197.35 o 
  12  -2   2    25742.30    24917.19    954.50 o 
  13  -2   2    68837.81    66256.30   2163.32 o 
  14  -2   2     1608.16     2364.32    711.94 o 
  16  -2   2     4933.64     5452.63   1515.45 o 
  17  -2   2    12126.71    10027.29   2539.60 o 
  18  -2   2    13393.01    14087.79   1518.76 o 
 -18  -1   2     8511.43     4880.82   1372.54 o 
 -17  -1   2    16710.18    15851.14   1966.22 o 
 -16  -1   2     1232.49     1648.00    634.57 o 
 -15  -1   2    15458.35    16666.02   1367.63 o 
 -14  -1   2     4353.00     5429.38   1239.70 o 
 -13  -1   2   171708.63   170017.05   4326.32 o 
 -12  -1   2      137.76      200.55    240.33 o 
 -11  -1   2    10914.41    11666.16   1211.06 o 
 -10  -1   2     6286.07     6934.13    892.54 o 
  -9  -1   2    83608.57    79730.69   1720.14 o 
  -8  -1   2     2265.57     3767.35    399.21 o 
  -7  -1   2    73308.94    76059.99   3168.04 o 
  -6  -1   2      157.15      928.58    321.90 o 
  -5  -1   2   172195.14   168313.17  33156.70 o 
  -4  -1   2     7937.74     7028.86    554.42 o 
  -3  -1   2    54553.50    51087.77   1262.55 o 
  -2  -1   2    18097.52    16404.29    631.54 o 
   2  -1   2    77814.72    81495.05   1369.47 o 
   3  -1   2   141227.95   140065.47   3035.52 o 
   4  -1   2    89338.55    90469.83   2175.60 o 
   5  -1   2   330295.72   329871.25   4957.54 o 
   6  -1   2    99360.90    98276.46   1364.95 o 
   7  -1   2    17273.20    18733.52    604.06 o 
   8  -1   2    95060.21    95521.65   1624.55 o 
   9  -1   2    22802.95    21599.94    878.37 o 
  10  -1   2    54862.08    54249.08   1752.27 o 
  11  -1   2     3880.66     4073.36    618.73 o 
  12  -1   2    31168.95    30779.27   1329.79 o 
  13  -1   2     7199.69     8665.56   1429.85 o 
  14  -1   2    23021.18    23019.63   1414.16 o 
  15  -1   2      352.34      609.87    301.91 o 
  16  -1   2    18314.46    20622.62    825.96 o 
  17  -1   2       74.54      455.49    256.74 o 
  18  -1   2    21070.82    19372.79   1384.87 o 
 -18   0   2      125.59      423.88    326.76 o 
 -17   0   2      472.00      768.98    346.43 o 
 -16   0   2      118.06      717.31    471.75 o 
 -15   0   2      713.90      993.90    544.66 o 
 -14   0   2        3.32      502.71    222.19 o 
 -13   0   2     8383.73     9698.55   1414.19 o 
 -12   0   2      156.90      305.58    201.37 o 
 -11   0   2      640.99     1003.03    205.54 o 
 -10   0   2      172.45      513.79    243.65 o 
  -9   0   2     2958.73     3357.92    425.96 o 
  -8   0   2        3.10      250.82    158.76 o 
  -7   0   2     2364.54     3026.94    839.90 o 
  -6   0   2      682.92      676.39    214.45 o 
  -5   0   2      898.43     1481.28    221.34 o 
  -4   0   2      236.27      408.49    122.97 o 
  -3   0   2       13.22      301.06    159.49 o 
  -2   0   2        6.24      610.58    159.92 o 
   2   0   2      123.92      326.55     66.29 o 
   3   0   2      363.84      874.68    159.06 o 
   5   0   2      144.53      250.72    111.91 o 
   6   0   2     1434.91     2138.11    337.93 o 
   7   0   2       22.35      414.14    158.80 o 
   8   0   2      586.46      997.18    231.93 o 
   9   0   2      231.66      392.15    148.63 o 
  10   0   2     1357.31     1440.94    373.28 o 
  11   0   2      140.20      292.64    203.34 o 
  12   0   2     2967.03     2869.12    603.37 o 
  13   0   2     2178.40     2275.90    683.45 o 
  14   0   2      766.70     1111.61    539.70 o 
  15   0   2       39.95      454.09    300.83 o 
  16   0   2     1257.84     1660.98    637.45 o 
  17   0   2      557.13      657.74    375.50 o 
  18   0   2     1093.87     1229.87    412.80 o 
 -18   1   2     8817.26     6602.88   2063.32 o 
 -17   1   2    16265.08    17023.11   1064.43 o 
 -16   1   2     1507.28     1873.96    670.34 o 
 -15   1   2    14848.07    13552.58   2806.19 o 
 -14   1   2     4889.79     4020.87   1091.50 o 
 -13   1   2   169261.75   154414.80   4127.81 o 
 -12   1   2       84.87      -96.80    194.17 o 
 -11   1   2    11559.40    11736.88    672.09 o 
 -10   1   2     6329.09     7090.52    904.48 o 
  -9   1   2    83493.90    78828.78   3491.32 o 
  -8   1   2     2560.92     3342.84    449.98 o 
  -7   1   2    73884.66    74699.48   1381.44 o 
  -6   1   2       17.21      382.77    202.19 o 
  -5   1   2   172818.53   175499.47   1705.78 o 
  -4   1   2     8223.81     7524.48    455.86 o 
  -3   1   2    55190.83    49922.92   1244.39 o 
  -2   1   2    18133.27    16378.86    633.31 o 
   2   1   2    78266.33    78775.67   1312.18 o 
   3   1   2   140144.52   142723.78   1667.97 o 
   4   1   2    89794.69    91522.74   2015.54 o 
   5   1   2   328745.13   324082.50   6050.08 o 
   6   1   2   100097.72   101514.13   2955.97 o 
   7   1   2    17056.36    18363.74   1313.73 o 
   8   1   2    94156.57    96986.20   3838.59 o 
   9   1   2    23009.39    21305.88    850.15 o 
  10   1   2    56061.51    57412.29   1281.30 o 
  11   1   2     3641.79     4579.29    710.67 o 
  12   1   2    31045.94    32219.25   1076.00 o 
  13   1   2     7574.36     9495.09   2038.22 o 
  14   1   2    24294.68    23294.46   1452.60 o 
  15   1   2      271.98      775.63    377.43 o 
  16   1   2    18553.46    18914.87   2318.43 o 
  17   1   2       97.49      897.46    305.06 o 
  18   1   2    20577.88    20138.63   1499.12 o 
 -18   2   2    43265.20    42206.00   2071.01 o 
 -17   2   2     4417.84     4433.67   1083.14 o 
 -16   2   2    45916.22    46329.42   2685.35 o 
 -15   2   2    16128.82    14383.95   1355.84 o 
 -14   2   2   105663.52   105016.66   2152.84 o 
 -13   2   2    16646.82    18063.66   2760.03 o 
 -12   2   2    39574.75    39574.43   1281.65 o 
 -11   2   2    29841.19    30343.01   1076.68 o 
 -10   2   2    43706.59    42783.77   2101.05 o 
  -9   2   2    31027.69    28614.08   1190.53 o 
  -8   2   2    62442.06    62834.75   1488.16 o 
  -7   2   2     2018.87     2073.37    284.40 o 
  -6   2   2     3422.01     3426.97    508.88 o 
  -5   2   2     5537.30     5221.17    275.09 o 
  -4   2   2   310496.53   306153.88   7091.38 o 
  -3   2   2    45231.05    42821.73    771.74 o 
  -2   2   2   139448.25   140105.92   2292.23 o 
   2   2   2    35675.47    36655.95    636.72 o 
   5   2   2    49170.71    48412.02    916.15 o 
   6   2   2    58906.30    56422.03   1778.89 o 
   7   2   2    88785.82    92676.77   1279.49 o 
   8   2   2   297377.25   298282.88   3000.75 o 
   9   2   2    27346.28    26302.15    801.11 o 
  10   2   2     8797.74     8190.35    811.42 o 
  11   2   2      408.58      760.14    210.42 o 
  12   2   2    25106.35    25523.39   1047.73 o 
  13   2   2    68278.19    65220.21   2135.31 o 
  14   2   2     1717.24     2011.65    647.58 o 
  15   2   2      345.98      370.63    371.02 o 
  16   2   2     5037.27     6195.42   2167.65 o 
  17   2   2    12501.13    11661.36   2464.02 o 
  18   2   2    13317.55    12200.42   2638.73 o 
 -18   3   2     1856.55     1841.99    580.51 o 
 -17   3   2     8911.06     7525.97   1568.86 o 
 -16   3   2    14786.62    14755.53    897.95 o 
 -15   3   2     6945.73     6587.44   1536.52 o 
 -14   3   2     3302.40     5090.10   1626.98 o 
 -13   3   2    14003.42    14094.84   1223.01 o 
 -12   3   2    18625.79    18919.39    981.14 o 
 -11   3   2     2601.11     2948.44    475.35 o 
 -10   3   2     4519.92     4457.70    746.05 o 
  -9   3   2    41862.64    41155.34    948.08 o 
  -8   3   2    16744.47    16223.13    597.28 o 
  -7   3   2    66713.66    69867.63   2600.54 o 
  -6   3   2      439.19      873.04    223.57 o 
  -5   3   2    54123.50    53980.45    992.93 o 
  -4   3   2    15823.82    15278.17    463.18 o 
  -3   3   2     6242.80     6037.36    400.72 o 
  -2   3   2    48855.77    47987.54   1169.05 o 
  -1   3   2     4251.08     4306.50    426.79 o 
   2   3   2    80447.38    80218.79   1974.50 o 
   3   3   2     9835.16     9804.12    332.13 o 
   4   3   2    12429.15    11331.03    549.60 o 
   5   3   2    24672.84    24797.49    556.84 o 
   6   3   2     5142.64     5473.57    815.94 o 
   7   3   2     3169.88     3202.43    499.83 o 
   8   3   2      481.80     1134.17    257.62 o 
   9   3   2     5477.12     7159.81    795.49 o 
  10   3   2     9518.92    10680.25   1205.55 o 
  11   3   2     2649.76     1999.02   1050.40 o 
  12   3   2     7267.33     7032.38    890.18 o 
  13   3   2    44167.09    41495.00   2022.69 o 
  14   3   2     4611.56     5156.05    892.91 o 
  15   3   2     2962.10     2439.10   1064.45 o 
  16   3   2     4075.98     3460.41    635.88 o 
  17   3   2    16763.18    17143.29    937.20 o 
  18   3   2     7863.18     7345.33   2030.42 o 
 -18   4   2      438.65      968.91    347.14 o 
 -17   4   2    16328.12    18429.51   1071.27 o 
 -16   4   2      135.26     1436.16    499.34 o 
 -15   4   2     2153.37     2867.46    652.82 o 
 -14   4   2    18647.00    20765.79   1305.07 o 
 -13   4   2      776.42      957.11    422.12 o 
 -12   4   2    32550.19    31847.73   1050.54 o 
 -11   4   2    21627.36    22635.29    794.76 o 
 -10   4   2    76242.61    74849.64   1670.52 o 
  -9   4   2    92688.22    90402.22   1668.71 o 
  -8   4   2   137229.67   132331.95   2180.95 o 
  -7   4   2    33664.38    32349.57   1544.63 o 
  -6   4   2   272267.66   267036.63   1953.25 o 
  -5   4   2     6918.36     6361.04    331.21 o 
  -4   4   2   132896.25   128870.52   1602.21 o 
  -3   4   2     5302.21     5136.74    247.03 o 
  -2   4   2   340359.41   339371.41   2989.96 o 
  -1   4   2    80127.02    85538.08   1437.33 o 
   1   4   2   166090.44   151873.78   6758.67 o 
   2   4   2     2231.36     2180.18    226.29 o 
   3   4   2   162445.39   141807.52   9609.50 o 
   5   4   2    35338.56    34227.12   1282.79 o 
   6   4   2    30095.33    30626.16    632.15 o 
   7   4   2   124832.63   135909.34   1781.68 o 
   8   4   2    74801.47    75849.72   1932.22 o 
   9   4   2    80294.92    77524.25   1457.59 o 
  10   4   2    30772.43    30277.24    949.80 o 
  11   4   2   148094.11   149264.17   2649.24 o 
  12   4   2    15440.96    16138.14   1288.89 o 
  13   4   2   114786.47   114268.40   3049.41 o 
  14   4   2     2657.56     3903.73    858.02 o 
  15   4   2    69575.32    69038.83   3590.06 o 
  16   4   2      363.53     1577.10    662.27 o 
  17   4   2    49727.37    51815.31   2170.73 o 
  18   4   2    16556.25    16956.37    768.37 o 
 -18   5   2     2165.28     1489.23    822.87 o 
 -17   5   2    91038.60    95100.25   2725.45 o 
 -16   5   2    13844.25    13781.61   1408.22 o 
 -15   5   2    46573.70    45317.79   2464.22 o 
 -14   5   2    14114.11    12108.00   1295.97 o 
 -13   5   2    69113.28    66789.23   2189.02 o 
 -12   5   2    34759.07    34054.18   1164.98 o 
 -11   5   2      296.11      306.70    386.00 o 
 -10   5   2    74393.47    73174.68   1516.53 o 
  -9   5   2    15159.29    14460.91    696.86 o 
  -8   5   2    94284.94    97378.30   1686.94 o 
  -7   5   2     2059.90     4034.02    447.50 o 
  -6   5   2     9388.65    10891.41    555.65 o 
  -5   5   2   112900.01   115260.02   1526.55 o 
  -4   5   2    32860.86    33867.46    693.99 o 
  -3   5   2    82390.29    88331.76   1727.06 o 
  -2   5   2   208252.20   206612.73   2619.74 o 
  -1   5   2     6988.66     8118.49    533.77 o 
   0   5   2   408259.88   422600.31   5222.78 o 
   1   5   2    30327.97    29366.18    967.42 o 
   2   5   2   281772.19   286703.25   3373.68 o 
   3   5   2    84889.38    81647.92   1010.02 o 
   4   5   2    60256.08    57966.83   1032.45 o 
   5   5   2   188194.09   184224.23   1772.95 o 
   6   5   2   113760.55   111883.07   1460.98 o 
   7   5   2   237673.20   238646.58   2625.97 o 
   8   5   2   107216.86   111352.88   2613.67 o 
   9   5   2   239110.83   232781.58   3566.50 o 
  10   5   2     8449.97     8846.63    670.25 o 
  11   5   2     1585.99     1664.09    656.87 o 
  12   5   2    18905.92    20585.91   1167.84 o 
  13   5   2     3325.75     4405.02   1183.08 o 
  14   5   2    10840.33    10616.29   1842.24 o 
  15   5   2    15221.29    14858.43   2348.75 o 
  16   5   2     2990.68     2990.19    680.35 o 
  17   5   2    22581.05    21520.96   1428.37 o 
  18   5   2     1845.53     1443.52    681.27 o 
 -18   6   2    28720.12    31756.75   1479.47 o 
 -17   6   2      146.54      373.79    303.34 o 
 -16   6   2    45731.50    48842.84   2468.77 o 
 -15   6   2    16526.73    16243.22   1574.55 o 
 -14   6   2     9418.08     9337.78   1733.58 o 
 -13   6   2    16862.67    18048.96   1641.49 o 
 -12   6   2      664.70      653.23    205.13 o 
 -11   6   2    45681.52    44976.30   1203.41 o 
 -10   6   2     1583.75     1154.91    374.15 o 
  -9   6   2    86216.41    84826.25   1578.67 o 
  -8   6   2    61469.77    60909.88   1049.67 o 
  -7   6   2    47792.93    45559.89   1083.34 o 
  -6   6   2    18881.04    17842.83    523.06 o 
  -5   6   2     1469.91     1223.31    232.95 o 
  -4   6   2    85783.77    78465.83   1034.48 o 
  -3   6   2    65526.79    62948.76   1109.13 o 
  -2   6   2   111113.42   104331.36   1239.44 o 
  -1   6   2   565283.69   565317.81   6894.53 o 
   0   6   2   368251.53   384619.56   4809.77 o 
   1   6   2   191199.31   191312.17   2422.02 o 
   2   6   2     2939.05     3205.99    372.58 o 
   3   6   2    25850.96    21874.14    458.80 o 
   4   6   2     8222.92     8023.68    331.81 o 
   5   6   2    15545.18    17032.06    686.14 o 
   6   6   2    20000.33    18083.24    526.23 o 
   7   6   2      522.89     1049.67    483.53 o 
   8   6   2    86005.05    82190.87   1360.68 o 
   9   6   2    18357.13    17553.90   1244.99 o 
  10   6   2    82321.39    81598.40   1647.15 o 
  11   6   2    10196.91    11328.38   1312.11 o 
  12   6   2     8909.34     8297.67    620.44 o 
  13   6   2    26052.86    26343.73   1273.25 o 
  14   6   2     5214.72     5651.39   1316.55 o 
  15   6   2    23932.13    22129.02   1912.55 o 
  16   6   2    13545.99    12946.11   2716.15 o 
  17   6   2    23546.18    23339.92   1113.08 o 
  18   6   2    18810.18    20427.27   1537.65 o 
 -18   7   2    11483.43     9258.16   2728.25 o 
 -17   7   2    10480.44     9751.69   1596.22 o 
 -16   7   2     1773.12     2070.69    638.62 o 
 -15   7   2      627.90      402.04    316.75 o 
 -14   7   2    30339.43    32191.82   2104.71 o 
 -13   7   2    11409.84    12623.42   2170.36 o 
 -12   7   2     8673.81     9136.42   1607.00 o 
 -11   7   2    20721.09    20876.92    827.60 o 
 -10   7   2   275508.69   266436.66   3556.92 o 
  -9   7   2    98699.07   101408.52   1927.98 o 
  -8   7   2   106024.76   101468.06   1822.05 o 
  -7   7   2   561333.81   565860.00   8647.55 o 
  -6   7   2   149183.53   145828.47   1866.56 o 
  -5   7   2   147777.38   144313.41   1846.34 o 
  -4   7   2        6.14      365.65    111.49 o 
  -3   7   2   411383.97   405127.53   3596.46 o 
  -2   7   2      507.05     1249.05    194.66 o 
  -1   7   2   517833.97   520942.38   6370.51 o 
   0   7   2    12014.40    11916.02   3327.70 o 
   1   7   2   252628.11   259503.20   3925.56 o 
   2   7   2   161128.42   157202.16   2935.43 o 
   3   7   2     6771.20     7399.02    335.34 o 
   4   7   2    14238.93    14901.59    488.86 o 
   5   7   2    17595.98    17361.11    490.98 o 
   6   7   2      820.00     1388.58    360.35 o 
   7   7   2    76062.48    74424.69   1968.65 o 
   8   7   2    48419.76    47641.89   1170.65 o 
   9   7   2    99782.14    98956.80   1796.20 o 
  10   7   2   132341.88   133025.37   1951.11 o 
  11   7   2    26019.76    25494.46    928.76 o 
  12   7   2   274270.00   281476.00   6630.63 o 
  13   7   2     3476.40     4060.26    693.53 o 
  14   7   2    95330.65   101775.77   3129.88 o 
  15   7   2     2956.12     3116.89    983.46 o 
  16   7   2   149043.77   149650.67   4912.71 o 
  17   7   2     6337.59     5983.49   1359.79 o 
  18   7   2    29427.72    34666.76   1565.37 o 
 -18   8   2    93549.04    96722.63   3399.15 o 
 -17   8   2     8078.00     8122.30   2329.94 o 
 -16   8   2   102380.81   110530.87   3685.57 o 
 -15   8   2    16855.29    16285.69   1223.21 o 
 -14   8   2    77537.34    78178.85   2541.92 o 
 -13   8   2    42898.75    42129.58   1943.03 o 
 -12   8   2    14319.51    15219.89   1253.45 o 
 -11   8   2    52827.19    51050.81   1335.45 o 
 -10   8   2    47776.26    50457.54   1387.99 o 
  -9   8   2    80115.77    76230.46   1442.33 o 
  -8   8   2     1627.09     1753.27    460.18 o 
  -7   8   2    43470.79    41931.43    997.12 o 
  -6   8   2     2635.56     2242.28    469.16 o 
  -5   8   2    34956.28    36653.84    726.03 o 
  -4   8   2    24051.47    23602.83    781.49 o 
  -3   8   2     3686.49     4945.87    380.37 o 
  -2   8   2    26587.56    27094.37    624.89 o 
  -1   8   2   173772.94   173534.19   1596.76 o 
   1   8   2   479044.56   490140.63   6093.81 o 
   2   8   2    75284.17    76935.50   1192.85 o 
   3   8   2   254770.89   245283.14   3701.10 o 
   4   8   2     4274.81     5437.78    890.54 o 
   5   8   2   107430.86    98014.69   1310.08 o 
   6   8   2   135730.44   135776.22   1745.29 o 
   7   8   2   293553.47   295143.09   2653.63 o 
   8   8   2    67544.41    63255.63   1310.47 o 
   9   8   2    18907.59    18636.31    796.66 o 
  10   8   2   106106.44   106067.87   2019.63 o 
  11   8   2     8283.97     9416.18   1131.70 o 
  12   8   2       73.18      561.58    227.87 o 
  13   8   2    30789.98    31270.46   1493.68 o 
  14   8   2     1957.97     2892.33    825.43 o 
  15   8   2      689.81      373.42    306.93 o 
  16   8   2    34315.24    32184.40   2177.73 o 
  17   8   2      749.55      355.71    381.16 o 
  18   8   2    24549.01    22477.49   1626.72 o 
 -18   9   2     7484.80     5425.11   2131.16 o 
 -17   9   2    73126.25    75091.80   2458.86 o 
 -16   9   2      155.14      694.54    355.89 o 
 -15   9   2    43274.45    43713.90   2440.18 o 
 -14   9   2     4339.08     5489.04   1363.15 o 
 -13   9   2    14643.84    14088.46   2588.72 o 
 -12   9   2    42403.13    41395.52   2136.37 o 
 -11   9   2    12490.26    11264.98   1409.81 o 
 -10   9   2   152091.13   150619.16   2488.31 o 
  -9   9   2    11149.01    10457.63    440.17 o 
  -8   9   2   140800.83   131286.77  18108.42 o 
  -7   9   2    75446.98    74211.81   1747.88 o 
  -6   9   2   145259.86   145258.28   3320.24 o 
  -5   9   2    91182.67    83383.38   1492.38 o 
  -4   9   2     3276.39     3204.71    173.31 o 
  -3   9   2    77401.85    75566.80   1307.23 o 
  -2   9   2    31595.90    32596.95    649.54 o 
  -1   9   2   158807.78   155108.03   2421.77 o 
   0   9   2   228017.95   226234.94   5042.50 o 
   2   9   2   137987.33   135944.36   2745.92 o 
   3   9   2      193.24     1449.53    229.51 o 
   4   9   2   147880.78   139681.27   1735.33 o 
   5   9   2    44256.00    40949.64    861.40 o 
   6   9   2    36234.55    32236.04    826.94 o 
   7   9   2   271306.72   265570.94   2354.24 o 
   8   9   2      102.93      395.23    148.30 o 
   9   9   2   271666.59   270924.88   7744.40 o 
  10   9   2    12571.40    13247.15    629.82 o 
  11   9   2    65922.18    69281.10   1535.32 o 
  12   9   2    50501.87    51981.66   1884.89 o 
  13   9   2     3238.79     3521.89    921.26 o 
  14   9   2    46471.52    47228.51   2596.02 o 
  15   9   2     6560.25     7678.67   1899.41 o 
  16   9   2    42730.39    47130.81   1819.41 o 
  17   9   2    28406.00    26789.29   1525.94 o 
  18   9   2    14119.02    15121.55   2318.01 o 
 -18  10   2     6714.90     6852.98   2079.31 o 
 -17  10   2     7389.53     6409.79   2332.97 o 
 -16  10   2     3222.02     3395.68   1027.64 o 
 -15  10   2    14262.68    14883.13   3224.96 o 
 -14  10   2     2552.35     2952.27    889.93 o 
 -13  10   2    28138.15    23141.85   1581.84 o 
 -12  10   2     9166.01     9262.65   2313.81 o 
 -11  10   2    91277.58    90548.28   3629.52 o 
 -10  10   2    81115.03    82968.84   1636.92 o 
  -9  10   2   245506.02   237834.92   4989.04 o 
  -8  10   2   167189.23   164602.94   2024.00 o 
  -7  10   2   112789.25   111845.77   2882.60 o 
  -6  10   2   336965.63   339841.06   2899.45 o 
  -5  10   2    10547.96    10181.70    480.12 o 
  -4  10   2   383140.88   376224.84   2574.14 o 
  -3  10   2     7540.78     7200.93    624.32 o 
  -2  10   2   492069.75   488451.47   7601.62 o 
  -1  10   2    19861.70    20183.83    569.69 o 
   0  10   2   539590.38   548284.88   4794.83 o 
   1  10   2   361266.47   366591.63   3273.31 o 
   2  10   2   118442.61   118536.10   1436.42 o 
   3  10   2     4749.07     4282.50    455.28 o 
   4  10   2     6747.94     7486.51    392.74 o 
   5  10   2     3977.73     3779.87    446.85 o 
   6  10   2    48396.13    50859.29   1618.12 o 
   7  10   2    28910.85    28651.19   1108.45 o 
   8  10   2   124930.71   125346.77   2439.20 o 
   9  10   2    68816.78    66339.39   1468.02 o 
  10  10   2    68141.29    66496.02   1396.27 o 
  11  10   2   113287.16   114213.98   3117.43 o 
  12  10   2    18312.17    17637.06   1306.62 o 
  13  10   2   161633.56   167320.17   3120.33 o 
  14  10   2      377.94      915.77    344.79 o 
  15  10   2   122692.75   122272.05   4159.50 o 
  16  10   2     4454.21     3668.75    736.61 o 
  17  10   2   113386.17   119700.38   3053.51 o 
  18  10   2    13489.01    13106.00    667.95 o 
 -17  11   2    99061.24   101278.47   2681.03 o 
 -16  11   2    13491.96    13375.52   1255.03 o 
 -15  11   2   136650.77   138847.44   4546.44 o 
 -14  11   2    30456.97    29014.44   1688.15 o 
 -13  11   2   108015.21   105801.29   2294.67 o 
 -12  11   2   134093.94   137769.80   3612.77 o 
 -11  11   2    95713.79    96267.17   1791.67 o 
 -10  11   2    66321.41    66196.80   1209.45 o 
  -9  11   2    27755.70    28108.14    984.69 o 
  -8  11   2   124012.66   121097.13   1657.20 o 
  -7  11   2     1687.49     3315.43    391.38 o 
  -6  11   2      153.41      240.46    146.05 o 
  -5  11   2     7898.80     6736.45    293.55 o 
  -4  11   2      355.82      995.16    180.28 o 
  -3  11   2    64444.31    63702.24   1143.18 o 
  -2  11   2    70932.26    68755.32   1126.05 o 
  -1  11   2    13754.79    12756.19    528.92 o 
   0  11   2   327844.94   332436.16   3112.89 o 
   1  11   2     5539.00     6137.55    305.00 o 
   2  11   2   271367.38   257522.89   2464.20 o 
   3  11   2    52527.48    54652.52   1000.58 o 
   4  11   2   403557.19   404815.66   6913.32 o 
   5  11   2    99150.61    94046.47   1565.55 o 
   6  11   2   201250.78   198630.09   3605.84 o 
   7  11   2   128206.93   123262.25   2167.73 o 
   8  11   2   105785.55   107567.37   1960.26 o 
   9  11   2   220097.20   218905.33   3790.15 o 
  10  11   2     1932.37     2451.39    354.27 o 
  11  11   2    57845.12    52900.26   3017.99 o 
  12  11   2      664.05     1010.35    345.50 o 
  13  11   2    11179.16    11466.39   2148.74 o 
  14  11   2    10560.69    11877.76   1235.04 o 
  15  11   2     1832.77     2168.38    653.55 o 
  16  11   2      774.24      568.75    258.94 o 
  17  11   2    45850.01    48013.41   2204.10 o 
 -17  12   2     2861.05     2814.52    902.53 o 
 -16  12   2    56761.61    58667.10   2201.99 o 
 -15  12   2     6389.15     7461.39   1664.86 o 
 -14  12   2    29979.44    31376.63   1790.59 o 
 -13  12   2    25594.40    26472.83   1773.76 o 
 -12  12   2    31559.57    32145.28   1591.01 o 
 -11  12   2    62248.54    63247.46   1569.76 o 
 -10  12   2     2035.09     2695.86    384.06 o 
  -9  12   2   111356.42   110119.79   2118.49 o 
  -8  12   2    53579.64    54710.03   3628.18 o 
  -7  12   2   103959.71   101827.34   1816.86 o 
  -6  12   2   159556.84   157612.09   1767.00 o 
  -5  12   2    76512.23    74875.45   2767.32 o 
  -4  12   2   174928.27   173107.09   2332.86 o 
  -3  12   2    10470.11    11095.30    541.82 o 
  -2  12   2   261375.02   266073.97   1660.01 o 
  -1  12   2    68808.20    67829.83    975.36 o 
   0  12   2   151265.47   153693.20   2672.48 o 
   1  12   2   296684.50   287531.16   3221.92 o 
   2  12   2    12285.21    13387.26    468.45 o 
   3  12   2   151144.63   148597.95   3327.85 o 
   4  12   2    69044.91    70854.40   1276.67 o 
   5  12   2   189703.16   192086.08   2720.19 o 
   6  12   2    65508.47    61108.68   2249.91 o 
   7  12   2    20862.35    20259.31    972.89 o 
   8  12   2   185150.23   179509.05   2098.11 o 
   9  12   2     2333.95     3070.09    381.04 o 
  10  12   2    63569.23    62187.70   1119.88 o 
  11  12   2    39336.94    38549.74   1914.25 o 
  12  12   2    30002.22    30209.75   1451.33 o 
  13  12   2    60642.16    58597.03   2454.83 o 
  14  12   2      436.70      -16.86    384.93 o 
  15  12   2    39604.54    42172.09   2137.82 o 
  16  12   2     2571.80     3710.94   1099.73 o 
  17  12   2    17598.57    17370.75    819.35 o 
 -17  13   2     3002.82     1819.07    770.55 o 
 -16  13   2     1231.71     1187.69    639.27 o 
 -15  13   2     6095.64     4835.85    795.02 o 
 -14  13   2    25497.70    24397.73   1439.12 o 
 -13  13   2     8661.69     9907.24   1860.06 o 
 -12  13   2    37178.79    38931.52   1813.40 o 
 -11  13   2    54020.24    52133.72   1896.02 o 
 -10  13   2   107790.91   104936.68   1834.16 o 
  -9  13   2   235847.66   235263.08   3735.68 o 
  -8  13   2   163604.22   161728.38   2290.77 o 
  -7  13   2   254899.27   253282.22   2771.58 o 
  -6  13   2    76120.88    73140.95   1338.19 o 
  -5  13   2   454311.09   456424.69   3838.59 o 
  -4  13   2    40354.14    40304.15    929.81 o 
  -3  13   2   372330.03   372859.25   2090.43 o 
  -2  13   2     1179.62     2756.40    211.38 o 
  -1  13   2   260850.23   249993.64   1926.53 o 
   0  13   2    45078.76    43066.42   1115.43 o 
   1  13   2   225249.19   225303.44   2739.27 o 
   2  13   2    90325.17    91665.34   1195.92 o 
   3  13   2    19697.26    20641.21   1051.54 o 
   4  13   2    16187.34    14810.93    564.69 o 
   5  13   2     7099.10     8518.96   1075.09 o 
   6  13   2      876.36     1564.57    223.82 o 
   7  13   2    79215.23    79791.69   1633.32 o 
   8  13   2     8402.28    10426.68    718.88 o 
   9  13   2    28349.51    29359.75   1669.51 o 
  10  13   2    41817.78    41632.02   1310.14 o 
  11  13   2    41704.64    43107.92   1914.92 o 
  12  13   2   132198.25   134907.83   3697.90 o 
  13  13   2      844.81      650.97    392.42 o 
  14  13   2   133264.38   132568.36   3846.09 o 
  15  13   2      583.00      835.22    319.01 o 
  16  13   2    99345.15   102077.61   2620.05 o 
  17  13   2     9772.97     8045.76    809.22 o 
 -17  14   2     7318.49     6256.20   1993.61 o 
 -16  14   2   116051.32   117423.70   3033.33 o 
 -15  14   2     9943.71    10180.17   1753.82 o 
 -14  14   2   131693.61   138424.30   3938.45 o 
 -13  14   2    77448.29    74984.63   2420.87 o 
 -12  14   2   112514.99   109868.48   2208.66 o 
 -11  14   2    85811.25    85022.16   4720.39 o 
 -10  14   2    70825.06    69800.54   1535.75 o 
  -9  14   2   144323.81   147730.97   2172.84 o 
  -8  14   2    23005.48    24073.27    844.81 o 
  -7  14   2    85504.88    84776.27   1551.66 o 
  -6  14   2     9698.77     8974.74    373.07 o 
  -5  14   2      327.63      554.79    136.12 o 
  -4  14   2    30024.32    28308.03   1246.18 o 
  -3  14   2    60911.25    61823.90    846.82 o 
  -2  14   2    64182.36    63403.30   1403.88 o 
  -1  14   2   394812.38   393105.13   2572.13 o 
   0  14   2      689.49     1098.84    210.04 o 
   1  14   2   216775.59   210309.08   1984.00 o 
   2  14   2    14118.03    14968.32    531.01 o 
   3  14   2   545320.38   557906.38   4506.28 o 
   4  14   2   135023.80   135301.16   2685.95 o 
   5  14   2   282972.16   291313.34   7092.58 o 
   6  14   2   187047.44   186593.31   1938.72 o 
   7  14   2   122604.08   124588.17   1487.62 o 
   8  14   2   254329.02   256979.05   4154.06 o 
   9  14   2    10082.70    10237.61   1446.03 o 
  10  14   2    96624.38    96911.03   3038.57 o 
  11  14   2     2342.11     2627.58    561.18 o 
  12  14   2     7638.86     8002.05   2685.38 o 
  13  14   2     4275.30     4029.14    991.56 o 
  14  14   2      380.84      448.77    200.27 o 
  15  14   2     8192.14     8612.11   2108.20 o 
  16  14   2    23590.56    25151.72   1482.38 o 
  17  14   2     1743.24     1018.13    343.05 o 
 -17  15   2    23153.25    24085.99   1739.67 o 
 -15  15   2    10749.15    10046.81   2645.14 o 
 -14  15   2    44300.66    42905.28   2239.16 o 
 -13  15   2    21317.92    24035.11   1692.78 o 
 -12  15   2    58056.49    59456.89   2468.07 o 
 -11  15   2     1615.68     2320.19    626.76 o 
 -10  15   2    68840.19    71174.08   3419.01 o 
  -9  15   2     6300.39     6136.94    741.55 o 
  -8  15   2     2721.55     4253.81    570.32 o 
  -7  15   2    54521.52    53939.41   2178.82 o 
  -6  15   2    15303.00    14248.78   1212.54 o 
  -5  15   2   136851.64   134725.02   2282.23 o 
  -4  15   2     7801.71     7200.88    341.91 o 
  -3  15   2   191536.00   191480.95   1589.02 o 
  -2  15   2    38874.88    41183.66    937.84 o 
  -1  15   2   106916.32   108532.96   1431.81 o 
   0  15   2    78515.84    79300.00   1189.81 o 
   1  15   2    34191.13    33534.18   1016.88 o 
   2  15   2   108524.30   108866.62   1661.08 o 
   3  15   2      998.82     1299.38    158.43 o 
   4  15   2   126216.59   124218.39   2487.40 o 
   5  15   2    26290.63    25902.05    799.61 o 
   6  15   2    64883.68    60646.57   1786.37 o 
   7  15   2    47237.70    48971.85   1713.67 o 
   8  15   2     7767.76     8534.46    861.66 o 
   9  15   2    36807.30    36053.90   1142.25 o 
  10  15   2     6381.37     7132.79   1181.78 o 
  11  15   2    26938.46    27721.63   1619.35 o 
  12  15   2    46383.78    45894.26   2005.60 o 
  13  15   2    11255.16    13345.38   2651.55 o 
  14  15   2    33883.38    34614.35   2289.66 o 
  15  15   2     3657.12     4794.61    952.47 o 
  16  15   2    17198.08    16579.63    809.19 o 
  17  15   2     4660.21     3676.94   1291.22 o 
 -16  16   2      257.59      424.15    433.51 o 
 -15  16   2     2686.82     3041.69    619.64 o 
 -14  16   2       17.37      534.69    367.64 o 
 -13  16   2    22863.76    21865.31   1594.14 o 
 -12  16   2     4025.52     3496.25    751.65 o 
 -11  16   2    35113.52    33862.31   2084.67 o 
 -10  16   2    24026.25    24237.14    933.38 o 
  -9  16   2    38813.86    41992.07   1317.30 o 
  -8  16   2   153524.72   154544.88   2234.56 o 
  -7  16   2    77538.66    76354.92   1467.16 o 
  -6  16   2   288397.50   300704.84   3906.77 o 
  -5  16   2    29220.77    29244.77    860.89 o 
  -4  16   2   448867.44   458189.25   3445.44 o 
  -3  16   2     9889.39    10216.72    341.88 o 
  -2  16   2   143693.34   141016.75   1825.15 o 
  -1  16   2      846.55     2473.97    724.48 o 
   0  16   2    96792.06   100683.32   1616.66 o 
   1  16   2     6008.31     5826.85    473.17 o 
   2  16   2     7790.45     6867.82    827.40 o 
   3  16   2    30980.91    28833.79    636.69 o 
   4  16   2      176.98     1034.39    419.10 o 
   5  16   2     1611.24     1589.70    201.75 o 
   6  16   2    68717.63    66265.55   1364.01 o 
   7  16   2    16228.88    15339.35    703.85 o 
   8  16   2    16794.04    18463.13    943.05 o 
   9  16   2    92434.27    93641.06   1964.80 o 
  10  16   2    41804.71    43416.86   1906.81 o 
  11  16   2   104277.23   103158.93   2945.40 o 
  12  16   2    28217.19    26252.76   1462.16 o 
  13  16   2   137030.77   143416.33   4752.39 o 
  14  16   2      916.05     1572.41    715.18 o 
  15  16   2    65896.70    64950.21   2610.41 o 
  16  16   2     2395.30     1853.88    650.78 o 
 -16  17   2     4451.12     4051.08   1413.41 o 
 -15  17   2    64274.50    64105.31   2325.74 o 
 -14  17   2    15565.26    16562.95    787.61 o 
 -13  17   2   102913.21   105224.92   3075.41 o 
 -12  17   2    67249.02    71613.27   2351.14 o 
 -11  17   2    20702.71    22262.76   1792.39 o 
 -10  17   2    14601.73    17074.46   1246.85 o 
  -9  17   2     9707.28     9886.56    923.97 o 
  -8  17   2    22478.87    21571.08    983.25 o 
  -7  17   2      166.06      511.24    145.57 o 
  -6  17   2     8651.83    10076.58    685.48 o 
  -5  17   2     7600.71     7604.58    995.25 o 
  -4  17   2      134.99      562.60    101.32 o 
  -3  17   2    12175.20    10202.03    485.52 o 
  -2  17   2    89302.91    85687.95   1392.17 o 
  -1  17   2      788.11     1097.61    198.78 o 
   0  17   2   148178.67   147687.83   1635.62 o 
   1  17   2    36223.66    39449.80   1097.61 o 
   2  17   2   293274.44   299373.25   2726.56 o 
   3  17   2    53662.41    52165.46    861.64 o 
   4  17   2   359370.13   373611.97   3127.91 o 
   5  17   2   144707.72   148317.67   1702.55 o 
   6  17   2   156384.11   159139.19   3773.46 o 
   7  17   2    79817.89    77568.64   1560.78 o 
   8  17   2    58479.16    58274.77   1452.52 o 
   9  17   2    45094.04    48037.66   1375.91 o 
  10  17   2     2702.34     3438.36    838.46 o 
  11  17   2    17263.90    17618.98   1544.74 o 
  12  17   2      646.40      751.48    271.12 o 
  13  17   2     4052.48     4659.27   1343.60 o 
  14  17   2     4652.29     5033.74   1338.25 o 
  15  17   2    13355.34    11236.73   2514.97 o 
  16  17   2      247.08      321.35    229.64 o 
 -16  18   2     4562.71     5002.03   1296.46 o 
 -15  18   2     5170.67     4316.72   1207.57 o 
 -14  18   2     5037.51     5656.26    975.44 o 
 -13  18   2    18987.47    16903.97   1441.20 o 
 -12  18   2       36.06      338.87    340.45 o 
 -11  18   2    40445.78    40442.03   1829.04 o 
 -10  18   2     8784.86     7986.47   1067.80 o 
  -9  18   2    16210.37    15425.26    827.17 o 
  -8  18   2    13371.57    13503.17   1701.88 o 
  -7  18   2     5240.43     5334.17    680.01 o 
  -6  18   2    34712.35    34162.02   1240.75 o 
  -5  18   2     8476.71     9962.77    646.89 o 
  -4  18   2   119453.15   120556.54   1650.77 o 
  -3  18   2    10802.23    10796.50    440.42 o 
  -2  18   2    60983.59    60186.36   1042.12 o 
  -1  18   2    17065.11    17590.82    569.64 o 
   0  18   2    22773.57    23937.42    584.40 o 
   1  18   2    26060.15    26059.79    790.22 o 
   2  18   2      300.55      318.60    111.10 o 
   3  18   2    74090.19    72750.73   1234.83 o 
   4  18   2      578.19      284.82     82.90 o 
   5  18   2    59327.54    59296.90   1202.18 o 
   6  18   2    16839.49    15654.15    911.86 o 
   7  18   2     1103.69     1393.41    290.40 o 
   8  18   2    13182.09    13245.06    806.31 o 
   9  18   2     1673.06     1851.60    416.99 o 
  10  18   2      955.09      634.37    348.15 o 
  11  18   2    10768.46    10856.61   1892.12 o 
  12  18   2    10161.52    11127.97   2279.40 o 
  13  18   2    14656.59    15855.58    825.11 o 
  14  18   2      964.02     1678.86    426.50 o 
  15  18   2    11347.04     9685.19   1966.23 o 
  16  18   2      848.18      568.56    472.43 o 
 -15  19   2        4.21      465.03    310.64 o 
 -14  19   2     4765.51     4136.56    721.50 o 
 -13  19   2     1493.56     1627.91    646.15 o 
 -12  19   2    12011.17    12569.62   2676.91 o 
 -11  19   2     5256.36     4698.12   1182.32 o 
 -10  19   2    13387.14    12794.29   1967.75 o 
  -9  19   2    28168.53    28525.87    906.07 o 
  -8  19   2    45119.43    43953.78   1595.99 o 
  -7  19   2    21047.86    20390.35   1011.25 o 
  -6  19   2    15176.83    17086.33    763.07 o 
  -5  19   2   190896.41   198570.14   2546.93 o 
  -4  19   2    53239.14    54075.54   1121.17 o 
  -3  19   2   113284.02   114180.18   1289.54 o 
  -2  19   2     1789.30     2041.58    367.50 o 
  -1  19   2    87553.22    88427.96   1438.93 o 
   0  19   2    16554.96    17902.86    547.26 o 
   1  19   2    82705.45    83672.52   1686.41 o 
   2  19   2      110.69      199.62     88.07 o 
   3  19   2    26542.35    26471.48   1068.05 o 
   4  19   2      345.03      494.62    187.99 o 
   5  19   2     2588.19     3023.29    912.35 o 
   6  19   2    13943.49    14572.78    805.61 o 
   7  19   2     9697.18    10746.70    757.28 o 
   8  19   2    24734.21    23991.81    846.57 o 
   9  19   2     2729.02     3523.91    719.90 o 
  10  19   2    42509.01    43750.48   1898.27 o 
  11  19   2    24864.08    26247.07   1439.01 o 
  12  19   2    76832.02    76764.95   2288.26 o 
  13  19   2     8511.03     9559.24   2543.00 o 
  14  19   2    70222.95    76061.30   2504.79 o 
  15  19   2     1322.08     1496.77    326.61 o 
 -15  20   2     7225.26     5623.24   1766.92 o 
 -14  20   2    60848.63    64983.29   1854.19 o 
 -13  20   2     8263.96     6760.15   2123.75 o 
 -12  20   2    41604.76    42436.04   2320.89 o 
 -11  20   2     3751.86     4269.77   1240.71 o 
 -10  20   2    38172.69    39110.46   1739.31 o 
  -9  20   2     6791.26     6001.15    906.69 o 
  -8  20   2    25611.75    25012.80    865.68 o 
  -7  20   2     1155.86     1445.14    240.25 o 
  -6  20   2     3005.45     2818.79    331.65 o 
  -5  20   2     1233.03     1161.41    193.07 o 
  -4  20   2     6660.54     6614.62    417.56 o 
  -3  20   2    14054.18    13116.75    727.01 o 
  -2  20   2      205.34      223.00     80.29 o 
  -1  20   2    39097.14    39752.63    899.12 o 
   0  20   2    14973.95    15199.24    612.64 o 
   1  20   2    21936.82    20927.19    866.87 o 
   2  20   2     1374.68     1363.94    194.13 o 
   3  20   2   108753.61   109614.37   1610.92 o 
   4  20   2    20291.68    20125.40    641.61 o 
   5  20   2   128374.00   130051.19   1515.63 o 
   6  20   2     1754.29     1602.81    260.65 o 
   7  20   2    38108.94    37148.35   1202.60 o 
   8  20   2    11390.30    11189.14   1084.17 o 
   9  20   2    41318.86    42508.75   1864.22 o 
  10  20   2     1634.46     2185.71    597.62 o 
  11  20   2    16921.41    16112.39   1271.85 o 
  12  20   2     5542.62     5438.20   1713.26 o 
  13  20   2    10367.06     8169.69   1624.28 o 
  14  20   2     3143.76     2779.62    784.19 o 
  15  20   2     6886.77     5976.74   1422.13 o 
 -15  21   2     2748.68     2488.03    508.90 o 
 -14  21   2      423.83      321.15    215.81 o 
 -13  21   2     1879.06     1688.21    591.80 o 
 -12  21   2     1244.35      831.75    415.19 o 
 -11  21   2     6015.43     7049.18   1815.56 o 
  -9  21   2      686.50      667.11    316.09 o 
  -8  21   2     2173.18     2553.74    495.64 o 
  -7  21   2     4162.19     4062.53    687.69 o 
  -6  21   2    18102.40    18921.80    641.80 o 
  -5  21   2    31108.41    32933.51    900.24 o 
  -4  21   2     9175.49     8524.73    302.91 o 
  -3  21   2     8762.26     8881.66    619.30 o 
  -2  21   2     7040.73     6607.35    531.25 o 
  -1  21   2     4753.96     5439.20    427.86 o 
   0  21   2     1713.33     1792.01    164.61 o 
   1  21   2      394.94      376.76     85.29 o 
   2  21   2     6949.19     6821.57    337.26 o 
   3  21   2     2846.07     2819.80    307.40 o 
   4  21   2    32036.12    32424.18   1086.04 o 
   5  21   2       95.88      110.51    150.44 o 
   6  21   2    48788.52    48891.22   1536.48 o 
   7  21   2     2770.01     2967.72    691.09 o 
   8  21   2     4507.40     3755.88    513.32 o 
   9  21   2     1776.90     2665.11    680.85 o 
  10  21   2      110.83      345.83    172.77 o 
  11  21   2    10254.74    10549.12   1886.37 o 
  12  21   2      903.27     1452.50    517.53 o 
  13  21   2     1424.40     1476.59    578.29 o 
  14  21   2     5467.77     5464.03    783.97 o 
  15  21   2     1525.55      886.70    572.59 o 
 -14  22   2    13594.06    11728.43   2347.68 o 
 -13  22   2     6485.71     6380.77   1427.98 o 
 -12  22   2    11838.21    11133.08   2661.11 o 
 -11  22   2     2114.34     2634.35    860.56 o 
 -10  22   2     9319.22     8143.40   1938.66 o 
  -9  22   2     3186.97     3439.22   1295.42 o 
  -8  22   2     7656.14     7334.47   1090.72 o 
  -7  22   2    29638.33    29004.08    874.92 o 
  -6  22   2    17633.32    16465.51    836.72 o 
  -5  22   2    47511.89    44248.16    916.80 o 
  -4  22   2    30514.62    31526.96    889.41 o 
  -3  22   2    55672.01    59444.11   1442.10 o 
  -2  22   2    37293.87    36639.20    992.21 o 
  -1  22   2    88736.52    91865.16   1152.35 o 
   0  22   2    43549.41    45059.64    776.03 o 
   1  22   2    43591.62    45310.05    893.11 o 
   2  22   2    44185.68    46963.54   1006.98 o 
   3  22   2     9138.60     9942.61    375.78 o 
   4  22   2    34599.33    32511.31    932.44 o 
   5  22   2     4815.30     4887.58    435.90 o 
   6  22   2     2552.79     2627.65    506.04 o 
   7  22   2     2255.37     3295.18    649.36 o 
   8  22   2    18482.48    20080.89   1182.20 o 
   9  22   2     1535.98      979.47    351.65 o 
  10  22   2     1883.34     1675.32    390.15 o 
  11  22   2     6584.36     8132.52   1832.45 o 
  12  22   2     6590.86     4621.69   1416.48 o 
  13  22   2    18268.08    20125.92   1359.14 o 
  14  22   2     3514.44     3203.33    545.11 o 
 -14  23   2     2233.28     1660.95    403.42 o 
 -13  23   2    37864.38    35747.30   1263.19 o 
 -12  23   2     4286.00     4923.13   1000.06 o 
 -11  23   2    30554.45    32475.76   2384.78 o 
 -10  23   2     4580.59     4757.68   1051.57 o 
  -9  23   2   106894.96   106966.73   3674.86 o 
  -8  23   2    15080.79    12916.16   1183.47 o 
  -7  23   2    63110.96    61753.85   1559.25 o 
  -6  23   2      613.24      477.73    125.58 o 
  -5  23   2    81357.78    82169.61   1947.66 o 
  -4  23   2     1894.30     1957.79    255.48 o 
  -3  23   2    10209.51     8929.77    763.22 o 
  -2  23   2      119.21       81.92     99.72 o 
  -1  23   2     7025.53     6865.01    506.75 o 
   0  23   2      246.46      612.83    171.85 o 
   1  23   2     6831.91     6607.26    351.51 o 
   2  23   2     3121.94     2625.70    295.39 o 
   3  23   2    20921.58    20951.37    615.33 o 
   4  23   2    48285.00    47888.62    924.13 o 
   5  23   2     4948.98     4703.34    601.23 o 
   6  23   2    29578.56    29173.59    901.51 o 
   7  23   2     3152.16     3028.51    427.74 o 
   8  23   2    70775.26    75543.01   2967.82 o 
   9  23   2     2262.00     1776.49    459.22 o 
  10  23   2    72416.65    74352.91   2241.48 o 
  11  23   2     3139.84     3952.42    662.80 o 
  12  23   2    54871.09    57647.29   2035.64 o 
  13  23   2     8656.01    10296.82   1818.72 o 
  14  23   2    32114.21    31160.01   1368.91 o 
 -14  24   2      794.12       30.83    350.64 o 
 -13  24   2     4902.54     5079.28   1036.62 o 
 -12  24   2    13061.36    14398.08    697.54 o 
 -11  24   2     1854.42     1606.40    339.54 o 
 -10  24   2    16824.49    19234.79   1554.24 o 
  -9  24   2     2052.03     2938.48    816.53 o 
  -8  24   2    38242.99    35530.05   1899.14 o 
  -7  24   2     1929.09     1602.16    249.83 o 
  -6  24   2    24737.29    22955.76   1008.59 o 
  -5  24   2    20082.64    18003.42    857.92 o 
  -4  24   2     1503.24     1987.87    271.72 o 
  -3  24   2    44944.39    44026.73    598.03 o 
  -2  24   2      568.63      643.68    117.13 o 
  -1  24   2    29456.78    30405.16    767.55 o 
   0  24   2    21172.02    22088.77    555.78 o 
   1  24   2     8797.98     8805.98    378.71 o 
   2  24   2    12887.08    13309.18    806.23 o 
   3  24   2      756.00      864.69    133.61 o 
   4  24   2    60164.33    59564.63   1199.55 o 
   5  24   2     3838.78     3487.13    493.53 o 
   6  24   2    10558.37    10399.22    851.30 o 
   7  24   2    21297.95    20229.92    940.53 o 
   8  24   2    14253.77    13453.90   1568.30 o 
   9  24   2     4341.00     4364.30   1276.53 o 
  10  24   2     1415.01     1939.10    626.57 o 
  11  24   2    11358.28    12113.76   2167.34 o 
  12  24   2     7503.20     7297.37   1527.93 o 
  13  24   2      585.66      519.15    342.16 o 
  14  24   2    14258.71    13626.26    689.64 o 
 -13  25   2    11174.10    10470.66   1403.14 o 
 -12  25   2    23279.08    23982.00   1679.96 o 
 -11  25   2     5389.94     4740.94   1112.05 o 
 -10  25   2     3020.02     2565.45    459.29 o 
  -9  25   2      646.72      718.30    362.66 o 
  -8  25   2     4314.02     3405.28    709.73 o 
  -7  25   2     2738.54     2311.10    279.01 o 
  -6  25   2    22082.97    19969.58    906.23 o 
  -5  25   2     1712.38     1550.56    228.24 o 
  -4  25   2    61891.86    59242.23   1174.64 o 
  -3  25   2    19195.88    19140.09    885.59 o 
  -2  25   2   142345.50   142765.44   2046.66 o 
  -1  25   2    11038.21    11480.51    573.93 o 
   0  25   2   119081.81   119565.83   1514.37 o 
   1  25   2    70261.95    69548.03   1337.45 o 
   2  25   2    73107.62    70878.71   1497.68 o 
   3  25   2    56734.10    56843.25   1243.28 o 
   4  25   2    12736.68    11876.72    679.59 o 
   5  25   2    68490.32    68050.55   1525.73 o 
   6  25   2     4034.37     3259.00    516.82 o 
   7  25   2    64765.52    65308.32   1508.75 o 
   8  25   2       23.60      127.33    110.45 o 
   9  25   2     9111.88     8862.02   1793.38 o 
  10  25   2     1180.70     1234.76    326.77 o 
  11  25   2     4464.17     4879.80   1042.10 o 
  12  25   2      133.04      369.55    192.71 o 
  13  25   2    14925.89    15649.39    702.44 o 
 -13  26   2    14632.66    15238.04    897.19 o 
 -12  26   2    34520.08    35681.67   1555.15 o 
 -11  26   2    23588.93    23779.07   1503.29 o 
 -10  26   2    52214.84    55520.46   1975.30 o 
  -9  26   2     6267.17     7022.43   1299.40 o 
  -8  26   2    98358.30   102227.60   2877.04 o 
  -7  26   2       14.01      184.47    144.29 o 
  -6  26   2   106008.05   100891.54   1747.81 o 
  -5  26   2    12440.99    12552.16   1016.29 o 
  -4  26   2    88822.85    87027.18   1441.66 o 
  -3  26   2    17797.84    17785.07    829.73 o 
  -2  26   2    35521.00    32051.27    818.36 o 
  -1  26   2     9457.07     9272.37    813.36 o 
   0  26   2     3680.80     4092.82    300.22 o 
   1  26   2     1768.62     2008.78    314.42 o 
   2  26   2     7227.34     6256.18    882.28 o 
   3  26   2     6335.75     5639.74    603.74 o 
   4  26   2     2601.78     2658.59    381.99 o 
   5  26   2    45878.63    43990.50   1093.63 o 
   6  26   2    13333.60    13341.25   1128.70 o 
   7  26   2    80583.41    81495.45   1937.37 o 
   8  26   2     2193.79     1850.70    521.04 o 
   9  26   2   100057.23   103878.56   3343.27 o 
  10  26   2     1552.60     1834.62    475.53 o 
  11  26   2   100524.20   100745.94   2610.10 o 
  12  26   2      826.36     1269.23    303.97 o 
 -12  27   2    22263.67    22514.33   1593.42 o 
 -11  27   2     9228.05     9330.92   1651.31 o 
 -10  27   2    10482.79    12040.86    610.44 o 
  -9  27   2    15962.49    17070.67   2478.49 o 
  -8  27   2      396.87      825.46    388.46 o 
  -7  27   2    51170.33    49047.01   2943.26 o 
  -6  27   2     4667.22     3491.51    619.17 o 
  -5  27   2    27376.83    27306.38   1231.08 o 
  -4  27   2    24372.40    24509.83   1104.79 o 
  -3  27   2    10142.80     9025.72    550.74 o 
  -2  27   2    46025.73    46621.34   1163.06 o 
  -1  27   2     2734.55     2868.31    285.86 o 
   0  27   2    39021.80    39681.02    845.22 o 
   1  27   2    26891.65    27786.79    915.50 o 
   2  27   2    41435.83    40716.71   1089.00 o 
   3  27   2    48939.02    49513.18   1153.05 o 
   4  27   2    14686.26    13459.22    939.63 o 
   5  27   2    42756.34    43694.95   1642.05 o 
   6  27   2     2898.86     3003.34    450.79 o 
   7  27   2    16037.98    15270.27    886.91 o 
   8  27   2    14757.88    14465.17   1000.33 o 
   9  27   2     6081.20     5990.50   1299.09 o 
  10  27   2    25149.47    28721.91   1110.87 o 
  11  27   2      365.84      127.33    204.25 o 
  12  27   2    17678.51    17063.69   1366.73 o 
 -11  28   2    14385.52    13717.98   2128.29 o 
 -10  28   2      686.23     1108.56    371.77 o 
  -9  28   2     3770.71     3638.11    609.43 o 
  -8  28   2     1437.21     2207.07    630.47 o 
  -7  28   2       10.94       87.54    137.12 o 
  -6  28   2     1147.56     1022.77    241.41 o 
  -5  28   2     7796.25     6838.57    912.50 o 
  -4  28   2     1333.61     1239.74    206.93 o 
  -3  28   2    40270.08    40129.38   1281.97 o 
  -2  28   2    17716.65    17175.03    685.12 o 
  -1  28   2    89735.86    90223.95   1535.57 o 
   0  28   2    33041.47    33285.38   1023.54 o 
   1  28   2    42454.28    41006.48   1104.68 o 
   2  28   2    91500.68    90507.92   1531.84 o 
   3  28   2    57904.15    56488.12   1293.45 o 
   4  28   2    66832.71    66369.44   2390.89 o 
   5  28   2    16164.96    14005.31   1052.24 o 
   6  28   2    91462.55    91333.66   3127.11 o 
   7  28   2     9729.17     8319.63   1379.60 o 
   8  28   2    26425.12    26545.17   1016.85 o 
   9  28   2      108.53       80.26    172.21 o 
  10  28   2     6638.88     5994.99   1487.81 o 
  11  28   2      378.72      914.28    520.82 o 
 -11  29   2    55576.95    60483.42   2199.33 o 
 -10  29   2    21675.79    22646.57   1602.53 o 
  -9  29   2    62229.77    65005.81   1760.97 o 
  -8  29   2     1321.86     1719.63    335.24 o 
  -7  29   2    83957.05    87202.45   2490.00 o 
  -6  29   2     1965.35     1780.38    767.30 o 
  -5  29   2    77535.09    73957.15   2393.42 o 
  -4  29   2     6345.66     5669.26    904.06 o 
  -3  29   2    59678.27    54766.37   2651.60 o 
  -2  29   2     4950.58     4719.41    516.73 o 
  -1  29   2     6615.36     5959.32    699.64 o 
   0  29   2     5443.00     5172.17    543.76 o 
   1  29   2     2912.23     2310.74    313.71 o 
   2  29   2     2554.10     2085.46    443.60 o 
   3  29   2     6458.75     5507.71    747.92 o 
   4  29   2     6517.63     5199.78    934.40 o 
   5  29   2    12706.71    13549.22    856.11 o 
   6  29   2    27783.31    27309.83   1153.49 o 
   7  29   2    10491.44    11190.50    507.42 o 
   8  29   2    52271.08    54496.93   1896.74 o 
   9  29   2     1854.00     1198.84    449.16 o 
  10  29   2    48539.23    50030.54   1858.49 o 
  11  29   2      742.51     1015.42    309.45 o 
 -10  30   2     1737.94     1662.79    447.85 o 
  -9  30   2     4169.57     3988.81    824.03 o 
  -8  30   2     6993.46     8208.79   1357.53 o 
  -7  30   2      184.19       71.53    324.29 o 
  -6  30   2    27934.79    27376.09   1604.09 o 
  -5  30   2    11039.75     7709.42   2296.61 o 
  -4  30   2    18776.02    15909.02   2726.38 o 
  -3  30   2    34728.08    33460.86   1456.13 o 
  -2  30   2     5090.31     3897.87    688.49 o 
  -1  30   2    48727.00    49125.90   1415.17 o 
   0  30   2      234.00      222.06     83.57 o 
   1  30   2    23541.46    22549.73    642.61 o 
   2  30   2    11085.96    10382.42    794.98 o 
   3  30   2    28674.85    27591.06   1319.04 o 
   4  30   2    17147.21    16601.84    936.03 o 
   5  30   2     3864.22     3031.30    362.99 o 
   6  30   2    23870.03    25249.94   1235.18 o 
   7  30   2     5992.02     4491.59    749.99 o 
   8  30   2     8692.50     7000.95    795.91 o 
   9  30   2    14402.25    14230.65    591.11 o 
  10  30   2     5967.54     6039.00   1345.89 o 
  -9  31   2      261.70      137.63    180.57 o 
  -8  31   2       52.63      117.08    132.20 o 
  -7  31   2      215.55       38.84    290.32 o 
  -6  31   2     1313.75     1462.86    505.58 o 
  -5  31   2     1873.64     1300.22    385.47 o 
  -4  31   2    15580.60    16579.56   2376.20 o 
  -3  31   2      928.01      807.06    517.13 o 
  -2  31   2    31708.81    29233.09   1084.70 o 
  -1  31   2    17767.16    16953.37    582.30 o 
   0  31   2    46058.29    44942.14   1618.04 o 
   1  31   2    20789.84    20946.25    894.21 o 
   2  31   2    41367.38    41514.21   1437.20 o 
   3  31   2    19972.29    20164.48   1853.05 o 
   4  31   2    36139.18    38506.67   1945.74 o 
   5  31   2    26671.37    28199.64   1048.90 o 
   6  31   2    15153.85    13893.39    510.80 o 
   7  31   2    25426.07    24391.00   1298.67 o 
   8  31   2     3338.91     2506.96    613.26 o 
   9  31   2     4113.71     3614.68    942.07 o 
  -8  32   2    42944.12    41686.73   2505.39 o 
  -7  32   2     3159.37     3038.88    761.32 o 
  -6  32   2    61728.51    61145.38   1636.96 o 
  -5  32   2     5874.16     4986.08    746.70 o 
  -4  32   2    45383.66    45560.86   1793.43 o 
  -3  32   2     1563.14     1286.90    283.00 o 
  -2  32   2    39355.84    39969.75   1327.48 o 
  -1  32   2      408.73      339.90    138.98 o 
   0  32   2     3441.96     3292.36    605.83 o 
   1  32   2     2091.85     2067.59    278.05 o 
   2  32   2     2564.29     3421.94    482.61 o 
   3  32   2      528.14      806.85    251.20 o 
   4  32   2     1634.79     1995.38    513.86 o 
   5  32   2     1849.54     1216.35    415.58 o 
   6  32   2     4074.80     3470.63    891.29 o 
   7  32   2    22547.69    25271.85   1688.20 o 
   8  32   2     2164.68     2406.20    634.21 o 
  -7  33   2     5677.58     5765.75   1207.92 o 
  -6  33   2      488.28      161.80    201.53 o 
  -5  33   2    10779.00     7160.12   1684.17 o 
  -4  33   2      664.54      635.18    227.36 o 
  -3  33   2     6658.62     5513.24    306.21 o 
  -2  33   2    10933.77    10395.67    393.23 o 
  -1  33   2     2255.20     2159.85    407.12 o 
   0  33   2     2605.93     2364.54    295.16 o 
   1  33   2      471.96      309.09    153.61 o 
   2  33   2     8184.81     7668.83    720.01 o 
   3  33   2     2906.23     3163.20    686.38 o 
   4  33   2    12054.37    11642.40    520.54 o 
   5  33   2    15389.26    15615.03    535.13 o 
   6  33   2     2666.38     1906.47    714.24 o 
   7  33   2     6687.59     5470.64   1319.23 o 
  -6  34   2     1999.72     2127.71    588.91 o 
  -5  34   2     1486.06     1177.19    262.62 o 
  -4  34   2      555.47      572.77    264.79 o 
  -3  34   2    12624.01    12461.39   1046.99 o 
  -2  34   2     2966.87     2376.67    522.19 o 
  -1  34   2    16590.11    15841.67    540.50 o 
   0  34   2     9185.83     9661.55    915.92 o 
   1  34   2    32036.63    32916.59   1086.30 o 
   2  34   2    10188.26     9951.66    671.45 o 
   3  34   2    18896.42    19237.86   1160.72 o 
   4  34   2    17717.25    18344.14   1365.84 o 
  -4  35   2     1457.81     1331.50    352.42 o 
  -3  35   2    26364.56    24164.24   1136.73 o 
  -2  35   2       68.14      184.37    101.77 o 
  -1  35   2    11532.34    10643.90    312.67 o 
   0  35   2      402.76      269.79    112.20 o 
   1  35   2     8539.34     7634.84   1409.28 o 
   2  35   2      823.74      955.00    316.11 o 
   3  35   2     3771.17     3035.87    547.67 o 
   0  36   2     2109.40     1710.78    428.22 o 
   4 -35   3     4147.01     4061.11   1027.52 o 
   4 -34   3    12596.43    13293.06   1429.52 o 
   5 -34   3    10641.26     9930.66    531.54 o 
   6 -34   3     7228.11     7738.49    728.94 o 
  -4 -33   3      520.53      545.73    123.30 o 
   4 -33   3    26062.43    25944.50   2679.95 o 
   5 -33   3     7680.50     8788.33   1541.76 o 
   6 -33   3     7776.48     7795.78    452.33 o 
   7 -33   3     5836.62     6709.75   1211.94 o 
  -8 -32   3    11126.28    10908.37    477.04 o 
  -7 -32   3      417.88      445.94    186.86 o 
  -6 -32   3    15337.46    15543.01   1269.50 o 
  -5 -32   3     1434.21     1596.80    329.86 o 
  -4 -32   3    36534.21    38456.77   1794.76 o 
   3 -32   3     2190.13     2919.90    640.40 o 
   4 -32   3     5206.29     6599.90   1104.65 o 
   5 -32   3      486.87      795.66    287.93 o 
   6 -32   3     5456.03     6471.08   1351.12 o 
   7 -32   3     1583.89     1649.13    372.51 o 
   8 -32   3     4966.11     5562.07   1034.00 o 
  -9 -31   3     5135.82     4042.29    962.58 o 
  -8 -31   3     4780.01     3167.14    648.62 o 
  -7 -31   3     2259.82     1819.91    267.26 o 
  -6 -31   3     2322.31     2324.20    744.25 o 
  -5 -31   3     1995.88     1667.82    283.50 o 
  -4 -31   3     2163.88     2199.60    609.79 o 
   3 -31   3    13391.36    14807.77   1110.95 o 
   4 -31   3    13383.71    14502.59   1408.50 o 
   5 -31   3    24667.72    25981.06   2464.51 o 
   6 -31   3     4725.09     5003.31    673.11 o 
   7 -31   3    24552.70    23282.41   1306.52 o 
   8 -31   3     2170.01     2302.45    429.66 o 
   9 -31   3     9378.86     8122.53    988.89 o 
 -10 -30   3     5331.60     5255.75   1115.81 o 
  -9 -30   3     6529.01     7657.58    852.86 o 
  -8 -30   3    10913.38    11421.66    473.48 o 
  -7 -30   3     9892.13    11183.15    977.53 o 
  -6 -30   3    35819.10    35739.40   1688.63 o 
  -5 -30   3    11530.67    11591.10   1968.79 o 
  -4 -30   3    28662.82    32921.09   2079.09 o 
  -3 -30   3    16957.28    17585.00   1350.46 o 
   3 -30   3    27460.65    27600.41   3018.84 o 
   4 -30   3     4949.06     4651.36    661.01 o 
   5 -30   3    10967.27    10965.75   2109.34 o 
   6 -30   3    10401.99    10394.16    897.40 o 
   7 -30   3     2851.54     2548.12    378.92 o 
   8 -30   3     4792.92     6310.10   1408.49 o 
   9 -30   3    11067.41    11082.74   1830.14 o 
  10 -30   3     6057.10     6141.87   1070.67 o 
 -11 -29   3     7394.25     8181.35   1163.39 o 
 -10 -29   3     5687.33     7487.04   1305.33 o 
  -9 -29   3    22496.08    26371.58   1417.93 o 
  -8 -29   3      614.47     1341.72    341.57 o 
  -7 -29   3    21196.43    20823.19    827.22 o 
  -6 -29   3     3375.55     4107.72    954.58 o 
  -5 -29   3    33966.52    33084.11   1982.74 o 
  -4 -29   3     5766.28     6004.05   1288.60 o 
  -3 -29   3    16533.76    15928.27   1135.35 o 
   2 -29   3    10360.13    11555.27   1160.13 o 
   3 -29   3     6302.03     7822.92   1196.49 o 
   4 -29   3      711.21      377.78    168.06 o 
   5 -29   3     5559.20     5302.78   1572.87 o 
   6 -29   3      131.24      195.61    128.22 o 
   7 -29   3     6392.31     6363.31    828.59 o 
   8 -29   3     9369.23    10111.59    935.22 o 
   9 -29   3      748.47     1977.65    442.14 o 
  10 -29   3     7716.24     7957.95   1417.76 o 
 -11 -28   3    23608.58    24317.45   1659.72 o 
 -10 -28   3     6706.24     4963.90    786.01 o 
  -9 -28   3     5907.66     4820.90    649.71 o 
  -8 -28   3     5898.01     5508.63   1015.50 o 
  -7 -28   3     2267.01     2309.35    539.86 o 
  -6 -28   3     8607.38     8633.20   1521.18 o 
  -5 -28   3     2834.63     3218.08    766.70 o 
  -4 -28   3    13614.17    14218.16   1688.44 o 
  -3 -28   3     7145.59     7978.08    934.42 o 
   2 -28   3    37808.01    41914.95   2256.89 o 
   3 -28   3    23358.24    22346.88   1465.57 o 
   4 -28   3    42122.54    44101.54   2291.55 o 
   5 -28   3     8944.85     7674.49   1569.36 o 
   6 -28   3    51890.98    50051.82   2761.65 o 
   7 -28   3     8440.21     8475.70   2201.32 o 
   8 -28   3    21744.68    24346.06   1039.36 o 
   9 -28   3      949.99      437.80    251.95 o 
  10 -28   3     7641.50     7351.25    994.80 o 
  11 -28   3     2604.98     2849.86    542.64 o 
 -12 -27   3    15086.66    15542.59   1308.18 o 
 -11 -27   3     8267.84     9585.93   1460.26 o 
 -10 -27   3    14290.42    14172.15    561.22 o 
  -9 -27   3     5020.29     6708.49   1272.87 o 
  -8 -27   3    17216.71    17550.82   2109.81 o 
  -7 -27   3    20817.08    23333.64   2264.71 o 
  -6 -27   3    23465.33    27856.73   1486.05 o 
  -5 -27   3    23785.86    25007.71   1580.09 o 
  -4 -27   3    41270.88    41462.33   2196.82 o 
  -3 -27   3    20503.21    20158.20   1079.14 o 
   2 -27   3    12186.51    13358.94   1492.24 o 
   3 -27   3      666.98     1488.70    362.68 o 
   4 -27   3     3185.22     3456.42   1041.05 o 
   5 -27   3    19587.47    19616.98   1637.64 o 
   6 -27   3        2.49      681.20    358.97 o 
   7 -27   3     8244.29    10065.48   1650.34 o 
   8 -27   3     5131.71     6207.00    849.88 o 
   9 -27   3     4400.91     4864.37    738.78 o 
  10 -27   3    11077.16    13179.07    629.66 o 
  11 -27   3     9834.20     9538.19   1310.97 o 
  12 -27   3     8787.30     8905.08   1577.73 o 
 -12 -26   3     9454.70    10007.11   1491.11 o 
 -11 -26   3     7822.49     7318.67    753.62 o 
 -10 -26   3     4639.72     6392.34    727.15 o 
  -9 -26   3     7870.52     8484.64   1796.80 o 
  -8 -26   3    31098.67    30663.77   3320.40 o 
  -7 -26   3      267.12      480.04    213.48 o 
  -6 -26   3    19530.95    17930.09   1592.71 o 
  -5 -26   3     6078.21     6761.49   1118.84 o 
  -4 -26   3    19228.81    16541.07   1370.86 o 
  -3 -26   3    22312.36    23863.91   1381.83 o 
  -2 -26   3     2927.56     3929.70    895.42 o 
   2 -26   3     6153.97     8380.80   1390.33 o 
   3 -26   3     7658.33     5808.29   1153.20 o 
   4 -26   3     4193.81     4213.90    831.79 o 
   5 -26   3     8604.90    11190.69   1288.93 o 
   6 -26   3     3058.99     4322.09   1095.47 o 
   7 -26   3     3730.31     5128.10   1354.53 o 
   8 -26   3     6110.44     6395.29   1894.79 o 
   9 -26   3    19371.16    24465.44   1477.34 o 
  10 -26   3     2153.96     2868.11    733.77 o 
  11 -26   3    13408.10    15024.55   1377.21 o 
  12 -26   3     3677.77     4290.44    534.34 o 
 -13 -25   3    14262.77    15172.16    670.98 o 
 -12 -25   3    15011.67    15349.58    650.47 o 
 -11 -25   3     7683.56     7501.73    492.01 o 
 -10 -25   3     3370.06     3516.04    982.14 o 
  -9 -25   3     6752.79     6944.17   1350.63 o 
  -8 -25   3     7783.88     7772.40    935.19 o 
  -7 -25   3     6044.83     6807.17   1038.77 o 
  -6 -25   3     2027.53     2661.35    584.23 o 
  -5 -25   3     3024.22     2716.99    836.72 o 
  -4 -25   3     2580.82     3242.29    650.50 o 
  -3 -25   3     4623.66     4814.05    759.02 o 
  -2 -25   3    23670.55    27213.65   1845.13 o 
   1 -25   3    26117.43    29047.36   1778.44 o 
   2 -25   3    28538.72    28323.74   1218.85 o 
   3 -25   3    44517.12    48845.28   1746.38 o 
   4 -25   3    23813.52    23414.62   1418.14 o 
   5 -25   3    35630.89    40931.98   1785.01 o 
   6 -25   3     6852.26     7863.59    939.65 o 
   7 -25   3    26878.42    26390.39   1427.87 o 
   8 -25   3     9841.54     8703.21   1439.42 o 
   9 -25   3    12606.81    12354.31   1823.06 o 
  10 -25   3     1623.17     1715.90    615.79 o 
  11 -25   3     4990.87     4498.17    950.95 o 
  12 -25   3     3935.31     3558.55    842.11 o 
  13 -25   3      523.40     1022.49    326.49 o 
 -13 -24   3     2417.21     3225.28    592.10 o 
 -12 -24   3     3402.01     3465.73    454.71 o 
 -11 -24   3     7429.83     9625.66   1238.90 o 
 -10 -24   3    12542.69    14733.15   1681.17 o 
  -9 -24   3    18404.52    19415.34   1839.98 o 
  -8 -24   3     3578.75     4603.24   1178.04 o 
  -7 -24   3    25990.35    29390.44   1818.79 o 
  -6 -24   3    25245.59    26657.69   1581.81 o 
  -5 -24   3    47405.38    48595.77   1905.34 o 
  -4 -24   3      323.06      632.01    141.70 o 
  -3 -24   3    33266.03    35822.16   1508.63 o 
  -2 -24   3     5505.17     5557.88    677.73 o 
   1 -24   3     1366.33     2283.49    429.32 o 
   2 -24   3     4012.84     6038.50    746.80 o 
   3 -24   3     2296.52     2836.60    716.60 o 
   4 -24   3    14098.96    15931.44   1770.05 o 
   5 -24   3      779.64     1643.57    421.36 o 
   6 -24   3     2745.11     3811.83    978.71 o 
   7 -24   3     2468.62     3773.33   1068.78 o 
   8 -24   3     5448.43     4425.74    811.06 o 
   9 -24   3      305.41      471.11    210.73 o 
  10 -24   3    11938.23     9614.88   1230.87 o 
  11 -24   3     4017.43     5112.08    771.89 o 
  12 -24   3    12577.50    17400.53   2570.72 o 
  13 -24   3      347.47      423.06    340.55 o 
 -14 -23   3     3964.72     3077.25   1533.75 o 
 -13 -23   3     6176.61     6464.00    821.65 o 
 -12 -23   3     3621.61     3821.06    622.04 o 
 -11 -23   3    10847.17    13647.35   1739.47 o 
 -10 -23   3     4401.56     3374.10   1163.55 o 
  -9 -23   3     7021.57     9257.37   1345.76 o 
  -8 -23   3     2391.15     2450.73    624.77 o 
  -7 -23   3     5337.65     5319.85    630.04 o 
  -6 -23   3     8283.06     9258.33   1173.58 o 
  -5 -23   3     9267.58     9522.89    929.44 o 
  -4 -23   3    11982.71    12239.42   1059.70 o 
  -3 -23   3    16768.26    15286.31    800.45 o 
  -2 -23   3     8153.19    10042.17    672.75 o 
   1 -23   3     4557.68     3967.97    559.02 o 
   2 -23   3     5709.32     6325.45    731.80 o 
   3 -23   3    12575.10    14280.95    981.76 o 
   4 -23   3    13278.46    14825.27   1556.00 o 
   5 -23   3     3499.10     3854.07    623.89 o 
   6 -23   3    14529.42    16665.30   1456.44 o 
   7 -23   3     7212.45     8325.60   1179.26 o 
   8 -23   3     8032.59     7905.06    867.25 o 
   9 -23   3     5276.66     4723.45    957.56 o 
  10 -23   3     7418.29     7468.67   1804.34 o 
  11 -23   3     2282.06     2994.00    575.74 o 
  12 -23   3     5188.15     5364.77    779.87 o 
  13 -23   3    12291.20    11474.41   2264.20 o 
  14 -23   3     3884.77     3110.59    927.40 o 
 -14 -22   3    13020.90    12984.20   1396.86 o 
 -13 -22   3     5977.62     6786.31   1110.36 o 
 -12 -22   3     9144.22     8703.85   1091.08 o 
 -11 -22   3     1335.17     1632.87    588.54 o 
 -10 -22   3     6680.03     6955.23   1986.94 o 
  -9 -22   3     1175.44     1176.39    408.47 o 
  -8 -22   3     1410.39     1359.14    343.39 o 
  -7 -22   3     8443.83     9475.33   1379.10 o 
  -6 -22   3      112.74      257.39    192.87 o 
  -5 -22   3    12683.81    15716.28   1449.38 o 
  -4 -22   3    21818.28    22056.56   1130.54 o 
  -3 -22   3    12578.99    12745.70    872.46 o 
  -2 -22   3    24532.61    24134.58   1125.47 o 
  -1 -22   3    21732.80    23912.34   1111.22 o 
   1 -22   3     9650.62     7527.02    338.63 o 
   2 -22   3    14055.93    12592.26    726.69 o 
   3 -22   3    20071.84    19844.43   1025.94 o 
   4 -22   3     6870.74     8628.52    730.31 o 
   5 -22   3     5028.56     6166.62    785.34 o 
   6 -22   3     1916.24     2070.04    437.64 o 
   7 -22   3    19633.91    19932.86   1075.05 o 
   8 -22   3     7026.24     6605.23   1039.97 o 
   9 -22   3     3256.31     3273.46    655.40 o 
  10 -22   3     3871.27     2898.46    868.99 o 
  11 -22   3     2505.99     3129.78    756.67 o 
  12 -22   3     1783.76     1978.26    492.98 o 
  13 -22   3     5025.83     5879.70    910.93 o 
  14 -22   3     1276.03     1137.99    395.33 o 
 -15 -21   3      282.45      403.98    384.94 o 
 -13 -21   3     3055.73     3186.79    724.55 o 
 -12 -21   3      129.84      247.15    260.43 o 
 -11 -21   3     4228.67     4192.17   1035.08 o 
 -10 -21   3    11504.03    11330.66    955.85 o 
  -9 -21   3     3867.40     6486.12   1130.51 o 
  -8 -21   3     7995.85     7068.72   1632.25 o 
  -7 -21   3     2661.48     2820.37    506.26 o 
  -6 -21   3    22070.57    21911.84   1060.73 o 
  -5 -21   3     1287.10     1501.80    340.86 o 
  -4 -21   3    20701.27    21038.38   1058.75 o 
  -3 -21   3     8242.46     9744.74    491.69 o 
  -2 -21   3    22112.67    19873.28   1465.01 o 
  -1 -21   3     5662.32     6359.38    520.58 o 
   1 -21   3    18138.13    21525.27   1355.48 o 
   2 -21   3     4135.77     4926.08    406.77 o 
   3 -21   3     4415.87     4178.51   1177.82 o 
   4 -21   3     2042.74     2913.57    410.78 o 
   5 -21   3      155.72      324.10    280.49 o 
   6 -21   3     3874.95     4509.84   1115.62 o 
   7 -21   3     8218.75     9043.94   1050.39 o 
   8 -21   3     1169.79      638.61    195.68 o 
   9 -21   3     7166.29     7295.41   1696.36 o 
  10 -21   3     6694.77     5405.93   1751.92 o 
  11 -21   3    20723.31    21048.46   2073.63 o 
  12 -21   3      763.82      539.92    304.88 o 
  13 -21   3     9738.14     9522.96    958.56 o 
  14 -21   3      724.54      787.70    306.19 o 
  15 -21   3     7879.24     7315.82   1073.06 o 
 -15 -20   3     3053.77     2518.89    627.40 o 
 -14 -20   3     4434.64     4318.79   1355.60 o 
 -13 -20   3      914.45      605.51    196.59 o 
 -12 -20   3    11291.01    13550.26   2655.44 o 
 -11 -20   3      843.16     1496.36    441.73 o 
 -10 -20   3     4576.76     4555.72   1021.77 o 
  -9 -20   3     4331.25     3141.38    948.51 o 
  -8 -20   3    10131.93    10030.19   1310.85 o 
  -7 -20   3    14663.29    15800.07   1235.87 o 
  -6 -20   3     1014.51      721.30    227.62 o 
  -5 -20   3    15955.88    17245.60    963.41 o 
  -4 -20   3     9582.87    10218.11    344.17 o 
  -3 -20   3     2278.91     2919.21    329.30 o 
  -2 -20   3     5034.17     6081.04   1345.11 o 
  -1 -20   3     4239.26     3612.67    725.13 o 
   0 -20   3    15601.41    14309.82   1182.66 o 
   1 -20   3    10316.12     9411.09    686.99 o 
   2 -20   3    15216.48    18429.36   1434.41 o 
   3 -20   3    14131.58    13194.48    700.01 o 
   4 -20   3    10687.01    10206.10    875.02 o 
   5 -20   3    21286.84    22872.46   1177.84 o 
   6 -20   3     2014.46     2055.88    335.52 o 
   7 -20   3    14151.00    14600.52    909.67 o 
   8 -20   3     2670.18     2605.33    388.40 o 
   9 -20   3     2190.41     2940.28    368.16 o 
  10 -20   3     8044.24     7405.14   1638.93 o 
  11 -20   3     3369.75     3182.31    850.70 o 
  12 -20   3     7817.60     9380.94   2100.92 o 
  13 -20   3       19.46      629.79    249.67 o 
  14 -20   3     3237.55     5100.23   1162.81 o 
  15 -20   3      931.48       53.09    196.35 o 
 -15 -19   3     3178.88     2998.00   1012.13 o 
 -14 -19   3     1589.67     1306.29    412.53 o 
 -13 -19   3    11135.92    11386.95   2414.39 o 
 -12 -19   3     1058.72     1049.02    446.29 o 
 -11 -19   3     4864.90     5819.15   1302.82 o 
 -10 -19   3      203.00      215.54    233.29 o 
  -9 -19   3    17309.57    17280.38   2452.50 o 
  -8 -19   3     3738.02     3900.34    692.07 o 
  -7 -19   3     6233.98     6054.77   1085.30 o 
  -6 -19   3     6291.71     6961.08    491.38 o 
  -5 -19   3    24601.80    24514.63   1052.64 o 
  -4 -19   3     2066.33     2819.81    558.64 o 
  -3 -19   3    21149.30    20397.81   1507.84 o 
  -2 -19   3     3457.97     4088.62    481.46 o 
  -1 -19   3    15822.07    16435.02    806.10 o 
   0 -19   3     2064.32     1668.40    320.65 o 
   1 -19   3    17875.16    18665.15   1178.07 o 
   2 -19   3    17703.15    17541.41   1907.68 o 
   3 -19   3    15145.71    17051.91   1634.78 o 
   4 -19   3    29351.89    30616.44   1404.18 o 
   5 -19   3    14032.79    14474.70    536.54 o 
   6 -19   3    11102.21    11788.81    560.06 o 
   7 -19   3     6403.92     6298.97    509.57 o 
   8 -19   3    22679.60    22464.64    795.77 o 
   9 -19   3     1730.94     1381.52    277.25 o 
  10 -19   3    12243.19     9912.36   1343.93 o 
  11 -19   3      815.16     1001.17    612.45 o 
  12 -19   3    13236.63    11702.28   2384.69 o 
  13 -19   3     2971.75     3366.68    526.60 o 
  14 -19   3    11420.51    12789.22    686.75 o 
  15 -19   3     4055.34     3893.42   1260.96 o 
 -16 -18   3      134.29      627.09    269.46 o 
 -15 -18   3      212.34      309.70    251.98 o 
 -14 -18   3     1512.76     2317.25    440.03 o 
 -13 -18   3     4391.19     4591.37   1073.11 o 
 -12 -18   3      176.33      632.71    259.26 o 
 -11 -18   3     1879.78     2498.79    707.59 o 
 -10 -18   3     2029.27     1885.13    466.11 o 
  -9 -18   3    10655.57     9913.46    638.38 o 
  -8 -18   3     5533.40     5674.68    832.87 o 
  -7 -18   3     8207.16     7730.73    662.21 o 
  -6 -18   3     1922.59     1871.68    307.14 o 
  -5 -18   3    30713.50    34049.11   1270.53 o 
  -4 -18   3     2857.05     2745.08    484.22 o 
  -3 -18   3    10750.34    10886.51    312.06 o 
  -2 -18   3    10674.48    11000.72    778.63 o 
  -1 -18   3    26075.72    29210.34   1060.14 o 
   0 -18   3    13102.05    10188.59    558.11 o 
   2 -18   3     3331.40     3056.64    444.82 o 
   3 -18   3    17789.76    20059.96   1476.07 o 
   4 -18   3    11341.48     9798.95    545.58 o 
   5 -18   3    25569.63    26840.77   1181.39 o 
   6 -18   3     8999.57     8314.87    664.36 o 
   7 -18   3     4475.06     5086.98    536.96 o 
   8 -18   3     3089.66     3053.04    397.35 o 
   9 -18   3    12263.92    12309.13   1001.82 o 
  10 -18   3    12217.07    10837.06    912.77 o 
  11 -18   3     1855.81     1601.95    396.29 o 
  12 -18   3    12793.66    15059.13   1902.03 o 
  13 -18   3     3412.53     4351.86    727.71 o 
  14 -18   3    14949.18    16336.25    934.24 o 
  15 -18   3     1844.42     2104.29    562.72 o 
  16 -18   3     7455.71     7696.50   1932.07 o 
 -16 -17   3     2995.08     2052.14    753.95 o 
 -15 -17   3     5641.08     4273.12   1433.29 o 
 -14 -17   3      284.98      618.27    400.34 o 
 -13 -17   3    12876.15    15388.82   1151.15 o 
 -12 -17   3     8683.73    10224.96   1358.58 o 
 -11 -17   3     7188.67     7735.51   1079.94 o 
 -10 -17   3     4232.55     3993.24    787.17 o 
  -9 -17   3     4450.77     4419.59    636.37 o 
  -8 -17   3    11478.39    12090.42    759.82 o 
  -7 -17   3      281.28      373.47    139.60 o 
  -6 -17   3    13443.09    12695.63    876.44 o 
  -5 -17   3    14854.17    15136.03    600.53 o 
  -4 -17   3     8634.21     9061.07    630.91 o 
  -3 -17   3    28422.87    26369.01    978.62 o 
  -2 -17   3     5419.68     4827.94    378.76 o 
  -1 -17   3    23969.43    25285.31    953.73 o 
   0 -17   3    11846.03    11192.27    642.50 o 
   1 -17   3    15778.02    16983.71    926.63 o 
   2 -17   3     9560.86     9118.47    642.39 o 
   3 -17   3     6043.67     7912.20   1335.64 o 
   4 -17   3    27882.10    28901.86   1136.80 o 
   5 -17   3    27667.22    28126.70   1033.54 o 
   6 -17   3    15303.43    15974.90   2485.09 o 
   7 -17   3    14951.00    13980.54    561.41 o 
   8 -17   3    17620.74    20012.17    808.61 o 
   9 -17   3    16140.30    16501.54    621.10 o 
  10 -17   3    10748.85    11336.47   1667.94 o 
  11 -17   3     9669.17     8186.16   1111.41 o 
  12 -17   3     5541.52     6452.37   1482.65 o 
  13 -17   3     4696.55     4951.18   1493.48 o 
  14 -17   3     5797.72     5744.51   1196.16 o 
  15 -17   3     7323.53     7118.95   1068.45 o 
  16 -17   3     1906.75     1958.94   1045.24 o 
 -16 -16   3     1193.11     1163.54    494.89 o 
 -15 -16   3     3034.09     2522.26    727.12 o 
 -14 -16   3     4694.46     5106.91   1007.83 o 
 -13 -16   3      234.46      322.46    307.59 o 
 -12 -16   3     3838.68     5037.44    974.79 o 
 -11 -16   3      659.65     1067.20    356.85 o 
 -10 -16   3     2692.36     2817.06    484.86 o 
  -9 -16   3      560.26      819.91    174.45 o 
  -8 -16   3     8695.42     9634.55   1077.88 o 
  -7 -16   3      626.68     1034.82    187.82 o 
  -6 -16   3     8635.82     8632.57    430.72 o 
  -5 -16   3     7368.28     7864.27    707.26 o 
  -4 -16   3    39234.03    42056.01   1259.53 o 
  -3 -16   3     2399.79     2509.21    604.89 o 
  -2 -16   3    14138.82    15242.90   1299.92 o 
  -1 -16   3     2990.85     3728.44    580.18 o 
   0 -16   3    29221.25    28126.43   1938.40 o 
   1 -16   3     4703.12     4915.27    415.32 o 
   2 -16   3    42931.99    45140.00   1337.92 o 
   3 -16   3    22169.80    21644.93   1602.34 o 
   4 -16   3     5089.98     6607.59    360.17 o 
   5 -16   3     9351.72    10057.70    517.37 o 
   6 -16   3    12540.65    12908.31    752.12 o 
   7 -16   3    26505.71    26521.82    820.30 o 
   8 -16   3     7295.61     8295.89    652.79 o 
   9 -16   3    33804.30    32843.43   1652.66 o 
  10 -16   3     1362.97     1481.30    512.72 o 
  11 -16   3    20662.84    20565.20    998.28 o 
  12 -16   3     1127.46     2076.36    523.30 o 
  13 -16   3    17251.65    18337.62   2796.13 o 
  14 -16   3     2050.45     1886.42    571.32 o 
  15 -16   3    12424.83    11637.32   1044.68 o 
  16 -16   3     3305.78     4286.17   1232.48 o 
 -17 -15   3     1190.89     1530.58    680.89 o 
 -16 -15   3      521.22      376.88    316.77 o 
 -15 -15   3     6277.19     6236.43    826.46 o 
 -14 -15   3     5755.77     6131.05   1627.01 o 
 -13 -15   3    10040.75    10624.46   1731.13 o 
 -12 -15   3    12028.13    14160.30   1971.44 o 
 -11 -15   3     3543.46     3856.99    561.85 o 
 -10 -15   3    10252.09     8144.84   1201.74 o 
  -9 -15   3      888.71      999.76    214.52 o 
  -8 -15   3    17363.83    17608.92    621.48 o 
  -7 -15   3      588.10      672.29    162.59 o 
  -6 -15   3    15348.69    14273.54    517.27 o 
  -5 -15   3    15307.39    15218.95    699.27 o 
  -4 -15   3    14019.32    14618.05    929.43 o 
  -3 -15   3    11428.90    11882.63    786.36 o 
  -2 -15   3     8316.26     8837.61    668.78 o 
  -1 -15   3    11723.55    11265.97    594.77 o 
   1 -15   3    12758.41    13330.39    689.75 o 
   2 -15   3    31981.60    33036.05   1578.70 o 
   3 -15   3    11873.81    12049.21    693.93 o 
   4 -15   3     6383.66     6503.45    298.54 o 
   5 -15   3    11432.66    11837.32    690.00 o 
   6 -15   3    18371.43    18650.95    736.83 o 
   7 -15   3     9827.82    10848.07    867.74 o 
   8 -15   3     1238.98     1123.24    343.00 o 
   9 -15   3     9747.09    11365.58    985.84 o 
  10 -15   3     4195.53     3993.49    445.10 o 
  11 -15   3    16793.71    18042.02   2332.93 o 
  13 -15   3     8391.23    10711.71   1555.75 o 
  14 -15   3     4037.21     2759.61    638.92 o 
  15 -15   3     7315.50     6927.41   1650.96 o 
  16 -15   3     3719.71     3491.78    970.39 o 
 -17 -14   3     1594.26     1448.55    470.34 o 
 -16 -14   3      563.50     1484.83    633.50 o 
 -14 -14   3     9855.67     8832.91   1409.42 o 
 -13 -14   3     3243.87     2210.03    923.40 o 
 -12 -14   3     4567.21     4638.39    921.13 o 
 -11 -14   3     9800.77    10264.17   1394.70 o 
 -10 -14   3     9286.39     9783.04    957.00 o 
  -9 -14   3     8088.36     9775.62   1498.43 o 
  -8 -14   3     3183.32     4111.50    757.25 o 
  -7 -14   3    21849.73    21866.87    852.23 o 
  -6 -14   3    10048.97    10263.93    346.96 o 
  -5 -14   3     6822.81     7201.86    224.93 o 
  -4 -14   3    23771.33    23769.20    754.86 o 
  -3 -14   3     3894.42     4201.99    243.55 o 
  -2 -14   3    16992.50    17536.58    781.38 o 
   0 -14   3     9665.99     8798.29    604.78 o 
   1 -14   3    19024.38    19631.05    781.27 o 
   2 -14   3     3771.51     4250.07    279.59 o 
   3 -14   3    33867.53    32243.07    905.78 o 
   4 -14   3     6764.82     6906.01    292.02 o 
   5 -14   3    29345.54    31600.57    909.40 o 
   6 -14   3    15253.70    17204.69    822.25 o 
   7 -14   3     8186.22     8615.74   1279.71 o 
   8 -14   3    16465.91    16966.78    658.48 o 
   9 -14   3     7746.66     8947.03   1211.48 o 
  10 -14   3    12415.32    12810.80    785.82 o 
  11 -14   3    12877.99    13046.33   1073.13 o 
  12 -14   3     7519.39     7712.61   1214.25 o 
  13 -14   3     5000.57     4792.17   1044.93 o 
  14 -14   3     5701.38     6398.59   1812.86 o 
  15 -14   3     4675.84     5667.40   1350.88 o 
  16 -14   3    14172.08    14128.36    678.88 o 
  17 -14   3       66.08      306.91    184.62 o 
 -17 -13   3     2748.40     1680.87    745.85 o 
 -16 -13   3     2526.16     1548.32    560.38 o 
 -15 -13   3     1392.22     1511.65    488.13 o 
 -14 -13   3     1279.00     1839.77    537.91 o 
 -13 -13   3     3111.87     3756.67    873.73 o 
 -12 -13   3     1293.88     1306.49    441.92 o 
 -11 -13   3      690.34     1148.68    290.58 o 
 -10 -13   3    10208.44    10845.62   1622.87 o 
  -9 -13   3     7159.38     7447.63    670.28 o 
  -8 -13   3     4296.74     5649.86    799.03 o 
  -7 -13   3     2121.04     3357.25    343.60 o 
  -6 -13   3    16523.32    17433.22    714.77 o 
  -5 -13   3    14579.69    14248.77    686.68 o 
  -4 -13   3     1055.72     1220.01    193.36 o 
  -3 -13   3    34395.49    33243.37    883.27 o 
  -2 -13   3      183.35      413.79    137.46 o 
   0 -13   3     4911.69     4919.17    544.44 o 
   1 -13   3    19203.55    19070.38    889.24 o 
   2 -13   3    14129.24    15702.38    833.22 o 
   3 -13   3    10317.55    10909.31    478.37 o 
   4 -13   3    16446.64    17652.68   1057.93 o 
   5 -13   3     2136.49     2216.21    268.55 o 
   6 -13   3    11253.81    11838.38    803.60 o 
   7 -13   3    16187.25    18338.13   1243.46 o 
   8 -13   3    28118.01    27761.78   1358.17 o 
   9 -13   3     2186.58     1523.08    187.31 o 
  10 -13   3     6513.57     8577.79   1565.44 o 
  11 -13   3     1731.64     2505.91    410.81 o 
  12 -13   3    16704.07    18557.24   2790.26 o 
  13 -13   3     2639.63     3509.79    725.99 o 
  14 -13   3     8514.03     9946.48   1936.14 o 
  15 -13   3     1406.51     1434.31    452.33 o 
  16 -13   3    12249.87    12379.55   1555.85 o 
  17 -13   3     2412.47     3132.66    790.34 o 
 -17 -12   3      894.48      476.75    342.35 o 
 -16 -12   3     3500.25     3507.65    677.79 o 
 -15 -12   3     3917.13     3085.89   1006.71 o 
 -14 -12   3    11063.32    10443.45   2070.84 o 
 -13 -12   3     4765.67     5543.75   1054.15 o 
 -12 -12   3     7724.93     8297.57   1850.64 o 
 -11 -12   3    12230.39    11612.29   1666.50 o 
 -10 -12   3     6423.35     5870.18    574.17 o 
  -9 -12   3    19288.40    18671.95    748.38 o 
  -8 -12   3      416.76      471.52    120.07 o 
  -7 -12   3    35858.75    34406.98    792.86 o 
  -6 -12   3    21112.78    20307.33    844.61 o 
  -5 -12   3    12533.46    12251.29    495.17 o 
  -4 -12   3     9385.97     8817.11    370.28 o 
  -3 -12   3     5217.66     6601.29    610.79 o 
  -2 -12   3    33435.09    31894.93    835.29 o 
  -1 -12   3    25533.95    23862.79    851.05 o 
   0 -12   3     8270.05     8666.61    758.50 o 
   1 -12   3    10150.85     9988.17    705.15 o 
   2 -12   3     3125.29     3794.87    265.87 o 
   3 -12   3    15902.24    15681.73    536.59 o 
   4 -12   3    13436.00    13564.73    478.09 o 
   5 -12   3     8686.71     8207.54    451.14 o 
   6 -12   3    17268.32    15995.41   1082.76 o 
   7 -12   3    11088.61    10431.10    824.99 o 
   8 -12   3    26360.66    26184.91    914.09 o 
   9 -12   3     4758.55     4700.95   1021.50 o 
  10 -12   3    25856.70    25193.34    980.63 o 
  11 -12   3     1420.86     1721.77    362.69 o 
  12 -12   3     5577.90     5877.02    948.45 o 
  13 -12   3     3244.54     3964.70    678.63 o 
  14 -12   3      739.81      486.93    213.87 o 
  15 -12   3      827.37      710.91    364.31 o 
  16 -12   3     4614.06     5038.42   1189.75 o 
  17 -12   3     3027.65     2765.18   1330.01 o 
 -15 -11   3     2108.23     1850.95    503.77 o 
 -14 -11   3     3727.54     3189.55    819.20 o 
 -13 -11   3     9460.99     9907.03   2935.69 o 
 -12 -11   3     1854.67     2252.50    535.75 o 
 -11 -11   3     5526.01     5790.77   1319.87 o 
 -10 -11   3      469.91      337.93    207.10 o 
  -9 -11   3     3065.02     3182.42    383.42 o 
  -8 -11   3     2007.62     1921.89    289.79 o 
  -7 -11   3      633.40      595.94    170.67 o 
  -6 -11   3     1678.36     1782.75    244.73 o 
  -5 -11   3    14879.63    15324.60    671.83 o 
  -4 -11   3      324.66      420.80    119.81 o 
  -3 -11   3    12484.37    12722.71    484.84 o 
  -2 -11   3       13.78      172.56    127.50 o 
  -1 -11   3     5264.03     5424.01    348.96 o 
   0 -11   3     5910.30     6342.57    352.22 o 
   1 -11   3     1053.67     1189.39    238.25 o 
   2 -11   3     4067.46     4259.96    372.95 o 
   3 -11   3        7.63      194.25    109.42 o 
   4 -11   3    10724.21    10289.82    486.69 o 
   5 -11   3     5469.97     5561.34    299.94 o 
   6 -11   3     1079.63     1244.22    169.92 o 
   7 -11   3     9962.89    10039.35    770.86 o 
   8 -11   3     5182.24     6870.79    761.97 o 
   9 -11   3    16660.88    17703.30    903.09 o 
  10 -11   3    13686.88    13529.22    788.34 o 
  11 -11   3     6198.50     6822.94   1626.24 o 
  12 -11   3     2003.44     2213.30    503.39 o 
  13 -11   3     5506.95     6684.32   1073.53 o 
  14 -11   3      985.32     1626.34    466.78 o 
  15 -11   3     4262.72     3803.71    756.81 o 
  16 -11   3      393.76     1213.36    438.71 o 
  17 -11   3     8384.82     8454.39    941.84 o 
 -17 -10   3     4643.34     3629.81    942.63 o 
 -16 -10   3     2653.81     2567.70    854.02 o 
 -15 -10   3      554.29      988.91    568.62 o 
 -14 -10   3      726.56      623.95    239.15 o 
 -13 -10   3     3839.73     4301.10    944.04 o 
 -12 -10   3     2500.53     2868.79    664.66 o 
 -11 -10   3     5690.20     5081.35    610.99 o 
 -10 -10   3      674.12      912.17    211.70 o 
  -9 -10   3    12801.16    12744.91    833.60 o 
  -8 -10   3    10404.96    11720.86   1342.56 o 
  -7 -10   3      658.26     1453.58    313.49 o 
  -6 -10   3    12958.61    12549.47    528.80 o 
  -5 -10   3    25022.79    23753.28    713.40 o 
  -4 -10   3    27790.29    27264.89    771.25 o 
  -3 -10   3    16695.95    16336.68    613.96 o 
  -2 -10   3     5819.18     5729.11    436.19 o 
  -1 -10   3     8240.32     7118.12    409.91 o 
   0 -10   3    62505.90    62778.96   1100.93 o 
   1 -10   3    15071.13    14505.65    616.48 o 
   2 -10   3     7985.25     8270.08    664.94 o 
   3 -10   3    36867.84    35234.71    759.48 o 
   4 -10   3       67.37      260.30    182.21 o 
   5 -10   3     9169.95     8353.72    479.58 o 
   6 -10   3     2093.71     3025.90    458.72 o 
   7 -10   3     2012.17     2290.01    321.99 o 
   8 -10   3    10871.27    11192.17    358.67 o 
   9 -10   3     5428.21     6087.40    671.09 o 
  10 -10   3     4845.71     5492.78    665.95 o 
  11 -10   3     5646.56     5377.14    732.09 o 
  12 -10   3     2706.29     3236.35    857.50 o 
  13 -10   3    10186.73     7788.57   1287.98 o 
  14 -10   3      307.10      573.98    355.10 o 
  15 -10   3     4205.39     4620.84   1525.79 o 
  16 -10   3     1910.52     1253.18    369.62 o 
  17 -10   3     5290.74     5798.72   1754.75 o 
 -18  -9   3     3888.86     2103.84   1089.05 o 
 -17  -9   3     1961.26     2091.37    697.53 o 
 -16  -9   3     5726.91     5592.95    821.73 o 
 -15  -9   3     4665.50     4613.15   1347.27 o 
 -14  -9   3     7662.57     7204.26   1718.19 o 
 -13  -9   3     1508.98     2165.28    524.71 o 
 -12  -9   3     4738.07     5577.94   1994.05 o 
 -11  -9   3      230.34      352.40    138.07 o 
 -10  -9   3    17356.36    16626.01    641.94 o 
  -9  -9   3     6120.11     6007.50   1005.89 o 
  -8  -9   3    19743.48    19103.46    945.84 o 
  -7  -9   3      790.46      654.18    156.01 o 
  -6  -9   3     9117.34     9682.59    480.03 o 
  -5  -9   3    12843.76    13145.91    498.16 o 
  -4  -9   3    15254.83    14951.51    682.41 o 
  -3  -9   3    10531.50     9165.31    344.02 o 
  -2  -9   3     9533.32    11553.10    598.82 o 
  -1  -9   3     4634.76     5272.27    341.62 o 
   0  -9   3     9188.89     9065.78    816.96 o 
   1  -9   3    10634.95    10819.58    532.52 o 
   2  -9   3    13119.39    12483.96    363.55 o 
   3  -9   3    21315.57    21196.10    511.88 o 
   4  -9   3    10644.11    10578.81    513.45 o 
   5  -9   3     5609.67     5573.91    551.33 o 
   6  -9   3     2496.48     3115.82    416.03 o 
   7  -9   3    11300.87    11098.20    597.74 o 
   8  -9   3     3402.00     4433.66    572.82 o 
   9  -9   3    14508.98    14349.73    762.41 o 
  10  -9   3     3435.48     3724.85    415.75 o 
  11  -9   3     1821.70     2364.23    633.68 o 
  12  -9   3     1015.33      732.52    350.17 o 
  13  -9   3      119.69      781.50    390.16 o 
  14  -9   3     1313.86     1139.57    375.25 o 
  15  -9   3     3068.54     4131.64   1244.02 o 
  16  -9   3      566.50      755.25    307.78 o 
  17  -9   3     3461.57     2974.66    690.83 o 
  18  -9   3      449.11      698.88    215.00 o 
 -18  -8   3     2795.03     1394.10    482.33 o 
 -17  -8   3     1722.41     1580.42    454.73 o 
 -16  -8   3     2373.35     2411.85    544.36 o 
 -15  -8   3     2126.32     2468.07    721.15 o 
 -14  -8   3       29.50       80.93    356.62 o 
 -13  -8   3     1342.71     1553.46    477.31 o 
 -12  -8   3     2303.37     2777.32    565.42 o 
 -11  -8   3     7657.54     8001.36    829.43 o 
 -10  -8   3    12591.73    11950.68    885.29 o 
  -9  -8   3     3627.64     3918.89    429.83 o 
  -8  -8   3     7555.60     6705.24    695.02 o 
  -7  -8   3    17193.38    16863.39    665.14 o 
  -6  -8   3     2604.31     2665.23    340.25 o 
  -5  -8   3     2118.04     3168.92    399.70 o 
  -4  -8   3     1645.36     1788.71    206.81 o 
  -3  -8   3       67.09      238.27     86.45 o 
  -2  -8   3     1985.16     2191.42    286.72 o 
  -1  -8   3     2323.98     2537.65    121.65 o 
   0  -8   3    24911.84    23302.89    569.35 o 
   1  -8   3    42819.54    40117.52   1043.40 o 
   2  -8   3     3884.61     3785.14    120.05 o 
   3  -8   3     5179.81     5532.29    291.42 o 
   4  -8   3     2966.45     3153.17    430.38 o 
   5  -8   3     4366.21     4076.96    555.94 o 
   6  -8   3     3007.06     4239.99    531.12 o 
   7  -8   3     1938.31     2027.37    276.98 o 
   8  -8   3     3187.99     3303.87    463.65 o 
   9  -8   3     1343.87     1740.14    297.33 o 
  10  -8   3     2901.88     3183.91    555.83 o 
  11  -8   3     5277.65     5098.06    633.01 o 
  12  -8   3      989.38     1211.91    427.20 o 
  13  -8   3      257.13      188.05    244.98 o 
  14  -8   3      368.67      529.93    248.61 o 
  15  -8   3       65.21      756.99    358.80 o 
  16  -8   3     2480.49     2693.81    490.18 o 
  17  -8   3      312.79      380.64    306.38 o 
  18  -8   3      939.85      946.76    339.70 o 
 -18  -7   3      892.86      606.27    343.85 o 
 -17  -7   3     5216.24     3960.49    754.17 o 
 -16  -7   3     3191.47     3439.97    751.54 o 
 -15  -7   3     1596.67     2227.95    773.88 o 
 -14  -7   3      764.42     1116.78    400.07 o 
 -13  -7   3     1612.25     1892.03    500.40 o 
 -12  -7   3     1126.35     1884.65    444.02 o 
 -11  -7   3     6015.56     5559.71   1170.26 o 
 -10  -7   3     1641.77     1903.45    337.28 o 
  -9  -7   3     6256.40     7153.55    927.35 o 
  -8  -7   3     2051.67     2311.81    294.56 o 
  -7  -7   3    11548.48    11410.17    536.28 o 
  -6  -7   3     1741.56     1575.63    242.40 o 
  -5  -7   3    12476.76    12087.53    561.14 o 
  -4  -7   3       54.51      267.75     97.52 o 
  -3  -7   3    27986.97    26415.28    800.55 o 
  -2  -7   3     6554.75     5933.97    306.68 o 
  -1  -7   3    25629.06    25201.72    682.54 o 
   0  -7   3    35084.49    33898.72   1205.01 o 
   1  -7   3    16606.63    16432.45    445.16 o 
   2  -7   3     3649.05     3953.10    226.45 o 
   3  -7   3    28664.44    28095.22    598.22 o 
   4  -7   3     3184.10     3814.22    586.35 o 
   5  -7   3     4921.77     5007.15    182.26 o 
   6  -7   3      800.09     1032.34    204.67 o 
   7  -7   3     4420.26     6451.93    825.46 o 
   8  -7   3     2963.76     3813.66    649.51 o 
   9  -7   3     2379.32     2824.40    545.23 o 
  10  -7   3     2585.88     2626.32    403.98 o 
  11  -7   3     3354.33     2889.55    590.34 o 
  12  -7   3     3460.50     3270.61    460.78 o 
  13  -7   3     1937.98     1838.23    636.23 o 
  14  -7   3      452.38      322.45    275.47 o 
  15  -7   3     1006.19     1506.32    478.89 o 
  16  -7   3     3900.30     3960.49   1022.02 o 
  17  -7   3      609.54      470.93    243.62 o 
  18  -7   3      234.06      390.80    266.58 o 
 -18  -6   3     5005.68     4327.72   1494.81 o 
 -17  -6   3     3285.08     2850.13   1139.30 o 
 -16  -6   3     1176.76     1339.19    441.04 o 
 -15  -6   3     4307.55     4885.74   1323.17 o 
 -14  -6   3     8286.44     9091.12   2135.02 o 
 -13  -6   3     5119.67     5101.32    801.96 o 
 -12  -6   3     4609.01     5550.20    796.65 o 
 -11  -6   3     2348.56     2180.17    543.32 o 
 -10  -6   3     5267.98     4592.76    624.75 o 
  -9  -6   3      198.50      548.24    224.89 o 
  -8  -6   3     1903.81     1748.86    327.59 o 
  -7  -6   3     2257.35     1940.33    278.80 o 
  -6  -6   3      667.68     1358.89    195.13 o 
  -5  -6   3     3014.73     3636.37    347.56 o 
  -4  -6   3     2470.19     2962.40    419.36 o 
  -3  -6   3      147.58      327.69     89.82 o 
  -2  -6   3    11590.50    10746.64    390.89 o 
  -1  -6   3    19692.52    19472.70    714.69 o 
   0  -6   3    16442.87    16514.94    455.40 o 
   1  -6   3      402.29      676.83    135.05 o 
   2  -6   3     2008.42     1887.26    155.15 o 
   3  -6   3     1604.14     1870.24    288.78 o 
   4  -6   3     1286.36     1737.81    367.60 o 
   5  -6   3     2733.13     4377.57    623.90 o 
   6  -6   3     1092.44     1433.10    191.42 o 
   7  -6   3      721.03     1254.35    280.93 o 
   8  -6   3     6442.41     6938.81    647.18 o 
   9  -6   3     1112.42     1265.29    266.76 o 
  10  -6   3     5666.58     6374.72   1229.58 o 
  11  -6   3     3510.36     3401.97    495.84 o 
  12  -6   3     2142.29     2353.91    397.91 o 
  13  -6   3      860.31     1672.78    457.44 o 
  14  -6   3      956.17      864.54    284.31 o 
  15  -6   3      270.64      808.17    364.40 o 
  16  -6   3     4195.49     4173.39    733.29 o 
  17  -6   3      515.19      515.59    138.79 o 
  18  -6   3     2000.53     1713.95    657.91 o 
 -18  -5   3     2394.70     2576.94   1105.40 o 
 -17  -5   3     1840.09     1444.33    419.93 o 
 -16  -5   3     1761.40     1793.91    459.61 o 
 -15  -5   3     1140.67     1536.19    582.24 o 
 -14  -5   3     2211.01     1886.16    476.60 o 
 -13  -5   3     4113.79     5293.07   1205.47 o 
 -12  -5   3     1083.76     1671.66    506.18 o 
 -11  -5   3      561.48     1129.64    235.93 o 
 -10  -5   3    12145.33    13185.48   1634.55 o 
  -9  -5   3     3972.34     4366.85    816.65 o 
  -8  -5   3     8829.59     8456.01    481.89 o 
  -7  -5   3     4037.87     5161.40    876.45 o 
  -6  -5   3     1680.38     2112.25    317.31 o 
  -5  -5   3      770.36     1192.05    174.01 o 
  -4  -5   3     4411.99     4921.78    395.39 o 
  -3  -5   3     1908.38     2227.87    308.41 o 
  -2  -5   3    10215.34     9246.09    323.84 o 
  -1  -5   3     7206.06     6212.56    378.13 o 
   0  -5   3     9338.46     6381.04   1429.94 o 
   1  -5   3      200.44      343.73     82.90 o 
   2  -5   3     1390.52     1357.63    199.68 o 
   3  -5   3     3105.00     3194.00    183.26 o 
   4  -5   3     5589.70     6046.21    296.79 o 
   5  -5   3     1229.46     1518.37    212.80 o 
   6  -5   3      880.98     1078.46    182.39 o 
   7  -5   3      451.58      549.24    152.99 o 
   8  -5   3     5130.49     6029.25    681.92 o 
   9  -5   3     2308.87     2583.76    309.31 o 
  10  -5   3       94.80      209.44    299.72 o 
  11  -5   3     5751.04     6099.78    789.07 o 
  12  -5   3      223.45      282.74    138.75 o 
  13  -5   3     5626.56     5502.40   1380.06 o 
  14  -5   3      206.34     1008.77    431.56 o 
  15  -5   3     1521.20     1626.44    603.47 o 
  16  -5   3       52.51      630.08    338.39 o 
  17  -5   3     5770.21     5295.67   1723.54 o 
  18  -5   3      994.68     1239.32    522.33 o 
 -18  -4   3     2589.16     2600.81    715.32 o 
 -17  -4   3     5279.37     4710.96   1340.13 o 
 -16  -4   3     2793.87     2220.67    526.78 o 
 -15  -4   3      443.28      686.42    317.34 o 
 -14  -4   3     2240.36     3052.25    621.97 o 
 -13  -4   3     1336.75     1586.77    380.01 o 
 -12  -4   3     1977.09     3282.12    669.55 o 
 -11  -4   3     3040.20     3847.79    494.14 o 
 -10  -4   3     1075.85     1579.94    368.20 o 
  -9  -4   3     8407.89     8614.42    684.07 o 
  -8  -4   3     3497.09     4013.33    748.63 o 
  -7  -4   3     5034.97     6070.20    847.41 o 
  -6  -4   3      522.70      713.07    190.60 o 
  -5  -4   3     6761.63     7035.80    340.67 o 
  -4  -4   3     2455.26     3218.52    248.24 o 
  -3  -4   3     4062.61     4453.58    324.23 o 
  -2  -4   3     2184.02     2105.64    209.25 o 
  -1  -4   3    10221.38     9544.05    418.71 o 
   0  -4   3    33903.54    32786.43    920.64 o 
   1  -4   3     5190.22     4975.94    204.13 o 
   2  -4   3     5093.02     4720.74    269.08 o 
   3  -4   3     2692.57     3220.69    457.02 o 
   4  -4   3     6719.57     6403.45    572.25 o 
   5  -4   3     2210.78     3106.48    415.49 o 
   6  -4   3     6644.85     6370.78    390.44 o 
   7  -4   3     1239.74     1994.97    286.35 o 
   8  -4   3      932.76      482.44    182.51 o 
   9  -4   3     1940.54     1680.61    230.70 o 
  10  -4   3     4878.90     5275.91    615.49 o 
  11  -4   3     1509.20     2025.95    307.49 o 
  12  -4   3     5109.70     5548.85    677.99 o 
  13  -4   3     5082.01     4941.28   1084.04 o 
  14  -4   3     1571.98     2578.58    727.61 o 
  15  -4   3     1120.76      925.43    553.25 o 
  16  -4   3      736.39      925.10    266.73 o 
  17  -4   3     1260.79     1514.30    440.42 o 
  18  -4   3      377.55      582.75    454.08 o 
 -18  -3   3     1086.02      902.73    237.42 o 
 -17  -3   3     2919.01     2884.84    473.11 o 
 -16  -3   3     3442.54     2554.63    663.27 o 
 -15  -3   3      583.08      766.26    377.83 o 
 -14  -3   3      243.12      318.29    205.04 o 
 -13  -3   3     5208.32     5842.89    992.17 o 
 -12  -3   3     3426.10     4023.95    505.69 o 
 -11  -3   3     3887.06     4789.22    592.13 o 
 -10  -3   3      408.89      383.53    160.90 o 
  -9  -3   3     5102.29     5919.87    625.53 o 
  -8  -3   3      669.47     1094.77    246.85 o 
  -7  -3   3     1413.27     1760.85    255.45 o 
  -6  -3   3      972.73     1406.31    212.99 o 
  -5  -3   3     8414.34     8478.04    443.95 o 
  -4  -3   3     3285.43     3763.15    498.60 o 
  -3  -3   3     5142.45     5549.95    426.43 o 
  -2  -3   3     4905.96     4919.08    219.71 o 
  -1  -3   3     8033.89     8081.58    297.38 o 
   0  -3   3     2588.58     2355.49     79.47 o 
   1  -3   3      263.53      251.90     53.50 o 
   2  -3   3     2837.35     2766.67    169.12 o 
   3  -3   3     5666.68     5651.98    608.13 o 
   4  -3   3     3855.76     4465.01    687.17 o 
   5  -3   3     6983.93     7286.67    431.60 o 
   6  -3   3     4042.04     4646.58    291.49 o 
   7  -3   3     3158.99     3603.81    446.88 o 
   8  -3   3     2630.08     3248.80    385.22 o 
   9  -3   3      474.94      566.50    192.52 o 
  10  -3   3     4336.39     4711.21    734.92 o 
  11  -3   3     2286.40     3115.85    337.60 o 
  12  -3   3     4451.07     3949.16    710.97 o 
  13  -3   3     3615.40     4479.68   1002.34 o 
  14  -3   3     2597.75     2248.61    771.23 o 
  15  -3   3     1525.60     1624.51    442.67 o 
  16  -3   3     1926.04     1255.55    381.95 o 
  17  -3   3     1249.78     1302.16    474.71 o 
  18  -3   3     1306.30     1225.14    518.59 o 
 -18  -2   3      428.80      485.26    570.64 o 
 -17  -2   3      180.65      450.07    337.53 o 
 -16  -2   3     1972.89     1728.22    522.69 o 
 -15  -2   3     5502.54     4998.26   1232.67 o 
 -14  -2   3     1734.65     2273.43    670.99 o 
 -13  -2   3     1833.81     2643.01    604.20 o 
 -12  -2   3     4946.01     3563.80    592.48 o 
 -11  -2   3      508.37      706.24    241.11 o 
 -10  -2   3     2040.00     2062.35    323.11 o 
  -9  -2   3      350.78      445.53    372.11 o 
  -8  -2   3     2686.10     3260.79    452.43 o 
  -7  -2   3      291.33      419.97    231.99 o 
  -6  -2   3     2991.86     3852.42    488.64 o 
  -5  -2   3     1924.76     2292.14    648.03 o 
  -4  -2   3     7686.20     7666.25    531.11 o 
  -3  -2   3     1515.34     2308.49    325.83 o 
  -2  -2   3    13093.80    12521.13    353.80 o 
  -1  -2   3      955.29     1282.48    184.01 o 
   0  -2   3       74.62      161.36     37.16 o 
   2  -2   3     4701.33     4111.15    178.87 o 
   3  -2   3     5698.28     5166.67    278.43 o 
   4  -2   3     5286.35     5537.42    295.36 o 
   5  -2   3    16641.38    16320.79    751.27 o 
   6  -2   3     2797.54     3447.22    536.46 o 
   7  -2   3     2850.60     3337.97    469.40 o 
   8  -2   3     3122.07     4084.39    566.47 o 
   9  -2   3      568.45      926.84    227.20 o 
  10  -2   3     2193.76     2894.71    397.68 o 
  11  -2   3      178.18      325.88    124.97 o 
  12  -2   3     4135.02     5214.11    737.93 o 
  13  -2   3      664.09      824.44    276.18 o 
  14  -2   3     4006.52     3878.77    896.89 o 
  15  -2   3      513.50      801.39    336.58 o 
  16  -2   3     3445.76     3899.12    707.81 o 
  17  -2   3      934.42     1372.80    358.02 o 
  18  -2   3     5430.40     4577.98   1395.02 o 
 -18  -1   3      349.52      633.42    345.47 o 
 -17  -1   3     1345.32     1776.02    480.27 o 
 -16  -1   3     1150.62      610.37    376.51 o 
 -15  -1   3     1010.12     1115.75    446.79 o 
 -14  -1   3      543.73     1219.51    387.57 o 
 -13  -1   3     3551.19     3280.62    607.34 o 
 -12  -1   3     3021.06     2546.23    443.65 o 
 -11  -1   3      404.02      420.21    206.34 o 
 -10  -1   3      841.15      986.19    213.49 o 
  -9  -1   3     2634.13     3783.51    450.45 o 
  -8  -1   3      237.20      505.08    324.40 o 
  -7  -1   3      235.16      304.10    126.97 o 
  -6  -1   3      959.31     1197.22    208.84 o 
  -5  -1   3     2066.03     2280.17    308.42 o 
  -4  -1   3     3765.22     4474.51    397.05 o 
  -3  -1   3      331.33      585.51    176.45 o 
  -2  -1   3     3031.53     3032.16    107.62 o 
  -1  -1   3      575.38      708.72    144.66 o 
   1  -1   3      145.27      104.85     41.76 o 
   2  -1   3     2772.77     2577.20    183.84 o 
   3  -1   3     2533.54     2525.37    353.03 o 
   4  -1   3     4602.90     4340.62    509.91 o 
   5  -1   3     5355.32     5362.26    282.63 o 
   6  -1   3    11028.35    10876.49    509.59 o 
   7  -1   3     9831.06    10126.58    531.35 o 
   8  -1   3     3912.33     4703.61    312.09 o 
   9  -1   3    15352.04    15706.50   1394.59 o 
  10  -1   3      828.64      905.71    203.25 o 
  11  -1   3      393.64      516.45    240.61 o 
  12  -1   3     1434.02     1402.34    235.56 o 
  13  -1   3     1392.33     1856.09    545.79 o 
  14  -1   3      888.51      341.00    261.53 o 
  15  -1   3      202.88      443.42    328.37 o 
  17  -1   3      937.00      645.67    368.94 o 
  18  -1   3      118.05      189.12    219.30 o 
 -18   0   3     4718.52     3893.83   1489.48 o 
 -17   0   3      421.68      358.57    410.74 o 
 -16   0   3      250.08      416.93    395.37 o 
 -15   0   3     1799.61     1361.40    563.51 o 
 -14   0   3      191.48      510.84    320.81 o 
 -13   0   3     2038.87     2586.18    912.84 o 
 -12   0   3     6478.27     5370.84    865.24 o 
 -11   0   3       36.74      311.72    140.34 o 
 -10   0   3       76.58      328.34    122.88 o 
  -9   0   3    11053.43    11136.69   1153.14 o 
  -8   0   3      165.07      273.21    118.86 o 
  -7   0   3       72.56      150.59    184.28 o 
  -6   0   3       24.36      354.48    144.11 o 
  -5   0   3      551.23      918.15    166.05 o 
  -4   0   3     3607.01     3908.66    550.10 o 
  -3   0   3     3553.24     2928.33    171.98 o 
  -2   0   3     1046.06     1122.94    183.20 o 
  -1   0   3     3581.74     3882.09   1118.49 o 
   1   0   3      190.97      298.19     75.46 o 
   2   0   3      262.92      284.15     95.20 o 
   3   0   3      808.48     1111.91    155.34 o 
   4   0   3    13211.75    13094.23    419.26 o 
   5   0   3      728.66     1492.63    224.97 o 
   6   0   3     4658.35     4775.31    492.17 o 
   7   0   3    14818.31    14891.03    603.40 o 
   8   0   3     6067.92     5929.21    773.09 o 
   9   0   3     6031.92     7244.25    861.05 o 
  10   0   3      157.08      306.95    146.40 o 
  11   0   3      559.21      985.12    317.32 o 
  12   0   3      705.01      790.00    178.60 o 
  13   0   3     2261.11     2403.77    713.33 o 
  14   0   3      320.46      348.66    382.94 o 
  15   0   3      267.28      998.54    381.70 o 
  16   0   3      508.56      590.44    292.17 o 
  17   0   3       32.68      378.02    330.09 o 
  18   0   3     2233.42     2151.69    798.51 o 
 -18   1   3      210.18      753.80    396.75 o 
 -17   1   3      970.27      954.78    416.80 o 
 -16   1   3      677.99      600.91    302.97 o 
 -15   1   3     1330.47     1601.41    332.20 o 
 -14   1   3      153.66      650.61    547.91 o 
 -13   1   3     3689.52     4252.74    830.02 o 
 -12   1   3     2035.24     2185.59    314.71 o 
 -11   1   3      190.20      559.08    229.79 o 
 -10   1   3      970.30      773.28    210.92 o 
  -9   1   3     3420.34     4042.43    578.13 o 
  -8   1   3      406.86      443.37    216.34 o 
  -7   1   3      299.35      358.69    158.04 o 
  -6   1   3      839.35     1139.87    304.55 o 
  -5   1   3     2300.22     2424.32    316.17 o 
  -4   1   3     4665.73     4530.68    400.58 o 
  -3   1   3      208.69      356.42    140.50 o 
  -2   1   3     2663.61     3024.50    137.27 o 
  -1   1   3      437.58      481.50    107.61 o 
   2   1   3     2547.95     2364.43    140.48 o 
   3   1   3     2392.34     2905.54    342.67 o 
   4   1   3     4635.28     4937.52    297.09 o 
   5   1   3     5537.80     5543.30    528.60 o 
   6   1   3    11116.34    10711.23    498.77 o 
   7   1   3     8609.71     9019.55    505.20 o 
   8   1   3     3607.36     5516.10    693.41 o 
   9   1   3    14573.74    15049.57    810.11 o 
  10   1   3      586.64      815.30    201.06 o 
  11   1   3      395.31      389.81    199.31 o 
  12   1   3     2005.25     1682.25    359.29 o 
  13   1   3     1516.19     1843.33    522.52 o 
  14   1   3      961.68      910.53    398.65 o 
  15   1   3       49.32      788.08    375.94 o 
  16   1   3      390.02      342.10    286.10 o 
  17   1   3      564.89      563.95    216.66 o 
  18   1   3      168.48      625.49    254.86 o 
 -18   2   3      671.96     1403.13    309.83 o 
 -17   2   3       92.56      529.94    168.75 o 
 -16   2   3     1903.67     2070.44    672.62 o 
 -15   2   3     6578.27     4127.68   1574.80 o 
 -14   2   3     1639.09     2371.81    595.42 o 
 -13   2   3     1712.04     2954.58    661.95 o 
 -12   2   3     3899.23     3752.24    503.04 o 
 -11   2   3      898.15      809.25    195.07 o 
 -10   2   3     1493.73     1824.32    458.32 o 
  -9   2   3      157.71      453.35    179.44 o 
  -8   2   3     2033.05     2811.41    491.79 o 
  -7   2   3      214.11      508.24    196.15 o 
  -6   2   3     2975.99     3360.75    462.26 o 
  -5   2   3     2230.96     2714.38    459.80 o 
  -4   2   3     7292.15     7435.50    702.85 o 
  -3   2   3     1756.56     2258.39    335.62 o 
  -2   2   3    11973.05    11960.68    465.45 o 
  -1   2   3     1173.69     1391.28    316.12 o 
   1   2   3     1440.14     1872.11    309.85 o 
   2   2   3     4437.23     4089.82    178.65 o 
   3   2   3     5429.36     5585.74    277.81 o 
   4   2   3     5472.86     5153.32    257.54 o 
   5   2   3    16219.63    16650.41    575.18 o 
   6   2   3     2624.52     3143.06    491.85 o 
   7   2   3     3332.86     4338.18    622.33 o 
   8   2   3     3189.60     3918.40    573.85 o 
   9   2   3      787.35      815.28    322.88 o 
  10   2   3     2509.34     2616.26    415.79 o 
  11   2   3       67.94      -32.08    159.68 o 
  12   2   3     4396.88     4378.97    610.61 o 
  13   2   3      942.55     1251.69    374.96 o 
  14   2   3     3801.33     3768.86    811.35 o 
  15   2   3      509.12      180.24    304.85 o 
  16   2   3     3210.83     3525.41    793.70 o 
  17   2   3      950.09      565.04    405.59 o 
  18   2   3     4281.49     3361.80    948.22 o 
 -18   3   3     1067.00     1092.76    772.18 o 
 -17   3   3     2650.32     2164.75    508.56 o 
 -16   3   3     3328.06     2319.24    694.08 o 
 -15   3   3      670.47      610.41    374.09 o 
 -14   3   3      557.45      944.57    341.50 o 
 -13   3   3     4244.35     3430.44    727.84 o 
 -12   3   3     4538.81     3709.56   1174.11 o 
 -11   3   3     4263.61     3962.91   1037.52 o 
 -10   3   3      216.67      631.81    174.61 o 
  -9   3   3     4173.54     5248.66    788.98 o 
  -8   3   3      467.28      941.05    227.20 o 
  -7   3   3      870.28     1326.15    244.78 o 
  -6   3   3      653.91      950.55    258.36 o 
  -5   3   3     8996.72     8447.95    371.86 o 
  -4   3   3     2655.68     2996.28    247.85 o 
  -3   3   3     5615.30     5557.51    264.21 o 
  -2   3   3     5804.24     5532.36    285.12 o 
  -1   3   3     8209.34     7844.61    383.79 o 
   0   3   3     2109.25     2070.30    416.45 o 
   1   3   3      103.16      157.08     41.12 o 
   2   3   3     2825.02     2909.83    252.56 o 
   3   3   3     6316.54     6255.32    393.10 o 
   4   3   3     3915.75     3751.27    334.75 o 
   5   3   3     7630.20     7220.79    348.76 o 
   6   3   3     4254.42     4527.89    476.63 o 
   7   3   3     2855.93     4391.42    551.90 o 
   8   3   3     3228.86     4190.37    664.01 o 
   9   3   3      466.53      369.44    142.21 o 
  10   3   3     3967.48     4793.05    620.01 o 
  11   3   3     2036.69     1885.75    385.46 o 
  12   3   3     3714.69     3620.24   1261.05 o 
  13   3   3     4036.77     4422.74    847.59 o 
  14   3   3     2308.41     3003.96    723.88 o 
  15   3   3     1666.40     2111.53    562.02 o 
  16   3   3     1726.13     1720.57    629.54 o 
  17   3   3     2009.10     1912.78    628.80 o 
  18   3   3     1393.25     2026.87    555.04 o 
 -18   4   3     1716.18     1422.29    795.26 o 
 -17   4   3     3916.38     4155.71   1257.31 o 
 -16   4   3     2387.03     2163.34    501.43 o 
 -15   4   3      154.11      415.42    234.32 o 
 -14   4   3     2676.71     2163.49    796.82 o 
 -13   4   3     1856.16     2133.73    490.74 o 
 -12   4   3     2831.29     2355.41    381.09 o 
 -11   4   3     3286.11     3128.66    352.50 o 
 -10   4   3      872.71     1671.44    206.60 o 
  -9   4   3     7782.42     8895.18    572.57 o 
  -8   4   3     2657.52     3368.48    612.99 o 
  -7   4   3     4960.17     4681.01    560.51 o 
  -6   4   3      106.69      442.46    158.35 o 
  -5   4   3     6080.87     6690.78    564.06 o 
  -4   4   3     2761.88     2506.53    845.46 o 
  -3   4   3     4679.78     4221.74    542.56 o 
  -2   4   3     2251.04     2633.43    327.90 o 
  -1   4   3     9008.32     9575.20    317.64 o 
   0   4   3    32396.60    30156.68    833.20 o 
   1   4   3     5956.68     5103.87    201.95 o 
   2   4   3     4843.66     4818.20    241.11 o 
   3   4   3     2507.33     2635.73    293.79 o 
   4   4   3     6375.30     6313.96    297.45 o 
   5   4   3     2340.57     2917.10    560.19 o 
   6   4   3     6104.66     6176.45    424.91 o 
   7   4   3     1237.41     1546.38    273.30 o 
   8   4   3      692.66      740.99    245.18 o 
   9   4   3     1936.82     2300.53    330.47 o 
  10   4   3     5123.60     5928.36    696.34 o 
  11   4   3     1565.54     1720.53    310.36 o 
  12   4   3     5405.84     6987.36   1271.30 o 
  13   4   3     4630.71     5840.30   1338.96 o 
  14   4   3     1905.03     2544.30    651.75 o 
  15   4   3      967.90     1300.16    324.59 o 
  16   4   3     1048.65      693.75    516.32 o 
  17   4   3     1305.94     1602.13    470.17 o 
  18   4   3      285.59      430.49    255.59 o 
 -18   5   3     1837.34     1597.43    466.05 o 
 -17   5   3     1530.45     1663.76    391.94 o 
 -16   5   3     1050.27     1342.22    486.83 o 
 -15   5   3     1439.47      954.77    469.04 o 
 -14   5   3     1697.24     1929.93    558.01 o 
 -13   5   3     5394.94     4612.97   1061.06 o 
 -12   5   3      651.39     1652.60    359.28 o 
 -11   5   3     1450.96     1026.86    266.34 o 
 -10   5   3    10501.23    11373.05   1156.62 o 
  -9   5   3     4120.95     4748.98    626.20 o 
  -8   5   3     7708.02     7731.74    491.16 o 
  -7   5   3     4268.70     5479.35    785.50 o 
  -6   5   3     1748.61     2069.85    358.48 o 
  -5   5   3     1400.66     1484.83    251.29 o 
  -4   5   3     4064.58     4358.57    436.66 o 
  -3   5   3     2727.04     2704.32    377.63 o 
  -2   5   3     8615.22     9919.53    374.40 o 
  -1   5   3     5888.24     5734.62    320.64 o 
   0   5   3    11056.91    10115.27    593.39 o 
   1   5   3      517.85      482.50     72.46 o 
   2   5   3      805.24     1033.28    178.59 o 
   3   5   3     2954.81     2893.89    350.96 o 
   4   5   3     4341.58     4885.49    543.33 o 
   5   5   3     1150.66     1560.04    264.43 o 
   6   5   3      587.34      690.50    422.86 o 
   7   5   3      532.01     1099.68    242.53 o 
   8   5   3     4603.21     4836.29    429.75 o 
   9   5   3     2409.35     2568.79    389.86 o 
  10   5   3      127.37      454.58    133.17 o 
  11   5   3     5697.13     6498.76    831.42 o 
  12   5   3      235.21      329.61    317.84 o 
  13   5   3     5469.71     5342.85   1031.98 o 
  14   5   3      177.20      129.34    265.24 o 
  15   5   3     1218.69     1989.52    667.56 o 
  16   5   3       18.32      291.21    306.90 o 
  17   5   3     5362.77     4122.06    883.93 o 
  18   5   3     1043.96      937.62    445.40 o 
 -18   6   3     5170.77     3965.06   1695.68 o 
 -17   6   3     3931.17     3070.79   1144.02 o 
 -16   6   3     1430.65     1731.08    775.39 o 
 -15   6   3     3283.75     3459.99   1289.65 o 
 -14   6   3     7551.44     8016.56   2626.38 o 
 -13   6   3     4448.23     4127.96    706.13 o 
 -12   6   3     4401.63     4662.91    845.40 o 
 -11   6   3     1156.68     1428.33    273.48 o 
 -10   6   3     3244.42     3690.63    950.11 o 
  -9   6   3        7.53      330.22    142.20 o 
  -8   6   3     1138.19     1966.64    247.50 o 
  -7   6   3     1411.59     2109.96    234.25 o 
  -6   6   3     1092.75     1420.77    377.06 o 
  -5   6   3     4117.98     4409.96    594.52 o 
  -4   6   3     2261.42     2982.51    373.35 o 
  -3   6   3      317.24      302.29     97.94 o 
  -2   6   3    10515.27    10736.28    495.24 o 
  -1   6   3    21150.21    20933.75    614.88 o 
   0   6   3    18352.03    18278.96    707.69 o 
   1   6   3     1032.64      928.19    130.95 o 
   2   6   3     1390.67     1979.89    286.43 o 
   3   6   3     1358.94     1719.15    223.05 o 
   4   6   3     1714.83     1918.81    309.52 o 
   5   6   3     3781.73     4070.18    412.74 o 
   6   6   3     1087.34     1562.14    194.96 o 
   7   6   3      580.10      974.15    198.42 o 
   8   6   3     7348.44     5438.72    913.34 o 
   9   6   3     1134.57     1416.22    222.13 o 
  10   6   3     5505.84     7402.29   1064.01 o 
  11   6   3     3485.82     3248.82    419.77 o 
  12   6   3     1953.98     2914.79    622.22 o 
  13   6   3      973.27      863.02    464.00 o 
  14   6   3      921.95     1302.77    481.96 o 
  15   6   3      241.05      497.18    382.89 o 
  16   6   3     4079.61     4845.47   1353.18 o 
  17   6   3      500.09     1040.39    353.10 o 
  18   6   3     1729.91     1329.33    423.99 o 
 -18   7   3      941.93      592.36    406.96 o 
 -17   7   3     4337.10     3918.14   1196.94 o 
 -16   7   3     2774.48     2749.68    997.23 o 
 -15   7   3     1417.91     1829.24    787.00 o 
 -14   7   3     1721.79     3054.83    687.21 o 
 -13   7   3      875.75      754.46    391.90 o 
 -12   7   3      941.80     1625.62    311.28 o 
 -11   7   3     4281.29     4897.19    749.29 o 
 -10   7   3     1917.10     1602.84    245.64 o 
  -9   7   3     5432.99     6866.56    834.21 o 
  -8   7   3     1021.75     1645.70    248.82 o 
  -7   7   3    10494.33    10849.91    478.77 o 
  -6   7   3     1019.99     1497.83    203.51 o 
  -5   7   3    11076.10    11539.26    533.44 o 
  -4   7   3      134.10      262.41    209.17 o 
  -3   7   3    26014.33    24867.10    573.95 o 
  -2   7   3     6901.78     6603.63    324.72 o 
  -1   7   3    23924.63    24986.91    744.44 o 
   0   7   3    32459.46    29578.94   1119.43 o 
   1   7   3    16893.60    16016.51    433.80 o 
   2   7   3     4205.36     4181.20    553.19 o 
   3   7   3    28702.00    28120.64    585.14 o 
   4   7   3     3339.22     3398.35    209.00 o 
   5   7   3     4304.41     5206.47    286.46 o 
   6   7   3      823.08      873.47    302.27 o 
   7   7   3     4798.44     5592.06    902.48 o 
   8   7   3     2622.73     3413.25    502.49 o 
   9   7   3     1718.77     2637.28    422.14 o 
  10   7   3     2733.20     2507.84    352.18 o 
  11   7   3     2518.86     2914.99    451.45 o 
  12   7   3     3465.54     3679.44   1107.31 o 
  13   7   3     2099.80     1658.35    417.91 o 
  14   7   3      634.87      931.13    330.48 o 
  15   7   3      985.41     1110.10    390.56 o 
  16   7   3     4277.17     4627.20   1381.96 o 
  17   7   3      563.21      485.67    298.94 o 
  18   7   3      183.68      447.72    344.43 o 
 -18   8   3     1944.52     2136.39    597.21 o 
 -17   8   3     1086.95      813.40    294.58 o 
 -16   8   3     1466.88     2147.96    822.45 o 
 -15   8   3     1994.22     2811.72    879.78 o 
 -14   8   3       91.52      842.83    428.99 o 
 -13   8   3     1945.88     1898.34    713.12 o 
 -12   8   3     2015.40     1425.75    389.72 o 
 -11   8   3     8389.87     7684.92    847.16 o 
 -10   8   3    12386.91    12590.50   1138.32 o 
  -9   8   3     3254.30     3869.22    476.79 o 
  -8   8   3     5315.99     6539.53    855.48 o 
  -7   8   3    15093.52    15570.12    608.47 o 
  -6   8   3     1571.20     1874.20    241.57 o 
  -5   8   3     3060.81     3773.22    442.02 o 
  -4   8   3      682.46     1033.29    169.06 o 
  -3   8   3      202.01      327.86    100.78 o 
  -2   8   3     2200.02     2102.69    289.94 o 
  -1   8   3     3292.59     3046.23    117.33 o 
   0   8   3    22272.46    22878.25    671.97 o 
   1   8   3    40531.12    39185.66    715.16 o 
   2   8   3     4216.03     3794.48    425.02 o 
   3   8   3     7537.98     6912.89    317.01 o 
   4   8   3     1974.59     2537.53    414.56 o 
   5   8   3     3410.34     4492.05    491.32 o 
   6   8   3     2835.75     3925.43    397.73 o 
   7   8   3     1767.16     2142.77    243.95 o 
   8   8   3     2691.19     3605.93    510.47 o 
   9   8   3     1587.64     1655.55    270.07 o 
  10   8   3     2947.68     2978.14    570.10 o 
  11   8   3     6312.53     6037.29    852.66 o 
  12   8   3      667.37     1463.67    504.24 o 
  13   8   3      181.11      293.10    239.08 o 
  14   8   3      319.41      854.09    345.89 o 
  15   8   3      115.52     -293.98    329.04 o 
  16   8   3     2323.01     2166.81    671.41 o 
  17   8   3      357.29      568.66    471.66 o 
  18   8   3     1115.80     1175.87    335.40 o 
 -18   9   3     2520.14     3068.48   1003.97 o 
 -17   9   3     1616.90     1754.90    338.39 o 
 -16   9   3     3886.68     2675.36   1095.41 o 
 -15   9   3     3988.72     3587.83   1450.62 o 
 -14   9   3     5755.63     5870.67   1519.65 o 
 -13   9   3     1418.41     1768.85    473.07 o 
 -12   9   3     4781.83     4411.64   1011.95 o 
 -11   9   3       79.11      417.82    236.21 o 
 -10   9   3    14841.53    14462.27    659.78 o 
  -9   9   3     4048.34     4877.68    568.57 o 
  -8   9   3    18099.85    19752.54   1360.24 o 
  -7   9   3      196.86      533.87    174.29 o 
  -6   9   3     8164.49     9677.98   1658.61 o 
  -5   9   3    10015.52    12157.99    638.69 o 
  -4   9   3    14231.06    14615.80    524.43 o 
  -3   9   3     8187.67     8555.86    664.22 o 
  -2   9   3    11691.10    11550.70    328.79 o 
  -1   9   3     3933.97     4433.78    201.50 o 
   0   9   3     9282.90     9062.80    382.84 o 
   1   9   3    10475.91     9583.87    478.31 o 
   2   9   3    13778.25    12767.50    370.43 o 
   3   9   3    20215.21    20952.92   1877.27 o 
   4   9   3    10556.89    10631.21    474.72 o 
   5   9   3     6869.50     6328.81    345.85 o 
   6   9   3     2099.18     2670.26    487.30 o 
   7   9   3    10791.33    10446.44    939.76 o 
   8   9   3     3455.02     3488.89    561.55 o 
   9   9   3    14344.90    15084.61    715.11 o 
  10   9   3     4281.53     4347.40    604.46 o 
  11   9   3     1464.91     1474.59    265.26 o 
  12   9   3      614.09     1248.03    491.99 o 
  13   9   3       57.03      786.93    358.76 o 
  14   9   3     1274.51     1571.88    545.22 o 
  15   9   3     3384.97     3935.88   1338.99 o 
  16   9   3      517.21     1969.94    535.25 o 
  17   9   3     3793.59     3869.32    830.84 o 
  18   9   3      693.76      628.38    260.72 o 
 -17  10   3     3326.67     3505.88   1029.03 o 
 -16  10   3     2740.28     2172.13    824.92 o 
 -15  10   3      635.38     1317.14    557.91 o 
 -14  10   3      313.81      523.25    219.52 o 
 -13  10   3     2326.70     2573.26    678.66 o 
 -12  10   3     1826.63     2005.86    585.73 o 
 -11  10   3     3919.27     4390.37    634.45 o 
 -10  10   3     1448.95     1471.75    353.72 o 
  -9  10   3    11085.36    12680.05    686.52 o 
  -8  10   3    12147.71    12464.07   1194.14 o 
  -7  10   3     1053.18     1356.74    258.45 o 
  -6  10   3    11940.25    12413.81    648.47 o 
  -5  10   3    22601.53    23276.69   1066.76 o 
  -4  10   3    26356.32    27682.61    776.53 o 
  -3  10   3    14762.59    14928.16    571.17 o 
  -2  10   3     4691.08     5059.08    210.15 o 
  -1  10   3     5445.59     6359.33    279.00 o 
   0  10   3    60465.23    60852.95   1057.56 o 
   1  10   3    15162.62    15676.09    363.60 o 
   2  10   3     7911.80     7819.43    316.32 o 
   3  10   3    32541.88    35076.81    965.68 o 
   4  10   3      276.24      422.15    119.94 o 
   5  10   3     7960.64     8125.31    501.50 o 
   6  10   3     2891.06     3298.80    425.23 o 
   7  10   3     1926.82     2275.97    282.74 o 
   8  10   3    11859.36    11435.68    339.58 o 
   9  10   3     5885.43     5675.66    950.32 o 
  10  10   3     6064.43     5462.23    786.77 o 
  11  10   3     3497.07     4858.43    679.00 o 
  12  10   3     2845.62     4456.98    980.50 o 
  13  10   3     8724.80     8503.67   1710.94 o 
  14  10   3      179.45      431.93    286.39 o 
  15  10   3     4203.48     3783.48   1337.51 o 
  16  10   3     1583.60     1881.94    376.48 o 
  17  10   3     5718.00     4610.78   1532.68 o 
 -17  11   3     1482.10     2158.36    482.63 o 
 -16  11   3     2525.89     2196.21    584.72 o 
 -14  11   3     2748.94     3336.56   1032.09 o 
 -13  11   3     8636.32     7449.07   1479.17 o 
 -12  11   3     1405.88     1537.74    505.99 o 
 -11  11   3     4271.49     5027.12    523.19 o 
 -10  11   3      124.22      418.23    219.48 o 
  -9  11   3     2022.96     2423.53    343.96 o 
  -8  11   3     1921.59     2626.72    398.58 o 
  -7  11   3      252.89      331.91    137.84 o 
  -6  11   3     1066.20     1453.81    246.58 o 
  -5  11   3    17066.91    15732.60    543.53 o 
  -4  11   3      406.13     1046.46    248.49 o 
  -3  11   3    11395.48    11597.74    680.07 o 
  -2  11   3      310.67      473.90    111.17 o 
  -1  11   3     5861.70     5154.54    273.03 o 
   0  11   3     7877.53     7385.16    330.41 o 
   1  11   3     1024.16     1131.15    144.62 o 
   2  11   3     2692.35     3596.58    384.29 o 
   3  11   3      177.23      145.99    100.88 o 
   4  11   3    11212.22    11170.90    540.00 o 
   5  11   3     5605.84     5785.52    632.49 o 
   6  11   3      726.01     1280.47    200.59 o 
   7  11   3     8771.50     9048.57    358.53 o 
   8  11   3     6029.89     6215.88    677.08 o 
   9  11   3    19016.96    18161.85    839.68 o 
  10  11   3    12457.63    12901.40    642.04 o 
  11  11   3     6196.46     6854.48   1224.02 o 
  12  11   3     2796.59     3853.55    994.58 o 
  13  11   3     5535.31     5867.60   1149.94 o 
  14  11   3      870.86      658.71    363.71 o 
  15  11   3     4534.27     3420.77    979.97 o 
  16  11   3      699.41      494.17    225.04 o 
  17  11   3     8177.95     8067.20   1499.37 o 
 -17  12   3     1066.89      800.69    530.48 o 
 -16  12   3     2361.33     2519.56    578.69 o 
 -15  12   3     2455.14     3477.37    664.29 o 
 -14  12   3     9757.50     9258.62   1735.68 o 
 -13  12   3     5174.07     4422.00    921.78 o 
 -12  12   3     6553.81     6350.16   1149.31 o 
 -11  12   3     9639.11    10340.75   1147.00 o 
 -10  12   3     5222.72     5554.25    758.73 o 
  -9  12   3    16995.52    17158.23    642.37 o 
  -8  12   3       86.69      554.45    245.52 o 
  -7  12   3    33347.00    34256.14   2951.77 o 
  -6  12   3    17264.38    19568.37    762.35 o 
  -5  12   3    12092.40    12468.79    511.19 o 
  -4  12   3     7005.94     8067.09    406.47 o 
  -3  12   3     6326.67     6329.13    410.68 o 
  -2  12   3    32214.29    32762.63    555.11 o 
  -1  12   3    25744.24    26731.13    510.15 o 
   0  12   3     8561.41     7981.78    456.95 o 
   1  12   3    12304.32    11747.07    464.18 o 
   2  12   3     4136.86     3844.55    466.96 o 
   3  12   3    15085.09    15809.47    548.30 o 
   4  12   3    11650.64    13308.79    535.63 o 
   5  12   3     7762.34     8303.55    385.12 o 
   6  12   3    15003.80    15616.99    989.87 o 
   7  12   3    11820.47    12019.01    471.55 o 
   8  12   3    27290.51    28000.55   1039.90 o 
   9  12   3     5232.07     4957.13    627.00 o 
  10  12   3    24723.80    24767.39    944.66 o 
  11  12   3     2293.15     3320.34    909.73 o 
  12  12   3     6379.59     6076.01   1694.77 o 
  13  12   3     2482.19     3410.48    871.44 o 
  14  12   3      744.24      780.79    417.99 o 
  15  12   3     1163.03     1586.33    483.81 o 
  16  12   3     5511.66     4003.89   1526.14 o 
  17  12   3     3069.99     2634.37   1169.86 o 
 -17  13   3     1957.07     2390.34    957.80 o 
 -16  13   3     1989.44     1820.43    573.99 o 
 -15  13   3      911.62      721.02    300.02 o 
 -14  13   3     1353.17     1538.17    911.77 o 
 -13  13   3     2529.39     3699.30    981.52 o 
 -12  13   3     1255.78      947.50    606.25 o 
 -11  13   3      674.34     1086.43    239.92 o 
 -10  13   3    11688.61    12071.73   1044.04 o 
  -9  13   3     8315.47     8625.58   1023.27 o 
  -8  13   3     4655.66     5129.85   1126.13 o 
  -7  13   3     3327.76     3288.98    437.62 o 
  -6  13   3    16795.66    18613.60    833.17 o 
  -5  13   3    10935.56    12897.57    536.00 o 
  -4  13   3     1058.78     1342.26    179.46 o 
  -3  13   3    30845.86    31703.44    529.79 o 
  -2  13   3      726.84      895.09    149.98 o 
  -1  13   3    39343.23    37519.89   1102.99 o 
   0  13   3     6676.80     6551.59    547.56 o 
   1  13   3    21111.01    19731.46    419.77 o 
   2  13   3    16025.35    14926.54    427.04 o 
   3  13   3    12124.27    11644.84    529.23 o 
   4  13   3    15814.00    17780.60    918.50 o 
   5  13   3     1286.28     2211.15    278.75 o 
   6  13   3    13178.95    12309.90    764.89 o 
   7  13   3    18636.88    18431.63   1217.57 o 
   8  13   3    29610.52    29846.83   1000.50 o 
   9  13   3     1003.51     1626.73    265.30 o 
  10  13   3     9432.16     8143.05   1040.11 o 
  11  13   3     2501.93     2756.12    651.36 o 
  12  13   3    17594.39    17380.35   1372.99 o 
  13  13   3     1933.86     2623.34    715.03 o 
  14  13   3     8084.69     8104.56   1905.47 o 
  15  13   3      939.71     1097.11    563.72 o 
  16  13   3    13269.92    12469.28   2263.43 o 
  17  13   3     2505.01     1791.75    424.44 o 
 -17  14   3     1528.61     1599.55    413.41 o 
 -16  14   3     1210.26      956.87    507.88 o 
 -15  14   3      310.29      325.35    256.17 o 
 -14  14   3     9480.02     9156.40   2192.61 o 
 -13  14   3     2166.97     1843.66    737.45 o 
 -12  14   3     4177.17     5349.12   1046.69 o 
 -11  14   3     9257.48     9286.02   1267.23 o 
 -10  14   3     9405.79     8884.72   1138.69 o 
  -9  14   3     8697.61     7895.55   1567.18 o 
  -8  14   3     4134.98     4157.27    403.33 o 
  -7  14   3    22170.15    22431.37   1057.66 o 
  -6  14   3    10961.15    10783.06    412.41 o 
  -5  14   3     7917.05     8214.48    528.08 o 
  -4  14   3    21975.90    22973.14    735.58 o 
  -3  14   3     5194.77     4806.26    239.68 o 
  -2  14   3    16871.52    17171.04    479.39 o 
  -1  14   3    18241.10    16421.82    776.19 o 
   0  14   3     8750.75     8758.75    411.17 o 
   1  14   3    19729.76    19457.81    749.96 o 
   2  14   3     3620.56     3880.02    201.17 o 
   3  14   3    34467.32    33200.73    776.04 o 
   4  14   3     7273.07     6979.66    421.05 o 
   5  14   3    31903.78    32856.46    960.86 o 
   6  14   3    17078.36    17282.15    745.67 o 
   7  14   3     9475.94     8598.33    408.58 o 
   8  14   3    17412.44    17178.15    621.49 o 
   9  14   3     9659.78     9520.25    578.51 o 
  10  14   3    14683.75    13823.72    829.98 o 
  11  14   3    12135.91    13641.58   2333.26 o 
  12  14   3     6484.29     7030.02   1427.40 o 
  13  14   3     3785.45     3672.60    906.49 o 
  14  14   3     6360.13     6516.73   1647.25 o 
  15  14   3     5017.16     5900.71   1537.68 o 
  16  14   3    15095.94    14943.44    709.44 o 
  17  14   3      281.75      647.52    363.96 o 
 -17  15   3     2017.25     1705.72    411.04 o 
 -16  15   3      504.02      155.15    322.02 o 
 -15  15   3     6035.53     4734.77   1192.65 o 
 -14  15   3     5678.02     4521.98   1027.40 o 
 -13  15   3    10612.03     9662.43   2507.17 o 
 -12  15   3    10455.49    11417.23   2319.95 o 
 -11  15   3     3436.60     2999.56    609.73 o 
 -10  15   3     8294.53     8113.22   1129.09 o 
  -9  15   3      985.06     1088.00    261.53 o 
  -8  15   3    13596.26    14193.22    731.55 o 
  -7  15   3      763.83      574.44    252.01 o 
  -6  15   3    13981.61    13561.81    813.09 o 
  -5  15   3    14715.76    13943.99    764.14 o 
  -4  15   3    18000.20    16284.11    678.67 o 
  -3  15   3    12862.78    13301.08    414.68 o 
  -2  15   3    10322.48     9615.39    503.73 o 
  -1  15   3    11781.91    11718.76    441.99 o 
   0  15   3     7803.69     7331.54    335.51 o 
   1  15   3    13639.10    14019.88    472.36 o 
   2  15   3    32970.09    33002.35    621.36 o 
   3  15   3    11864.20    10879.50    474.90 o 
   4  15   3     7083.58     7093.88    452.20 o 
   5  15   3    10942.62    10893.19    408.49 o 
   6  15   3    19322.88    19246.27    796.35 o 
   7  15   3    10561.13    11638.60    442.22 o 
   8  15   3     1247.03     1441.67    255.20 o 
   9  15   3    12756.90    11783.27    801.28 o 
  10  15   3     4705.76     5089.80    981.78 o 
  11  15   3    17197.18    17453.88   1586.91 o 
  12  15   3     2537.99     3255.61    970.03 o 
  13  15   3    11282.79    10667.57   1136.24 o 
  14  15   3     3836.33     3853.22    636.32 o 
  15  15   3     7982.89     7281.33   1875.83 o 
  16  15   3     3121.19     2360.56    770.31 o 
 -16  16   3      923.59      538.52    294.17 o 
 -15  16   3     2856.36     3102.01    760.67 o 
 -14  16   3     4431.51     4645.72    869.46 o 
 -13  16   3      407.65     1430.94    445.35 o 
 -12  16   3     4634.95     4253.78   1049.33 o 
 -11  16   3     1038.18      634.97    320.19 o 
 -10  16   3     3488.51     3489.87    624.26 o 
  -9  16   3     1310.69     1034.51    477.93 o 
  -8  16   3     9280.89     9367.36    556.06 o 
  -7  16   3     1136.88     1114.08    288.86 o 
  -6  16   3     9515.56     8987.47    987.66 o 
  -5  16   3     7634.16     7861.87    996.25 o 
  -4  16   3    42681.53    43539.17    782.62 o 
  -3  16   3     1694.35     2558.60    333.27 o 
  -2  16   3    15714.43    14311.45    792.80 o 
  -1  16   3     4318.48     4337.02    396.05 o 
   0  16   3    30855.59    31489.14    590.05 o 
   1  16   3     4542.52     4738.94    164.44 o 
   2  16   3    44210.35    44134.29    736.14 o 
   3  16   3    20487.25    20141.80    609.64 o 
   4  16   3     7720.39     6650.85    963.58 o 
   5  16   3     9370.22     8841.70    641.55 o 
   6  16   3    14286.88    13615.50    736.20 o 
   7  16   3    24555.45    25435.62   1100.02 o 
   8  16   3     8799.18     9879.33    947.50 o 
   9  16   3    33170.71    31949.91   1355.42 o 
  10  16   3     1944.10     1990.74    556.77 o 
  11  16   3    22286.53    22932.31   1452.86 o 
  12  16   3     1874.76     2110.82    615.55 o 
  13  16   3    19399.29    17659.03   1580.64 o 
  14  16   3     1919.17     1681.38    528.34 o 
  15  16   3    12402.61    10958.37   1868.08 o 
  16  16   3     2750.33     1133.44    642.92 o 
 -16  17   3     2643.86     1835.08    506.16 o 
 -15  17   3     5030.49     3109.77   1462.93 o 
 -14  17   3      577.57      835.23    556.63 o 
 -13  17   3    14349.96    13976.38   1436.24 o 
 -12  17   3     8407.32    10010.76   2403.54 o 
 -11  17   3     8099.21     8792.38   2073.43 o 
 -10  17   3     4420.83     3482.38    870.73 o 
  -9  17   3     4828.11     4986.41    757.15 o 
  -8  17   3    12202.64    12814.47   1199.38 o 
  -7  17   3      122.24      285.05    179.80 o 
  -6  17   3    15615.96    14478.57    691.87 o 
  -5  17   3    14019.56    14551.80    709.29 o 
  -4  17   3     8779.85     9916.47    472.92 o 
  -3  17   3    27044.60    26813.61    643.21 o 
  -2  17   3     4741.52     4614.57    397.63 o 
  -1  17   3    26175.11    24943.71    570.89 o 
   0  17   3    13881.88    13921.21    516.72 o 
   1  17   3    15430.52    16093.67    655.42 o 
   2  17   3     9912.03     9815.70    642.41 o 
   3  17   3     7105.11     7139.25    388.74 o 
   4  17   3    32294.35    31469.39    840.49 o 
   5  17   3    26073.81    26312.35    868.92 o 
   6  17   3    15585.26    16093.19    756.18 o 
   7  17   3    12757.71    12285.41    938.31 o 
   8  17   3    20976.29    20667.45    780.68 o 
   9  17   3    17459.54    14974.07   1191.71 o 
  10  17   3    10911.82    11199.68   1093.56 o 
  11  17   3    10317.51    10865.62   2064.68 o 
  12  17   3     6737.48     6595.65   1792.19 o 
  13  17   3     4731.09     4753.90   1286.25 o 
  14  17   3     7078.24     6348.73   1032.44 o 
  15  17   3     6656.81     5795.32   1544.52 o 
  16  17   3     2743.49     1841.65    546.43 o 
 -16  18   3      300.85      464.46    389.06 o 
 -15  18   3      349.97      384.63    232.33 o 
 -14  18   3     2595.43     2160.43    710.16 o 
 -13  18   3     4310.04     4506.30   1145.36 o 
 -12  18   3      403.08      666.66    299.66 o 
 -11  18   3     2272.30     2486.82    699.08 o 
 -10  18   3     1881.83     1867.72    425.67 o 
  -9  18   3    10670.07    11071.73   1146.20 o 
  -8  18   3     5274.46     5027.62    663.29 o 
  -7  18   3     6862.26     7066.08    592.53 o 
  -6  18   3     2088.87     2559.29    377.87 o 
  -5  18   3    36107.43    34598.48   1503.40 o 
  -4  18   3     2947.01     2740.32    237.18 o 
  -3  18   3    11676.14    10697.25    979.09 o 
  -2  18   3    12573.42    11847.69    238.08 o 
  -1  18   3    28610.25    29182.23    743.44 o 
   0  18   3     9435.36    11174.11    214.43 o 
   1  18   3    13893.17    12521.42    304.14 o 
   2  18   3     1868.96     2298.40    233.05 o 
   3  18   3    21802.37    20912.05    636.65 o 
   4  18   3     8789.75     9262.35    307.77 o 
   5  18   3    30862.85    28936.62    936.47 o 
   6  18   3     6937.18     7870.08    931.18 o 
   7  18   3     6089.70     5946.33   1173.68 o 
   8  18   3     4343.96     3904.25    510.51 o 
   9  18   3    13946.20    12961.09    998.13 o 
  10  18   3    10517.85    11721.34   2012.01 o 
  11  18   3     1501.80     2111.89    541.68 o 
  12  18   3    14879.44    14610.01   1349.36 o 
  13  18   3     3202.54     2694.32    770.23 o 
  14  18   3    15754.77    15378.15    695.50 o 
  15  18   3     2147.57     2777.31    692.72 o 
  16  18   3     9378.45     8084.95   1548.53 o 
 -15  19   3     4506.84     2973.01   1132.87 o 
 -14  19   3     1275.88     1704.38    499.17 o 
 -13  19   3    12944.95    13631.77   1379.22 o 
 -12  19   3     1138.50     1524.01    465.92 o 
 -11  19   3     6235.03     7430.76   1774.38 o 
 -10  19   3      334.65      354.25    212.44 o 
  -9  19   3    17240.52    17029.78   1060.22 o 
  -8  19   3     4475.27     4445.78    572.23 o 
  -7  19   3     5514.25     4757.34    902.57 o 
  -6  19   3     9239.50     9304.36    643.79 o 
  -5  19   3    27121.67    26081.04    672.85 o 
  -4  19   3     4086.67     3573.90    415.90 o 
  -3  19   3    23868.38    23140.84    753.76 o 
  -2  19   3     4682.25     4789.58    269.02 o 
  -1  19   3    17160.96    18312.91    752.31 o 
   0  19   3     1580.57     1799.74    213.62 o 
   1  19   3    18442.84    18572.49    698.11 o 
   2  19   3    19571.59    18162.37    623.69 o 
   3  19   3    17203.63    18611.62    732.43 o 
   4  19   3    31679.00    31470.53    772.89 o 
   5  19   3    16091.91    16108.85    623.46 o 
   6  19   3    14183.40    12177.11   1050.02 o 
   7  19   3     7030.17     7003.54    892.36 o 
   8  19   3    22612.65    22747.10   1488.41 o 
   9  19   3      911.11     1419.79    615.01 o 
  10  19   3     9440.76    10339.54   2045.36 o 
  11  19   3     2144.96     2539.36    710.13 o 
  12  19   3    13230.31    12457.94   2372.36 o 
  13  19   3     3426.35     4037.07    960.54 o 
  14  19   3    11588.59    12508.11    861.51 o 
  15  19   3     3826.23     3899.27    976.87 o 
 -15  20   3     2329.42     1977.26    628.98 o 
 -14  20   3     5630.07     4626.10   1177.10 o 
 -13  20   3      644.15      363.22    230.15 o 
 -12  20   3    14003.83    15890.17   1483.44 o 
 -11  20   3     1083.11     1818.71    689.54 o 
 -10  20   3     3106.81     2739.31    795.00 o 
  -9  20   3     2978.75     3046.75    546.84 o 
  -8  20   3    11830.21    10977.16    979.52 o 
  -7  20   3    15052.84    14827.08    781.04 o 
  -6  20   3      824.52      956.26    239.92 o 
  -5  20   3    17021.96    17870.79   1108.13 o 
  -4  20   3     8873.65     9455.10    562.33 o 
  -3  20   3     4081.51     3901.41    293.28 o 
  -2  20   3     7345.86     7018.38    223.09 o 
  -1  20   3     3031.68     3541.74    243.46 o 
   0  20   3    13374.67    14219.96    408.85 o 
   1  20   3     9460.82     9105.73    276.62 o 
   2  20   3    19288.39    19442.44    687.29 o 
   3  20   3    15470.47    14949.79   1272.99 o 
   4  20   3    12833.31    12792.37    470.90 o 
   5  20   3    24096.25    22544.15   1433.01 o 
   6  20   3     2867.75     2869.82    427.99 o 
   7  20   3    14866.84    14089.61   1107.64 o 
   8  20   3     1329.48     1962.08    364.84 o 
   9  20   3     3648.49     3463.09    594.02 o 
  10  20   3     9001.46    11050.41   2010.42 o 
  11  20   3     4091.11     4234.43   1260.26 o 
  12  20   3     9147.48     9700.54   1728.92 o 
  13  20   3        5.64      469.49    278.90 o 
  14  20   3     5847.40     4503.86   1292.99 o 
  15  20   3      631.95      527.60    392.30 o 
 -15  21   3      686.11      573.80    330.64 o 
 -13  21   3     4691.69     4198.47    924.93 o 
 -12  21   3      412.75      731.82    454.56 o 
 -11  21   3     5883.68     5951.32   1820.93 o 
 -10  21   3    11610.44    13649.87   2565.56 o 
  -9  21   3     6413.67     6154.86   1177.04 o 
  -8  21   3     6474.25     7078.36    914.29 o 
  -7  21   3     3180.59     3567.20    505.40 o 
  -6  21   3    20702.62    20724.34    548.00 o 
  -5  21   3     1261.03     1128.63    144.39 o 
  -4  21   3    22182.55    21816.18    777.26 o 
  -3  21   3    12638.92    11332.81    428.34 o 
  -2  21   3    20769.15    20318.23    541.67 o 
  -1  21   3     5871.84     5814.92    578.20 o 
   0  21   3     7907.18     7729.73    236.52 o 
   1  21   3    22365.12    22524.71    733.08 o 
   2  21   3     4774.67     4162.06    239.19 o 
   3  21   3     4470.00     4179.36    384.94 o 
   4  21   3     4163.49     3617.73    381.17 o 
   5  21   3       64.75      247.21     87.68 o 
   6  21   3     6296.93     6282.37    611.27 o 
   7  21   3     8040.08     6734.67    686.80 o 
   8  21   3      867.40     1182.94    411.18 o 
   9  21   3     6982.93     8912.10   1566.09 o 
  10  21   3     7022.87     7097.99   1520.13 o 
  11  21   3    23456.13    23378.79   1322.53 o 
  12  21   3      747.85      443.05    169.65 o 
  13  21   3    12599.12    12695.32    627.10 o 
  14  21   3     1508.43     1271.14    365.53 o 
  15  21   3     9160.17     7288.76   1857.85 o 
 -14  22   3    12408.89    11968.18   1432.71 o 
 -13  22   3     7003.32     6475.02   1039.32 o 
 -12  22   3    10261.54    10533.39   2145.39 o 
 -11  22   3     1634.58     1607.46    564.11 o 
 -10  22   3     7053.04     7386.69   1804.14 o 
  -9  22   3      686.71      730.54    191.94 o 
  -8  22   3      614.05      858.83    258.43 o 
  -7  22   3    10375.30     8864.67    564.57 o 
  -6  22   3      167.20      309.45     70.85 o 
  -5  22   3    19239.06    17581.58    662.81 o 
  -4  22   3    24586.00    23776.46    718.62 o 
  -3  22   3    14093.12    14671.12    707.46 o 
  -2  22   3    23808.73    23626.68    744.53 o 
  -1  22   3    24180.22    24775.15    770.77 o 
   0  22   3    23096.87    23423.33    608.32 o 
   1  22   3     7936.58     8193.27    320.19 o 
   2  22   3    13433.80    13589.75    486.42 o 
   3  22   3    20165.40    21795.74    759.71 o 
   4  22   3     9119.53     8985.17    408.87 o 
   5  22   3     7127.54     7018.11    501.48 o 
   6  22   3     2075.83     1942.33    251.61 o 
   7  22   3    21583.79    20476.22   1158.23 o 
   8  22   3     6588.15     7645.28   1487.24 o 
   9  22   3     3884.94     3630.70    793.20 o 
  10  22   3     2238.09     2677.11    953.10 o 
  11  22   3     2953.56     3048.61    935.80 o 
  12  22   3     1388.13     1068.49    353.48 o 
  13  22   3     5497.13     5137.44   1192.33 o 
  14  22   3      401.13      422.06    202.21 o 
 -14  23   3     4328.82     3537.46    845.56 o 
 -13  23   3     8707.04     7527.98   1491.46 o 
 -12  23   3     3024.17     2577.17    630.25 o 
 -11  23   3    10762.51    11785.46   2944.91 o 
 -10  23   3     4191.70     3640.69    978.78 o 
  -9  23   3     9574.92     7901.01   1670.25 o 
  -8  23   3     1801.17     2144.29    467.39 o 
  -7  23   3     5168.11     4686.48    467.81 o 
  -6  23   3    10244.34    10053.56    792.32 o 
  -5  23   3     9190.43     8026.76    471.97 o 
  -4  23   3    15476.21    15285.78    672.55 o 
  -3  23   3    12176.82    12986.58    644.75 o 
  -2  23   3    10489.86     9920.29    406.73 o 
  -1  23   3    13627.16    14226.00    516.09 o 
   0  23   3     7806.52     8095.64    280.74 o 
   1  23   3     2514.18     3082.75    350.66 o 
   2  23   3     5072.88     5726.53    446.59 o 
   3  23   3    16284.79    14946.17    608.86 o 
   4  23   3    17311.17    15819.94    481.02 o 
   5  23   3     3520.10     3214.62    426.40 o 
   6  23   3    17560.54    16739.34    867.31 o 
   7  23   3     6343.92     7288.10    608.14 o 
   8  23   3    10814.82    10485.57    815.64 o 
   9  23   3     5577.32     6411.73   1505.34 o 
  10  23   3    10068.01    10780.87   1626.72 o 
  11  23   3     2382.90     2518.85    723.81 o 
  12  23   3     5476.13     5321.89   1342.88 o 
  13  23   3    14594.00    13684.16   2456.35 o 
  14  23   3     2927.21     3196.25    707.92 o 
 -13  24   3     3277.26     2599.59    734.22 o 
 -12  24   3     5584.82     4374.15   1010.23 o 
 -11  24   3     8500.15     8372.17   1771.50 o 
 -10  24   3    17347.22    16998.03   2370.28 o 
  -9  24   3    20935.98    20990.86   1213.27 o 
  -8  24   3     5555.99     4653.04    953.78 o 
  -7  24   3    30058.18    30123.51   1336.31 o 
  -6  24   3    25029.08    22878.45    980.51 o 
  -5  24   3    54185.79    51983.59   1122.24 o 
  -4  24   3      726.20      518.88    101.27 o 
  -3  24   3    37759.13    37162.14    942.34 o 
  -2  24   3     4131.81     4053.90    430.54 o 
  -1  24   3     7650.14     7760.77    423.25 o 
   0  24   3     4643.74     4735.19    370.42 o 
   1  24   3     2539.45     2959.27    278.05 o 
   2  24   3     6642.18     6222.93    433.75 o 
   3  24   3     4061.83     3116.10    351.77 o 
   4  24   3    15947.95    14854.01    769.38 o 
   5  24   3     1904.11     1247.21    241.59 o 
   6  24   3     3001.21     2737.38    351.82 o 
   7  24   3     4771.67     4126.58    683.93 o 
   8  24   3     5158.84     6230.26   1232.99 o 
   9  24   3     1207.82     1108.91    521.19 o 
  10  24   3    12924.12    11754.54   2080.45 o 
  11  24   3     5160.03     3793.83    930.20 o 
  12  24   3    17117.98    14865.26   1258.78 o 
  13  24   3      368.56      373.68    459.49 o 
 -13  25   3    14291.06    11661.42   2348.69 o 
 -12  25   3    14261.67    16309.51   2635.08 o 
 -11  25   3     8942.34     6861.19   1845.54 o 
 -10  25   3     3139.48     2344.21    519.86 o 
  -9  25   3     8471.05     9432.21   1819.82 o 
  -8  25   3     8555.33     6449.73   1303.11 o 
  -7  25   3     7030.05     5747.28   1370.55 o 
  -6  25   3     2919.22     2635.95    353.66 o 
  -5  25   3     1793.34     1327.85    209.27 o 
  -4  25   3     2712.79     2638.58    423.07 o 
  -3  25   3     4824.58     5205.38    608.01 o 
  -2  25   3    29915.31    28639.14   1065.94 o 
  -1  25   3    12510.17    11610.03    440.23 o 
   0  25   3    32357.17    32292.46    704.15 o 
   1  25   3    33385.27    33440.95    823.46 o 
   2  25   3    26825.36    27751.76    776.19 o 
   3  25   3    51579.91    51227.08   1281.96 o 
   4  25   3    23415.72    23467.29    822.47 o 
   5  25   3    36668.47    37538.18    911.98 o 
   6  25   3     7221.67     7759.31    900.93 o 
   7  25   3    26113.74    26149.51    980.60 o 
   8  25   3    10099.98     9520.17   1301.32 o 
   9  25   3    12059.20    13190.04   1696.22 o 
  10  25   3     2738.08     2595.22    919.56 o 
  11  25   3     2583.95     2377.07    789.29 o 
  12  25   3     3501.58     2323.63    642.28 o 
  13  25   3     1367.80      909.65    394.59 o 
 -12  26   3    10362.26    10868.81   1933.16 o 
 -11  26   3     6469.81     5871.35   1018.28 o 
 -10  26   3     6729.42     6278.22   1071.63 o 
  -9  26   3     6578.48     6961.82   1256.74 o 
  -8  26   3    33137.65    30638.97   2579.57 o 
  -7  26   3      523.61      302.94    119.25 o 
  -6  26   3    19324.45    18105.63    797.42 o 
  -5  26   3     7027.48     5820.34    674.14 o 
  -4  26   3    16712.18    16353.57    866.32 o 
  -3  26   3    26045.75    24424.27   1016.17 o 
  -2  26   3     3748.41     3275.95    266.61 o 
  -1  26   3     9892.75    10261.61    630.41 o 
   0  26   3     8860.25     8450.23    616.60 o 
   1  26   3    15934.21    14269.59    969.99 o 
   2  26   3     9151.88     8777.35    606.69 o 
   3  26   3     4025.32     3920.07    441.36 o 
   4  26   3     4018.45     3860.62    457.88 o 
   5  26   3    11713.47    10793.94    671.32 o 
   6  26   3     3733.18     3869.06    508.73 o 
   7  26   3     6542.59     5216.30   1098.61 o 
   8  26   3     6652.27     5425.44   1013.56 o 
   9  26   3    24234.13    24871.41   1488.54 o 
  10  26   3     2975.84     2678.20    530.09 o 
  11  26   3    14291.17    14054.62    602.14 o 
  12  26   3     4513.74     3667.62    676.96 o 
 -12  27   3    17088.24    15442.37   2718.69 o 
 -11  27   3     9611.95     8191.61   1504.89 o 
 -10  27   3    16375.42    16356.46   2609.26 o 
  -9  27   3     7565.60     6338.87   1578.51 o 
  -8  27   3    20904.34    20605.34   1931.10 o 
  -7  27   3    25152.99    23403.54    913.40 o 
  -6  27   3    27809.95    25920.76   2104.77 o 
  -5  27   3    27016.71    26160.13   1189.69 o 
  -4  27   3    45371.55    42856.38   1444.67 o 
  -3  27   3    21603.71    21478.71    856.89 o 
  -2  27   3    28442.79    30031.14   1136.25 o 
  -1  27   3     8053.34     7684.99    373.81 o 
   0  27   3    26080.58    25656.99    840.72 o 
   1  27   3     4275.37     4107.23    435.85 o 
   2  27   3    11318.11    11673.63    590.53 o 
   3  27   3     1705.57     1350.51    208.68 o 
   4  27   3     2469.71     2203.42    358.58 o 
   5  27   3    19397.76    18905.27   1330.09 o 
   6  27   3      276.38      298.45    123.32 o 
   7  27   3     9810.91     9354.44    917.72 o 
   8  27   3     7312.16     6217.89    823.23 o 
   9  27   3     4048.18     5954.25   1093.30 o 
  10  27   3    13339.21    13917.42   1352.14 o 
  11  27   3    10903.21     8601.71   1797.73 o 
  12  27   3     9280.02     7947.68   2064.89 o 
 -11  28   3    21301.41    20563.47   1634.34 o 
 -10  28   3     5377.15     6732.20   1277.09 o 
  -9  28   3     6462.50     6219.64   1095.42 o 
  -8  28   3     6824.17     5626.39   1343.74 o 
  -7  28   3     1680.47     1744.92    817.25 o 
  -6  28   3     7256.39     5682.12   1337.58 o 
  -5  28   3     4000.82     2925.70    588.61 o 
  -4  28   3     9754.89     9673.58    774.44 o 
  -3  28   3     8077.35     6815.17    835.08 o 
  -2  28   3     5778.15     5485.87    388.80 o 
  -1  28   3    34343.67    33108.04   1036.62 o 
   0  28   3     4983.64     4130.21    407.55 o 
   1  28   3    22861.01    21971.17    581.62 o 
   2  28   3    39651.66    38274.63   1176.98 o 
   3  28   3    25461.38    24120.15   1247.87 o 
   4  28   3    40546.19    42160.36   1531.59 o 
   5  28   3     9516.64    10651.78   1008.03 o 
   6  28   3    49213.45    51196.53   1856.28 o 
   7  28   3     8739.20     7586.74   1909.40 o 
   8  28   3    20763.72    22897.22    906.04 o 
   9  28   3      922.99     1588.17    275.39 o 
  10  28   3     5693.00     6189.50   1500.07 o 
  11  28   3     2144.73     3185.36    835.11 o 
 -11  29   3     9528.79     6986.11   1347.47 o 
 -10  29   3     6991.55     5879.42   1269.54 o 
  -9  29   3    26734.39    26738.43   1472.27 o 
  -8  29   3     2129.47     1290.94    420.43 o 
  -7  29   3    22384.42    21590.76    969.65 o 
  -6  29   3     3856.70     3135.44    843.30 o 
  -5  29   3    30915.30    32397.10   1393.75 o 
  -4  29   3     5579.75     4915.50   1252.68 o 
  -3  29   3    14414.26    14868.42    980.37 o 
  -2  29   3    13236.91    13697.37    828.26 o 
  -1  29   3     3212.22     2851.28    371.45 o 
   0  29   3     9011.12     7813.65    604.66 o 
   1  29   3     1409.10     1005.21    259.05 o 
   2  29   3    11749.41     9916.81   1233.35 o 
   3  29   3     6751.46     6597.10    802.78 o 
   4  29   3      118.48      243.38    161.78 o 
   5  29   3     4832.39     4387.81    636.60 o 
   6  29   3      169.73      298.53    125.01 o 
   7  29   3     6379.30     6631.31    820.80 o 
   8  29   3    11568.69    11653.41    512.04 o 
   9  29   3     1610.46     1424.20    378.12 o 
  10  29   3     8391.84     7890.43   1852.47 o 
  11  29   3     1995.74     1260.36    243.63 o 
 -10  30   3     5501.20     3301.64   1178.03 o 
  -9  30   3     8573.61     7242.60   1492.16 o 
  -8  30   3    13458.61    11204.64   1946.56 o 
  -7  30   3    10345.59     9811.67   1257.01 o 
  -6  30   3    35848.86    37314.81   1817.33 o 
  -5  30   3    11104.38    11634.75   1477.58 o 
  -4  30   3    29060.42    29289.24   1353.83 o 
  -3  30   3    15264.67    16135.07    844.84 o 
  -2  30   3     8103.88     8145.61    696.84 o 
  -1  30   3    31773.53    31962.25   1112.19 o 
   0  30   3     2337.28     1863.64    358.53 o 
   1  30   3    22851.69    22400.31    723.87 o 
   2  30   3     6521.37     6254.68   1534.90 o 
   3  30   3    26465.46    25571.81   1182.37 o 
   4  30   3     5017.62     4463.51    415.84 o 
   5  30   3    10108.09    10284.02   1983.87 o 
   6  30   3    11833.48    12880.69    664.66 o 
   7  30   3     2945.97     2345.48    672.37 o 
   8  30   3     7388.30     6214.08   1399.58 o 
   9  30   3    11725.01    11376.86   1678.42 o 
  10  30   3     6428.10     6677.05   1289.27 o 
  -9  31   3     3674.72     2322.49   1005.22 o 
  -8  31   3     3226.56     3474.76    803.30 o 
  -7  31   3     1831.56     2076.81    569.32 o 
  -6  31   3     1788.61     1683.05    442.94 o 
  -5  31   3     1245.60     2108.15    548.44 o 
  -4  31   3     1957.58     1856.09    472.96 o 
  -3  31   3     2813.81     2866.83    547.63 o 
  -2  31   3    11278.88    10277.05   1497.68 o 
  -1  31   3     5104.53     3395.53    535.73 o 
   0  31   3    15962.49    16140.76    354.11 o 
   1  31   3    10929.00    10756.68   1299.65 o 
   2  31   3    14166.85    14841.44   1144.67 o 
   3  31   3    13238.41    12341.52   1315.43 o 
   4  31   3    13853.83    15042.89    715.22 o 
   5  31   3    23581.04    24828.87    964.05 o 
   6  31   3     5797.71     3944.98   1092.39 o 
   7  31   3    20116.16    22333.56   1299.85 o 
   8  31   3     1816.31     1910.90    464.69 o 
   9  31   3     8256.94     8987.88   1298.34 o 
  -8  32   3    12249.23    12577.23    608.42 o 
  -7  32   3       63.04      366.68    233.09 o 
  -6  32   3    16083.76    17099.72   1158.91 o 
  -5  32   3     1710.87     1390.54    518.15 o 
  -4  32   3    37105.84    35044.00   1713.48 o 
  -3  32   3     8038.09     8355.26    882.23 o 
  -2  32   3    15765.67    16074.49    468.87 o 
  -1  32   3     4665.32     3544.08    593.51 o 
   0  32   3     2042.60     1674.77    323.48 o 
   1  32   3     8172.01     8641.98    346.25 o 
   2  32   3     3031.89     2878.22    720.65 o 
   3  32   3     2189.10     2165.39    840.24 o 
   4  32   3     5116.02     4594.09    666.84 o 
   5  32   3      761.08      473.17    226.35 o 
   6  32   3     7267.71     6495.64    371.95 o 
   7  32   3     1731.78     1422.48    320.40 o 
   8  32   3     5039.50     2930.09   1068.99 o 
  -7  33   3    12274.30    12278.51    578.95 o 
  -6  33   3     4853.92     4815.18    847.76 o 
  -5  33   3    22381.88    22834.09   1264.74 o 
  -4  33   3      534.32      506.39    367.13 o 
  -3  33   3    13238.00    13516.10   1064.81 o 
  -2  33   3     3363.71     3709.53    546.06 o 
  -1  33   3     5213.01     5221.21    619.00 o 
   0  33   3    13568.87    13289.43    635.30 o 
   1  33   3     3584.32     3472.18    442.31 o 
   2  33   3     8325.65     9037.27    655.71 o 
   3  33   3      792.04      794.47    167.66 o 
   4  33   3    25436.45    26568.41   1392.04 o 
   5  33   3     8138.76     8829.52    934.15 o 
  -6  34   3     3060.18     2415.13    475.47 o 
  -5  34   3    10827.55    10247.55    789.66 o 
  -4  34   3      374.21      874.50    202.44 o 
  -3  34   3     7580.59     5649.18    534.35 o 
  -2  34   3       13.77      207.11    112.61 o 
  -1  34   3    13313.82    12932.15    715.93 o 
   0  34   3     9721.62     9527.07    375.66 o 
   1  34   3    14184.93    14193.50   1175.57 o 
   2  34   3     7552.28     9149.43   1253.30 o 
   3  34   3    18844.85    18482.19   1219.42 o 
  -4  35   3    11748.69    10706.42   1690.33 o 
  -3  35   3    17226.72    19615.91   1372.34 o 
  -2  35   3     4254.90     4008.50    938.53 o 
  -1  35   3     7260.44     6627.23   1130.84 o 
   0  35   3     4750.02     3398.50    768.61 o 
   1  35   3     8961.35     9477.01   1353.29 o 
   2  35   3     8267.59     7042.72   1411.20 o 
   3  35   3    10099.57    10151.79    969.85 o 
   4 -34   4     3725.79     3973.27    867.76 o 
   5 -34   4      404.59      394.25    174.26 o 
   4 -33   4    25836.92    24152.43   2090.17 o 
   5 -33   4     4137.13     3863.31    911.11 o 
   6 -33   4    19342.33    21693.23   2622.35 o 
   7 -33   4      224.67      527.09    315.74 o 
  -4 -32   4      575.66      671.39    219.03 o 
   3 -32   4     2984.23     3217.48    751.60 o 
   5 -32   4     6337.86     5802.86   1156.26 o 
   6 -32   4     1314.92     2244.05    438.87 o 
   7 -32   4     1088.77      869.51    332.21 o 
   8 -32   4     1454.79     1660.84    298.10 o 
  -9 -31   4     3279.99     2610.85    398.76 o 
  -8 -31   4     2523.33     2228.33    508.71 o 
  -7 -31   4     4336.45     3226.81    795.32 o 
  -6 -31   4    10873.58    10888.70    480.76 o 
  -5 -31   4     2823.72     2734.92    593.58 o 
  -4 -31   4     2669.90     2466.42    699.65 o 
   3 -31   4     1387.87     1161.58    398.67 o 
   4 -31   4     4002.44     3721.85    475.06 o 
   5 -31   4      599.99      263.17    190.88 o 
   6 -31   4     5377.43     6135.98    699.29 o 
   7 -31   4     2348.45     3208.12    693.98 o 
   8 -31   4     2622.27     2834.93    343.54 o 
   9 -31   4       14.62      339.62    184.93 o 
 -10 -30   4     2797.03     2413.42    453.18 o 
  -9 -30   4    14809.37    14023.88    543.56 o 
  -8 -30   4    11684.21    10788.20   1037.18 o 
  -7 -30   4    24856.21    22168.19    855.22 o 
  -6 -30   4     4150.27     3780.35    682.72 o 
  -5 -30   4    31297.28    29937.21   1975.30 o 
  -4 -30   4     1352.45     2456.97    430.30 o 
   3 -30   4    31295.96    30980.84   2106.10 o 
   4 -30   4     1047.74     1211.22    391.86 o 
   5 -30   4    19976.29    18622.26   1757.63 o 
   6 -30   4     2428.13     2821.92    559.47 o 
   7 -30   4    23403.26    23972.96    994.86 o 
   8 -30   4    10158.40     9374.97    988.80 o 
   9 -30   4     5711.95     6156.39    800.91 o 
  10 -30   4     4935.52     4976.68   1307.12 o 
 -10 -29   4      558.28      684.27    185.90 o 
  -9 -29   4     1326.49     1261.25    329.79 o 
  -7 -29   4      924.52      779.60    181.14 o 
  -6 -29   4      212.45      373.06    205.85 o 
  -5 -29   4      867.27      952.00    309.31 o 
  -4 -29   4      193.45      160.23    165.37 o 
  -3 -29   4      392.14      474.05    197.64 o 
   2 -29   4     3922.03     5572.45   1027.46 o 
   3 -29   4     1103.18     1159.82    396.52 o 
   4 -29   4     2919.22     2118.16    578.14 o 
   5 -29   4      237.35      650.65    201.85 o 
   6 -29   4    13572.82    13144.43   1260.30 o 
   7 -29   4      658.47      883.65    250.95 o 
   8 -29   4    11345.39    11189.61   1525.90 o 
   9 -29   4      234.23      320.08    313.03 o 
  10 -29   4     5719.20     7249.91    890.24 o 
 -11 -28   4     6411.37     6694.48   1071.83 o 
 -10 -28   4    13960.92    13145.85    557.85 o 
  -9 -28   4     1738.31     1867.48    314.69 o 
  -8 -28   4     9252.83     9224.72    416.41 o 
  -7 -28   4      923.78     1426.68    501.24 o 
  -6 -28   4     6282.70     6741.48   1309.52 o 
  -5 -28   4      548.71     1113.40    416.60 o 
  -4 -28   4     6638.49     6891.48   1290.72 o 
  -3 -28   4     1777.76     1944.07    592.14 o 
   2 -28   4     7523.43     5900.17    934.03 o 
   3 -28   4    19052.35    19627.58   1470.82 o 
   4 -28   4     8016.93     8562.74   1551.24 o 
   5 -28   4    29574.67    29907.86   1855.91 o 
   6 -28   4     6843.39     6694.67   1315.32 o 
   7 -28   4    24632.97    24849.84   2734.56 o 
   8 -28   4      742.55     1208.58    363.96 o 
   9 -28   4    12023.81    11554.71   2142.33 o 
  10 -28   4        6.02      479.62    336.69 o 
  11 -28   4    13462.48    14931.48   1158.89 o 
 -12 -27   4     3878.78     3612.35    532.03 o 
 -11 -27   4     1212.62     1261.81    437.77 o 
 -10 -27   4    32264.55    34244.98   2714.24 o 
  -9 -27   4     4777.31     4910.98    836.08 o 
  -8 -27   4    40419.78    38986.52   1885.46 o 
  -7 -27   4    16367.24    15433.47   1076.61 o 
  -6 -27   4    51560.85    56933.19   2883.64 o 
  -5 -27   4     8875.25     8412.42   2141.09 o 
  -4 -27   4    56735.96    55963.08   1749.13 o 
  -3 -27   4    29720.37    31330.71   1576.62 o 
   2 -27   4    32834.58    32767.37   3205.56 o 
   3 -27   4     2022.46     2068.91    497.35 o 
   4 -27   4     9872.21    10543.58   1883.71 o 
   5 -27   4     6995.59     6772.85   1828.87 o 
   6 -27   4    14567.47    15059.09   2322.59 o 
   7 -27   4     7855.72     8634.14   1073.34 o 
   8 -27   4    10974.86    12213.77   1507.60 o 
   9 -27   4    18353.19    19012.46   1749.50 o 
  10 -27   4    16066.33    16719.01   1173.96 o 
  11 -27   4    28291.43    29648.95   1625.80 o 
  12 -27   4     4722.77     5339.36   1169.58 o 
 -12 -26   4    24157.87    20231.99   1924.73 o 
 -11 -26   4     3396.52     3439.95    429.53 o 
 -10 -26   4     3090.12     3316.50    685.16 o 
  -8 -26   4    19753.73    19481.54   1511.36 o 
  -7 -26   4     2405.39     2657.12    709.65 o 
  -6 -26   4    13951.75    14051.58   1270.87 o 
  -5 -26   4     1044.97     1769.81    544.61 o 
  -4 -26   4     1864.86     1675.94    353.28 o 
  -3 -26   4     2308.60     2030.29    526.29 o 
  -2 -26   4     2187.23     2004.53    465.48 o 
   2 -26   4     7132.07     7412.87   1565.03 o 
   3 -26   4    11239.96    10388.82   1306.90 o 
   4 -26   4    14807.47    13850.50   1322.24 o 
   5 -26   4    23856.00    22385.69   1239.33 o 
   6 -26   4      784.63      845.29    320.54 o 
   7 -26   4    34774.55    35239.04   1875.38 o 
   8 -26   4     2217.51     2062.47    748.46 o 
   9 -26   4    11943.66    10576.29   2290.10 o 
  10 -26   4     2658.46     2722.98    426.44 o 
  11 -26   4    11532.98    14445.70   2392.11 o 
  12 -26   4       42.53      839.54    193.17 o 
 -13 -25   4    28185.05    29576.65   1281.53 o 
 -12 -25   4    11138.11    11440.40    535.54 o 
 -11 -25   4    17105.72    15834.51    614.83 o 
 -10 -25   4     2033.32     2503.57    665.18 o 
  -9 -25   4    18782.42    18430.66   1450.62 o 
  -8 -25   4     2199.42     2858.18    712.45 o 
  -7 -25   4     1884.04     1536.85    393.72 o 
  -6 -25   4     1693.49     2277.21    385.52 o 
  -5 -25   4     8233.92     8656.70   1216.83 o 
  -4 -25   4     1013.08      769.77    293.73 o 
  -3 -25   4     1242.12     1078.91    374.38 o 
  -2 -25   4     8164.43     7836.12    877.81 o 
   1 -25   4    14284.17    13324.76   1689.49 o 
   2 -25   4    12530.39    14199.17   1509.58 o 
   3 -25   4    13114.51    11825.71   1182.29 o 
   4 -25   4    55464.33    56447.01   1998.38 o 
   5 -25   4    11722.98     9978.42   3017.55 o 
   6 -25   4    36653.76    33878.24   2694.12 o 
   7 -25   4      404.49      563.92    201.26 o 
   8 -25   4    53894.30    58115.48   3003.12 o 
   9 -25   4     4326.24     3303.51   1615.10 o 
  10 -25   4    16856.06    15706.85   1760.46 o 
  11 -25   4     1506.42     1377.51    430.53 o 
  12 -25   4    15823.40    17029.49   1773.85 o 
  13 -25   4     3668.57     2185.43    525.72 o 
 -13 -24   4     2297.45     2322.24    564.62 o 
 -12 -24   4     1637.15     1980.88    480.29 o 
 -11 -24   4    16370.76    15295.37   1008.20 o 
 -10 -24   4     6558.38     6676.20    697.90 o 
  -9 -24   4    56321.80    56222.59   2885.08 o 
  -8 -24   4    13536.69    13966.65   1228.11 o 
  -7 -24   4    80247.87    81558.44   2438.09 o 
  -6 -24   4    19315.23    17704.16   1924.84 o 
  -5 -24   4   129336.13   120907.50   3217.46 o 
  -4 -24   4    19307.38    18002.62   1226.66 o 
  -3 -24   4   157624.11   156718.16   3789.52 o 
  -2 -24   4    29668.38    28921.81   1259.84 o 
   1 -24   4    29553.49    29057.86   1630.48 o 
   2 -24   4     5329.61     7160.94   1216.94 o 
   3 -24   4     7117.51     6540.60    899.52 o 
   4 -24   4     4744.95     5026.24    958.90 o 
   5 -24   4    12724.18    11769.22   1425.35 o 
   6 -24   4     5408.51     5561.22   1293.71 o 
   7 -24   4     6945.97     7992.35   1306.98 o 
   8 -24   4    22865.17    21527.52   1223.16 o 
   9 -24   4    10868.80    10192.97    859.91 o 
  10 -24   4    42976.34    43836.38   2188.58 o 
  11 -24   4    10670.25    10312.93    909.02 o 
  12 -24   4    63346.18    64088.29   1819.57 o 
  13 -24   4     5728.31     6222.02    807.80 o 
 -14 -23   4    14696.53    14919.74    627.86 o 
 -13 -23   4    35810.83    35545.71   1201.59 o 
 -12 -23   4     2135.60     1724.75    570.02 o 
 -11 -23   4    53912.61    51976.96   2501.91 o 
  -9 -23   4    18249.42    16238.40   1775.79 o 
  -8 -23   4      536.09      427.63    187.68 o 
  -7 -23   4    29432.38    29279.21   1796.74 o 
  -6 -23   4      289.30      360.92    180.21 o 
  -5 -23   4     1187.26     1321.98    324.59 o 
  -4 -23   4     8054.99     7231.80    696.80 o 
  -3 -23   4      532.14     1309.60    295.88 o 
  -2 -23   4     4630.76     3872.78    506.23 o 
   1 -23   4    12680.76    12689.18    933.00 o 
   2 -23   4    29821.61    28832.47   1597.92 o 
   3 -23   4    45581.07    42825.43   1903.01 o 
   4 -23   4    29617.59    28538.64   1579.17 o 
   5 -23   4    23196.69    23870.85   1572.82 o 
   6 -23   4    75393.79    75758.34   2767.44 o 
   7 -23   4     2645.38     2051.47    499.93 o 
   8 -23   4    26309.25    23355.65   1805.81 o 
   9 -23   4     1960.53     1368.29    409.53 o 
  10 -23   4    20100.80    18659.91   1239.06 o 
  11 -23   4     7137.33     8670.08   1486.56 o 
  12 -23   4     4680.96     4328.63   1046.45 o 
  13 -23   4     9603.88    10003.16   1148.37 o 
  14 -23   4     3095.62     2888.08    572.73 o 
 -14 -22   4    35835.73    37924.63   1778.78 o 
 -13 -22   4    14456.63    14024.74    633.63 o 
 -12 -22   4    27664.12    26607.97   1044.90 o 
 -11 -22   4     3155.29     2999.76    549.74 o 
 -10 -22   4    35724.35    37465.65   1959.18 o 
  -9 -22   4     2449.74     2259.11    600.84 o 
  -8 -22   4     8882.11     9591.36   1190.44 o 
  -7 -22   4    22645.95    22198.71   1358.03 o 
  -6 -22   4     8765.20     9363.70    931.74 o 
  -5 -22   4     2666.90     2163.86    493.48 o 
  -4 -22   4     2845.53     2735.07    705.48 o 
  -3 -22   4     4241.03     2965.40    567.39 o 
  -2 -22   4    33445.48    33650.73   1516.47 o 
   1 -22   4    35148.55    35726.81   9351.21 o 
   2 -22   4    35079.29    33451.25   1575.81 o 
   3 -22   4    65617.73    65430.94   1980.44 o 
   4 -22   4    16010.15    15445.62    839.76 o 
   5 -22   4    56205.03    59002.39   2011.61 o 
   6 -22   4     4824.95     4420.28    544.68 o 
   7 -22   4    61205.25    57287.05   1421.72 o 
   8 -22   4     8865.43     8001.75   1404.23 o 
   9 -22   4    51605.45    49378.85   1963.48 o 
  10 -22   4     1099.72      859.43    293.02 o 
  11 -22   4     9097.77     6451.68   2266.01 o 
  12 -22   4     3974.32     5156.01    676.81 o 
  13 -22   4     6337.87     5690.07    842.31 o 
  14 -22   4     1582.42     2433.05    360.51 o 
 -15 -21   4     5388.44     4028.08   1501.92 o 
 -14 -21   4     1429.77     1576.68    368.47 o 
 -13 -21   4     3167.28     3546.85    756.64 o 
 -12 -21   4     1916.98     2238.76    503.57 o 
 -11 -21   4     5315.25     4117.97   1279.64 o 
 -10 -21   4    39325.68    36701.30   1911.37 o 
  -9 -21   4     9355.63     8791.46   1168.43 o 
  -8 -21   4   116578.80   119805.50   3303.09 o 
  -7 -21   4     3536.03     3441.23    504.96 o 
  -6 -21   4    93209.52    93583.84   2303.54 o 
  -5 -21   4    13073.31    12027.53   1312.44 o 
  -4 -21   4   209662.06   221881.53   4219.76 o 
  -3 -21   4     2430.06     2185.66    272.86 o 
  -2 -21   4   113150.48   111925.46   2837.94 o 
   1 -21   4    38978.86    37817.92   1235.58 o 
   2 -21   4    19518.69    19875.56    947.42 o 
   3 -21   4    21695.35    21786.28   1228.80 o 
   4 -21   4    33429.13    33729.36   1599.21 o 
   5 -21   4       88.68      790.75    285.20 o 
   6 -21   4     1863.07     1582.98    366.41 o 
   7 -21   4    14626.72    14262.54    728.22 o 
   8 -21   4     2681.15     2727.30    859.32 o 
   9 -21   4    46079.89    47637.80   4143.91 o 
  10 -21   4      427.13      217.94    194.22 o 
  11 -21   4    65580.41    64755.14   4264.93 o 
  12 -21   4     4552.25     5812.18   1664.48 o 
  13 -21   4    65490.40    63614.49   1273.31 o 
  14 -21   4    12359.23    12798.03   1486.76 o 
  15 -21   4    45950.03    43163.94   1803.54 o 
 -15 -20   4    20503.58    21102.06   1521.49 o 
 -14 -20   4    37551.92    36898.11   1637.09 o 
 -13 -20   4    15631.02    15642.17   2136.81 o 
 -12 -20   4    72654.07    73370.40   2473.85 o 
 -11 -20   4     4677.86     9021.43   1189.96 o 
 -10 -20   4    52705.45    51959.88   2777.14 o 
  -9 -20   4      322.24      629.64    259.27 o 
  -8 -20   4    24498.28    22034.69    982.02 o 
  -7 -20   4    11792.33    11125.40    534.17 o 
  -6 -20   4     7371.19     6751.36    639.79 o 
  -5 -20   4    36275.79    37136.39   1299.90 o 
  -4 -20   4    15690.63    15845.62   1391.28 o 
  -3 -20   4    24994.81    24086.12   1003.00 o 
  -2 -20   4    26909.95    27889.61   1188.96 o 
  -1 -20   4     3340.46     3429.61    673.44 o 
   0 -20   4    57290.99    56783.87  12362.04 o 
   1 -20   4    14328.14    15634.92   3506.39 o 
   3 -20   4    62798.64    61504.32   3364.36 o 
   4 -20   4    45778.26    46953.65   1670.72 o 
   5 -20   4   114230.20   117568.73   2463.81 o 
   6 -20   4    11777.41    11089.26    927.91 o 
   7 -20   4   119462.12   122191.42   2106.79 o 
   8 -20   4     1467.23     1449.39    322.70 o 
   9 -20   4    51385.71    49005.34   1501.46 o 
  10 -20   4     7033.06     6261.23    786.65 o 
  11 -20   4    16774.90    14321.35   1048.77 o 
  12 -20   4     4835.70     5301.89   1780.14 o 
  13 -20   4     5282.37     4531.63   1301.96 o 
  14 -20   4     3795.15     3136.59   1274.77 o 
  15 -20   4     2249.00     1499.37    435.93 o 
 -15 -19   4    15543.42    15985.74   1640.86 o 
 -14 -19   4    15759.34    15405.08    988.21 o 
 -13 -19   4    70664.61    72173.52   2473.79 o 
 -12 -19   4     5718.96     7138.98   1392.67 o 
 -11 -19   4    65821.63    64640.66   3517.95 o 
 -10 -19   4     1667.99     2178.67    822.91 o 
  -9 -19   4   126554.28   124927.76   3371.60 o 
  -8 -19   4     3641.15     2953.32    447.60 o 
  -7 -19   4    25198.66    26829.30   1054.25 o 
  -5 -19   4     9596.41     9686.68    353.54 o 
  -4 -19   4     5705.45     5286.20    555.31 o 
  -3 -19   4    16202.94    14274.51    713.92 o 
  -2 -19   4     1273.20     1061.58    321.33 o 
   0 -19   4      861.68      694.06    251.44 o 
   1 -19   4    57947.77    57982.88   1645.68 o 
   2 -19   4    22617.77    21241.47   1287.98 o 
   3 -19   4    37157.26    39766.58   2604.90 o 
   4 -19   4   117372.91   117847.36  22165.96 o 
   5 -19   4    18672.06    18386.11    981.49 o 
   6 -19   4    90040.09    89875.48   1493.49 o 
   7 -19   4    16297.32    17014.93   1460.47 o 
   8 -19   4    97415.30   100260.73   2266.63 o 
   9 -19   4     6230.49     5439.03    902.50 o 
  10 -19   4    26570.12    26019.02   1174.18 o 
  11 -19   4     7733.90     6572.57   1892.10 o 
  12 -19   4    11141.10    11888.33   2687.23 o 
  13 -19   4    18732.32    18411.28   1885.73 o 
  14 -19   4      593.61      765.48    494.34 o 
  15 -19   4    10112.14     8437.10   1124.58 o 
 -16 -18   4    10867.83    11292.10   2035.14 o 
 -15 -18   4     7397.38     7407.80   1116.15 o 
 -14 -18   4     5045.00     5660.03    741.99 o 
 -13 -18   4     3573.39     4380.77    689.87 o 
 -12 -18   4     1648.22      738.64    394.86 o 
 -11 -18   4    12079.80    11886.84   1227.83 o 
 -10 -18   4     2473.82     2897.34    640.43 o 
  -9 -18   4    90950.51    86782.23   2753.95 o 
  -8 -18   4    22185.80    20528.95    892.64 o 
  -7 -18   4   104810.53   104625.39   2267.04 o 
  -6 -18   4      123.45      400.69    184.16 o 
  -5 -18   4   229441.55   235419.56   5068.72 o 
  -4 -18   4    10218.45     9768.00    523.21 o 
  -3 -18   4   224867.23   223284.22   3259.07 o 
  -2 -18   4    29236.02    28115.76   1012.36 o 
  -1 -18   4   240913.06   249051.27   3557.50 o 
   0 -18   4    94143.25    92026.44   2300.38 o 
   1 -18   4   100573.54    98355.23   2453.22 o 
   2 -18   4    48486.75    46972.88   1457.27 o 
   3 -18   4    22529.50    23635.89   1239.18 o 
   4 -18   4    16031.25    15041.75    834.47 o 
   5 -18   4    10103.65     9610.83    274.05 o 
   6 -18   4     3410.64     3345.02    405.41 o 
   7 -18   4     3359.89     2284.33    429.55 o 
   8 -18   4     2562.21     2412.32    393.60 o 
   9 -18   4     1070.75     1062.51    247.11 o 
  10 -18   4    69274.62    70206.00   2324.00 o 
  11 -18   4      817.17      809.43    505.06 o 
  12 -18   4    87788.59    87106.91   3226.28 o 
  13 -18   4    21686.35    22985.29   1446.13 o 
  14 -18   4    79741.46    83744.44   2394.24 o 
  15 -18   4    12460.75    12140.56    650.19 o 
  16 -18   4    56311.82    57541.44   2184.27 o 
 -16 -17   4    41541.11    44058.56   1832.42 o 
 -15 -17   4    22389.95    24330.93   1406.45 o 
 -14 -17   4    19574.53    19131.25    898.60 o 
 -13 -17   4    61407.43    60388.07   3142.20 o 
 -12 -17   4     5209.02     6693.85   1710.31 o 
 -11 -17   4    77036.49    75639.52   3015.88 o 
 -10 -17   4     3178.83     2995.77    528.33 o 
  -9 -17   4    89414.34    88467.59   3915.91 o 
  -8 -17   4     3860.30     3896.02    539.94 o 
  -7 -17   4    17079.70    16338.88   1120.26 o 
  -6 -17   4    84116.86    83001.95   1567.43 o 
  -5 -17   4     2567.86     3384.88    714.01 o 
  -4 -17   4    15195.23    12948.52    691.47 o 
  -3 -17   4    45183.60    45225.18   1312.44 o 
  -2 -17   4    19399.59    20465.82   1037.15 o 
  -1 -17   4    72770.30    75023.30   1831.85 o 
   0 -17   4     3366.54     3872.79    645.43 o 
   1 -17   4   115691.95   111344.27   2752.66 o 
   2 -17   4    40795.04    42323.55   1903.10 o 
   3 -17   4    99167.67   100425.00   2509.91 o 
   4 -17   4   134782.03   134220.78   2204.12 o 
   5 -17   4    84866.27    86359.82   2968.26 o 
   6 -17   4   113597.42   115213.62   2972.68 o 
   7 -17   4     1380.50     1309.55    186.34 o 
   8 -17   4   144952.53   139926.86   2412.53 o 
   9 -17   4      966.57      931.40    239.07 o 
  10 -17   4    82921.02    83233.26   2362.48 o 
  11 -17   4    12884.81    11997.90   1410.11 o 
  12 -17   4    29158.85    29843.88   2828.28 o 
  13 -17   4     3487.99     3596.95    978.04 o 
  14 -17   4     3985.25     3528.28    761.19 o 
  15 -17   4     1358.65     1027.23    372.42 o 
  16 -17   4     4357.71     3356.70   1011.28 o 
 -16 -16   4     9603.86     8429.76   1489.51 o 
 -15 -16   4    61156.16    64840.14   4159.72 o 
 -14 -16   4    30627.57    31210.23   2072.03 o 
 -13 -16   4    22190.58    22447.55   1325.36 o 
 -12 -16   4    64059.49    64879.05   2165.17 o 
 -11 -16   4    20913.49    21503.09   1371.24 o 
 -10 -16   4    82677.02    88165.92   2368.21 o 
  -9 -16   4    13254.96    13780.55   1098.33 o 
  -8 -16   4   124896.86   124611.11   1898.81 o 
  -7 -16   4    11649.60    12061.72    439.79 o 
  -6 -16   4    31297.44    31303.43    855.81 o 
  -5 -16   4    31719.11    31592.07    854.23 o 
  -4 -16   4     7098.90     7820.24    644.33 o 
  -3 -16   4    29390.86    28488.44   1072.00 o 
  -2 -16   4    28794.90    27668.11   1025.45 o 
  -1 -16   4    45632.90    47164.82   1364.97 o 
   0 -16   4    39171.35    37976.93   1198.66 o 
   1 -16   4      831.53     1307.72    484.38 o 
   2 -16   4   110733.87   111630.34   2749.73 o 
   3 -16   4    92932.64    97349.27   2436.53 o 
   4 -16   4    38516.51    36592.83   1093.78 o 
   5 -16   4   117403.62   117426.64   1351.11 o 
   6 -16   4    15004.39    15312.58    730.40 o 
   7 -16   4   203679.33   207922.42   3323.57 o 
   8 -16   4     6995.43     6761.14    683.09 o 
   9 -16   4   119682.23   121214.92   2123.03 o 
  10 -16   4     7045.25     7063.98   1517.34 o 
  11 -16   4    54940.60    53991.38   2192.70 o 
  12 -16   4    25823.34    25137.70   1402.31 o 
  13 -16   4     4502.51     4242.20   1642.34 o 
  14 -16   4    17255.29    15592.33   1339.79 o 
  15 -16   4      929.53     1986.37    369.41 o 
  16 -16   4    10056.08    10392.23    608.44 o 
 -16 -15   4     7638.30     9091.94   1590.50 o 
 -15 -15   4     1872.58     1312.18    347.44 o 
 -14 -15   4      841.51      535.19    268.01 o 
 -13 -15   4      633.38      601.04    223.88 o 
 -12 -15   4     3267.54     3861.93    887.57 o 
 -11 -15   4    14015.35    14928.38   1496.11 o 
 -10 -15   4    21705.63    22190.89    992.60 o 
  -9 -15   4     6428.40     6340.32   1015.06 o 
  -8 -15   4    96487.83    98037.21   1547.90 o 
  -7 -15   4     6274.00     6884.03    633.47 o 
  -6 -15   4   228185.14   231161.70   3916.34 o 
  -5 -15   4    68031.37    67692.88   1236.52 o 
  -4 -15   4   164493.97   165191.80   2262.06 o 
  -3 -15   4   106987.33   112371.91   2675.66 o 
  -2 -15   4   301960.31   311276.09   3583.65 o 
   0 -15   4   346611.16   354504.31   4343.97 o 
   1 -15   4   201791.83   211477.17   2690.31 o 
   2 -15   4    54700.84    56688.79   1342.35 o 
   3 -15   4    32825.82    30518.92   1257.36 o 
   4 -15   4    20093.36    21047.37    783.50 o 
   5 -15   4     1016.22     1206.08    271.24 o 
   6 -15   4     4735.95     4282.33    595.26 o 
   7 -15   4     4464.65     4446.78    505.47 o 
   8 -15   4     3701.88     3606.84    667.16 o 
   9 -15   4     2660.52     2427.74    360.77 o 
  10 -15   4     3005.89     2721.11    416.90 o 
  11 -15   4    95492.29    91247.23   1821.65 o 
  12 -15   4    26415.23    26359.92   1444.06 o 
  13 -15   4    70614.00    72527.49   2596.83 o 
  14 -15   4    34412.04    34488.93   2874.91 o 
  15 -15   4    72154.79    72251.55   2142.62 o 
  16 -15   4    19048.04    17553.95   1429.20 o 
 -17 -14   4    30170.81    29906.56   1375.08 o 
 -16 -14   4     1101.35      474.20    343.70 o 
 -15 -14   4     8153.51     7020.37   1095.34 o 
 -14 -14   4    35189.13    36463.00   2004.68 o 
 -13 -14   4     4710.33     4997.31   1741.52 o 
 -12 -14   4    67806.29    67645.40   2738.90 o 
 -11 -14   4     1752.89     2045.01    547.94 o 
 -10 -14   4   110852.18   109801.21   1969.20 o 
  -9 -14   4     5510.01     6156.08    842.58 o 
  -8 -14   4   147947.20   150771.23   3223.24 o 
  -7 -14   4     4677.84     4415.99    416.34 o 
  -6 -14   4    26099.77    25253.96    730.48 o 
  -5 -14   4    31911.16    31525.96    877.28 o 
  -4 -14   4     1988.71     2661.14    391.46 o 
  -3 -14   4      941.95      994.13    264.42 o 
  -2 -14   4    16397.49    15715.50    709.34 o 
  -1 -14   4     4392.68     3880.64    171.70 o 
   0 -14   4    33308.75    29631.49   1528.35 o 
   1 -14   4     9417.61     9769.50    573.73 o 
   2 -14   4   133075.23   141772.31   3256.06 o 
   3 -14   4    72792.88    73042.52   1109.95 o 
   4 -14   4    29775.65    29608.07    989.51 o 
   5 -14   4   244818.72   251697.30   2391.64 o 
   6 -14   4    61417.21    62579.57   2158.91 o 
   7 -14   4    99888.26    96462.56   2594.11 o 
   8 -14   4     1555.96     1695.34    243.02 o 
   9 -14   4   151343.94   154930.48   2247.26 o 
  10 -14   4     2975.30     2532.37    600.18 o 
  11 -14   4    30025.56    29160.25   1069.34 o 
  12 -14   4     3651.02     4400.12   1452.91 o 
  13 -14   4     2583.23     2713.57    860.87 o 
  14 -14   4     2265.04     2373.09    448.42 o 
  15 -14   4     4112.46     3750.65    786.18 o 
  16 -14   4    12083.35    12533.64   1544.85 o 
  17 -14   4     1985.63      831.20    654.04 o 
 -17 -13   4      617.17      853.72    577.17 o 
 -16 -13   4    29614.70    29359.12   1998.64 o 
 -15 -13   4    21010.43    21169.49   3218.43 o 
 -14 -13   4    24152.36    22490.35   1304.28 o 
 -13 -13   4    35464.97    34236.18   1823.56 o 
 -12 -13   4     6858.42     6302.54   1058.61 o 
 -11 -13   4    51865.45    51664.23   1978.05 o 
 -10 -13   4    22355.66    22968.37   3106.77 o 
  -9 -13   4    92757.84    89318.38   1529.73 o 
  -8 -13   4    12666.29    12715.34    974.31 o 
  -7 -13   4   112298.84   113544.13   2050.72 o 
  -6 -13   4    10364.52    10887.94    446.28 o 
  -5 -13   4     1661.61     1584.81    217.69 o 
  -4 -13   4    46729.68    45705.54   1043.01 o 
  -3 -13   4     3857.69     3442.17    339.25 o 
  -2 -13   4     8740.85     9275.52    581.50 o 
  -1 -13   4    38979.30    36151.67    909.08 o 
   0 -13   4     4035.95     4224.14    701.61 o 
   1 -13   4    81212.63    78048.96   1985.26 o 
   2 -13   4    12462.04    11056.09    710.46 o 
   3 -13   4    83305.42    80431.31   1812.45 o 
   4 -13   4   102254.46   102882.34   1656.92 o 
   5 -13   4     1824.72     2709.60    381.60 o 
   6 -13   4    83406.05    81219.71   1496.69 o 
   7 -13   4    12736.66    12898.90    639.18 o 
   8 -13   4   181492.33   180353.02   2499.46 o 
   9 -13   4    14761.52    13971.00   1010.66 o 
  10 -13   4    86688.38    84148.61   1786.39 o 
  11 -13   4    10935.22    11096.78    957.09 o 
  12 -13   4    19698.82    19346.30    953.85 o 
  13 -13   4    12642.07    15007.83   2183.32 o 
  14 -13   4      261.77      824.99    388.87 o 
  15 -13   4     3143.59     3062.54    844.65 o 
  16 -13   4      524.82      775.93    320.02 o 
  17 -13   4      494.29      506.74    357.16 o 
 -17 -12   4     5420.07     5492.57   1234.22 o 
 -16 -12   4    12311.72    13389.02   2166.10 o 
 -15 -12   4      842.29     1207.95    358.08 o 
 -14 -12   4      149.73      544.50    349.11 o 
 -13 -12   4     6922.44     7386.52   1704.46 o 
 -12 -12   4     3947.41     5650.53   1683.71 o 
 -11 -12   4    49853.43    50668.01   1822.36 o 
 -10 -12   4     1934.27     2203.36    350.23 o 
  -9 -12   4    95318.04    97325.67   2460.81 o 
  -8 -12   4     2698.50     2935.93    370.61 o 
  -7 -12   4   239585.84   240441.64   2897.20 o 
  -6 -12   4    32881.79    34252.18   1080.63 o 
  -5 -12   4   192008.67   186913.33  29358.72 o 
  -4 -12   4   160312.36   162655.91   2796.80 o 
  -3 -12   4   208162.36   212464.36   2162.17 o 
  -2 -12   4    83150.66    88397.02   2131.00 o 
  -1 -12   4   335611.13   344602.38   3181.49 o 
   0 -12   4   226338.16   237311.11   2454.53 o 
   1 -12   4    87829.12    87642.09   2197.53 o 
   3 -12   4    15709.14    16127.38    602.73 o 
   4 -12   4     2592.62     3977.21    418.84 o 
   5 -12   4     2987.81     2985.22    581.81 o 
   6 -12   4     2511.90     2917.79    362.72 o 
   7 -12   4     5240.96     5853.97    314.52 o 
   8 -12   4     4361.69     5051.04    614.39 o 
   9 -12   4      551.04      479.27    328.57 o 
  10 -12   4    27504.86    26786.71   1018.90 o 
  11 -12   4    12064.70    12141.34   2695.29 o 
  12 -12   4    84290.88    73757.51   2993.38 o 
  13 -12   4    61011.77    62917.87   2086.85 o 
  14 -12   4    24418.01    23114.83   1335.35 o 
  15 -12   4    22926.93    19778.31   3348.02 o 
  16 -12   4    60114.40    55851.86   1669.06 o 
  17 -12   4    17694.80    15638.43   1247.45 o 
 -17 -11   4     2646.61     2195.62    622.53 o 
 -16 -11   4     8804.66     7140.64   1297.52 o 
 -15 -11   4    14345.88    13534.86   2777.26 o 
 -14 -11   4     6268.33     6801.00   2064.51 o 
 -13 -11   4    25623.62    26183.86   1707.63 o 
 -12 -11   4      195.81      376.83    217.90 o 
 -11 -11   4    49614.27    48985.54   1906.75 o 
 -10 -11   4    52871.32    53835.54   1356.00 o 
  -9 -11   4    75977.41    73491.33   1441.69 o 
  -8 -11   4    27378.28    27530.75    796.14 o 
  -7 -11   4    44964.41    45175.30    977.35 o 
  -6 -11   4     1217.38     1545.61    225.15 o 
  -5 -11   4     3321.71     3667.93    431.71 o 
  -4 -11   4    10697.31    12488.82    483.25 o 
  -3 -11   4    45489.22    48607.06    894.81 o 
  -2 -11   4    36031.42    34599.00    863.51 o 
  -1 -11   4    30072.79    29771.13    756.80 o 
   0 -11   4      804.48      792.36    261.25 o 
   1 -11   4      360.62      630.99    247.79 o 
   2 -11   4    47024.62    47187.36    851.44 o 
   3 -11   4    12353.37    11575.81    600.27 o 
   4 -11   4   144147.95   141300.19   1772.79 o 
   5 -11   4     8971.95     8962.64    375.65 o 
   6 -11   4    96594.66    91882.52   1621.14 o 
   7 -11   4    12965.32    11397.10    997.90 o 
   8 -11   4   113684.81   115480.62   1928.48 o 
   9 -11   4     4598.63     4467.02    553.01 o 
  10 -11   4    60568.51    58990.05   1060.00 o 
  11 -11   4     1150.22     1477.53    330.47 o 
  12 -11   4     3967.29     4525.28   1013.49 o 
  13 -11   4     3258.49     2741.14    977.14 o 
  14 -11   4     1076.22     1687.75    410.84 o 
  15 -11   4      584.60      858.03    388.32 o 
  16 -11   4     3364.27     3419.74    607.84 o 
  17 -11   4     1239.64      926.93    529.59 o 
 -17 -10   4     3292.02     2974.11    506.78 o 
 -16 -10   4     5670.02     5773.14    923.21 o 
 -15 -10   4     9275.54    10026.67   2516.99 o 
 -14 -10   4    36728.69    36364.50   2239.97 o 
 -13 -10   4     4130.58     4833.80   1759.69 o 
 -12 -10   4    23754.06    21877.94   1698.39 o 
 -11 -10   4     5358.79     5167.35    673.38 o 
 -10 -10   4    40224.81    38263.61   1920.36 o 
  -9 -10   4     2530.43     2597.36    411.14 o 
  -8 -10   4     8895.53     7436.37    462.39 o 
  -7 -10   4     2134.68     2554.14    557.11 o 
  -6 -10   4    11631.01    12363.68    546.44 o 
  -5 -10   4      306.65      872.16    181.11 o 
  -4 -10   4    56895.47    58452.76   1064.67 o 
  -3 -10   4     2034.52     2500.74    363.79 o 
  -2 -10   4    11051.63    10655.09    654.36 o 
  -1 -10   4     4905.52     5081.79    311.45 o 
   0 -10   4    21170.78    20645.94    690.98 o 
   1 -10   4    15499.88    16391.43    686.86 o 
   2 -10   4    49510.03    48872.45   1264.53 o 
   3 -10   4   194400.34   196253.59   3285.84 o 
   4 -10   4     5995.79     6609.38    430.69 o 
   5 -10   4   155659.59   157533.80   2483.24 o 
   6 -10   4     9974.85    10856.15    467.30 o 
   7 -10   4    88776.45    90011.63   2091.86 o 
   8 -10   4    12141.84    12016.05    781.82 o 
   9 -10   4    25637.58    24816.77   1243.67 o 
  10 -10   4     2566.99     3090.27    330.81 o 
  11 -10   4     3639.19     3507.96    495.63 o 
  12 -10   4     4905.24     4980.29    690.36 o 
  13 -10   4      718.04      843.93    398.48 o 
  14 -10   4      333.12      308.65    237.99 o 
  15 -10   4      267.47      677.17    296.74 o 
  16 -10   4    15847.92    14911.37    727.98 o 
  17 -10   4      348.23      605.63    239.73 o 
 -18  -9   4     1945.16     1120.30    314.92 o 
 -17  -9   4    24996.75    23120.46   1362.87 o 
 -16  -9   4      664.17      568.31    379.16 o 
 -15  -9   4    34211.22    32658.92   2237.19 o 
 -14  -9   4    35983.66    37333.42   2117.25 o 
 -13  -9   4    36467.20    39027.15   1780.70 o 
 -12  -9   4    10838.95    12138.58   1570.80 o 
 -11  -9   4    26858.91    27892.25   1063.21 o 
 -10  -9   4    97753.13    95564.80   1826.23 o 
  -9  -9   4      316.75     1631.98    603.79 o 
  -8  -9   4    84455.63    83011.95   2550.45 o 
  -7  -9   4    11522.31    11231.00    525.50 o 
  -6  -9   4   269554.91   270117.84   2355.62 o 
  -5  -9   4    52364.93    52373.02   1186.36 o 
  -4  -9   4    64837.93    64735.73   1171.93 o 
  -3  -9   4    43064.61    42366.63    782.69 o 
  -2  -9   4   157925.34   155823.58   2530.58 o 
  -1  -9   4    46873.45    47516.91   1124.16 o 
   0  -9   4   219771.11   224791.06   3088.60 o 
   1  -9   4   125069.14   121028.90   2084.90 o 
   2  -9   4    76843.47    76063.94   2587.08 o 
   3  -9   4     1910.44     1664.62    230.20 o 
   4  -9   4    37519.02    36240.94    684.31 o 
   5  -9   4     1717.72     1861.50    327.70 o 
   6  -9   4    36604.09    38563.13    963.00 o 
   7  -9   4    36874.23    36341.52   1023.32 o 
   8  -9   4    38446.66    38870.11   1028.59 o 
   9  -9   4    22151.99    21179.53    925.85 o 
  10  -9   4     7257.76     8341.70   1049.39 o 
  11  -9   4    75737.05    77990.31   4139.56 o 
  12  -9   4    80633.56    75996.13   3947.50 o 
  13  -9   4    45192.33    44028.15   1963.09 o 
  14  -9   4    21594.82    20506.00   1633.22 o 
  15  -9   4    17185.27    16751.40   1402.82 o 
  16  -9   4    21253.94    21939.93   1083.17 o 
  17  -9   4    34710.81    36368.83   1374.11 o 
  18  -9   4     3691.12     2631.42   1067.02 o 
 -18  -8   4     2662.11     2043.60    612.12 o 
 -16  -8   4    11552.22    10038.31   1587.68 o 
 -15  -8   4     1742.76     1831.82    625.03 o 
 -14  -8   4    10229.11     9130.62   1792.31 o 
 -13  -8   4      859.29     1324.84    323.91 o 
 -12  -8   4    12322.22    11826.37   1887.03 o 
 -11  -8   4     7087.88     8009.46   1697.64 o 
 -10  -8   4      858.33     1487.37    362.18 o 
  -9  -8   4     7985.72     7831.21    377.47 o 
  -8  -8   4     4932.36     4697.45    545.85 o 
  -7  -8   4    25280.75    23902.94   1320.13 o 
  -6  -8   4    13938.93    15010.89    860.38 o 
  -5  -8   4    52890.81    55512.67   1268.99 o 
  -4  -8   4     2304.91     3694.85    559.49 o 
  -3  -8   4    94810.26    99169.88   1754.15 o 
  -2  -8   4    15675.51    15445.73    590.53 o 
  -1  -8   4   150320.94   151627.72   2420.73 o 
   0  -8   4    38747.53    36498.19   3295.26 o 
   1  -8   4    19733.73    20179.27    637.02 o 
   2  -8   4     2207.15     2979.89    193.84 o 
   3  -8   4    83580.70    83245.50   1140.02 o 
   4  -8   4      971.21     1367.04    214.88 o 
   5  -8   4    24657.00    24277.79    660.22 o 
   6  -8   4     8273.51     8921.38    460.91 o 
   7  -8   4    16426.17    15872.01    561.60 o 
   8  -8   4     2227.37     2668.32    429.12 o 
   9  -8   4     3631.73     3675.37    447.04 o 
  10  -8   4      701.73     1617.67    271.54 o 
  11  -8   4     4106.04     3607.23    567.14 o 
  12  -8   4    31078.67    29810.09    988.13 o 
  13  -8   4     3028.99     3177.75    627.05 o 
  14  -8   4     2318.00     2456.56    730.79 o 
  15  -8   4     3621.05     3477.49   1014.87 o 
  16  -8   4    18087.02    17514.65   2162.36 o 
  17  -8   4     1880.93     2825.20    457.71 o 
  18  -8   4     4859.84     2688.46   1213.49 o 
 -18  -7   4     3228.67     2886.35    940.21 o 
 -17  -7   4    11185.11    10981.64    645.27 o 
 -16  -7   4     7048.57     6963.52   1295.95 o 
 -15  -7   4     8349.68     7694.21   1531.50 o 
 -14  -7   4     8224.84     6543.70   1891.30 o 
 -13  -7   4    24386.16    25723.40   3221.55 o 
 -12  -7   4     1992.53     1953.78    432.27 o 
 -11  -7   4      673.17      700.42    343.60 o 
 -10  -7   4    11942.20    11858.25    584.07 o 
  -9  -7   4     4990.76     5125.53    874.61 o 
  -8  -7   4     8564.24     8448.64    520.06 o 
  -7  -7   4     1362.52     1455.04    297.46 o 
  -6  -7   4    38276.67    40765.10    849.59 o 
  -5  -7   4     4608.51     6042.71    344.49 o 
  -4  -7   4     3120.11     3639.48    359.25 o 
  -3  -7   4    40480.75    42357.65   1259.20 o 
  -2  -7   4    66449.52    66162.35   1134.20 o 
  -1  -7   4    32202.22    32776.21    848.21 o 
   0  -7   4   207491.20   216198.55   2862.88 o 
   1  -7   4     3695.44     3917.92    140.61 o 
   2  -7   4    88389.38    84728.07   1023.49 o 
   3  -7   4      186.91      720.33    142.99 o 
   4  -7   4    43769.68    41669.45    775.87 o 
   5  -7   4     6344.32     6461.70    432.71 o 
   6  -7   4    22160.35    21051.50    623.50 o 
   7  -7   4     6202.85     7532.15    487.21 o 
   8  -7   4     6443.55     6229.97    310.70 o 
   9  -7   4      818.16     1343.00    249.68 o 
  10  -7   4      718.88     1037.57    304.60 o 
  11  -7   4    23931.36    24343.92    940.33 o 
  12  -7   4      179.97      369.41    212.86 o 
  13  -7   4    20609.35    23204.69   1488.20 o 
  14  -7   4     1814.21     2192.13    676.50 o 
  15  -7   4    38649.25    38535.68   2117.65 o 
  16  -7   4     8466.27    10046.04   2731.33 o 
  17  -7   4    16057.08    13219.27    679.64 o 
  18  -7   4    10183.51    11102.36   1506.02 o 
 -18  -6   4    16441.15    15742.62   1526.97 o 
 -17  -6   4     7998.62     8604.93   1458.94 o 
 -16  -6   4    36638.05    33222.39   2302.95 o 
 -15  -6   4    29123.14    28843.29   1858.88 o 
 -14  -6   4    80223.96    82791.87   2631.97 o 
 -13  -6   4    20752.18    20351.14   1575.67 o 
 -12  -6   4    87737.61    91086.06   2494.19 o 
 -11  -6   4    13635.47    13509.63   2073.27 o 
 -10  -6   4    63408.09    63801.22   1319.10 o 
  -9  -6   4    25252.26    23387.17    969.03 o 
  -8  -6   4   125335.34   124246.55   3062.18 o 
  -7  -6   4    50380.91    53913.43    921.06 o 
  -6  -6   4    39174.71    40462.48    829.34 o 
  -5  -6   4   103979.83    99391.65   1439.95 o 
  -4  -6   4    27061.92    25690.65    556.27 o 
  -3  -6   4   255171.25   256492.67   7241.35 o 
  -2  -6   4     5941.56     5216.48    260.67 o 
   0  -6   4     3908.98     3466.77    832.93 o 
   2  -6   4     5094.57     4753.45    234.71 o 
   3  -6   4   269154.00   267536.25   3387.92 o 
   4  -6   4    77109.04    82409.59   1580.21 o 
   5  -6   4    83150.63    81506.48   1450.12 o 
   6  -6   4     1758.31     2153.68    312.24 o 
   7  -6   4   121418.75   125342.13   2141.93 o 
   8  -6   4    22543.94    23742.81    704.40 o 
   9  -6   4    37037.92    36430.58    984.58 o 
  10  -6   4     2033.97     2591.94    327.57 o 
  11  -6   4    16448.52    15062.05    635.07 o 
  12  -6   4    20555.99    19191.72   1346.02 o 
  13  -6   4    26549.56    23574.62   1499.37 o 
  14  -6   4     1826.58     1694.17    630.59 o 
  15  -6   4     7625.23     8749.59   1556.78 o 
  16  -6   4    21423.00    20173.81   1928.18 o 
  17  -6   4      796.59      824.13    496.02 o 
  18  -6   4     1800.27     2038.93    660.09 o 
 -18  -5   4     5911.42     4422.79   1579.22 o 
 -17  -5   4    14414.23    14282.63   2221.11 o 
 -16  -5   4     4965.54     4907.87    863.77 o 
 -15  -5   4     2977.23     3534.42    816.00 o 
 -14  -5   4     2901.06     2766.32    864.16 o 
 -13  -5   4      115.42      677.53    452.00 o 
 -12  -5   4     2675.87     3890.55    592.58 o 
 -11  -5   4     3312.31     3902.29    503.12 o 
 -10  -5   4    15417.12    16479.28    945.78 o 
  -9  -5   4     9782.57    11733.58   1012.03 o 
  -8  -5   4     6899.86     7209.22    381.56 o 
  -7  -5   4     7458.02     8790.29    456.54 o 
  -6  -5   4    82560.01    83780.96   2141.70 o 
  -5  -5   4    11116.97    11597.06    745.88 o 
  -4  -5   4    60318.78    61140.21   1094.41 o 
  -3  -5   4    21700.63    20648.40    501.38 o 
  -2  -5   4   262392.28   260999.94   6770.53 o 
  -1  -5   4    34893.98    33202.21    866.28 o 
   0  -5   4   234469.83   238287.52   3043.90 o 
   1  -5   4    11669.57    12529.31    515.46 o 
   2  -5   4    82912.08    79440.23   1084.82 o 
   3  -5   4     5904.74     5877.03    321.66 o 
   4  -5   4    39691.05    39759.77    795.41 o 
   5  -5   4     7747.59     7310.85    389.46 o 
   6  -5   4    14913.19    14646.54   1025.68 o 
   7  -5   4    11889.46    11940.88   1514.09 o 
   8  -5   4     2807.72     4055.11    559.72 o 
   9  -5   4    10843.59    11669.90    757.23 o 
  10  -5   4     2221.19     2247.23    356.74 o 
  11  -5   4    62965.58    64349.51   1645.96 o 
  12  -5   4      392.10      407.52    356.82 o 
  13  -5   4    63239.32    61618.11   2255.80 o 
  14  -5   4     6637.51     7137.61   1766.39 o 
  15  -5   4    36070.39    38838.41   2156.77 o 
  16  -5   4    14589.76    14922.83   1789.16 o 
  17  -5   4    36552.21    37113.77   1338.95 o 
  18  -5   4    18167.17    18685.46   1386.99 o 
 -18  -4   4    20485.34    20197.26   1582.76 o 
 -17  -4   4    18716.16    16657.64   2592.76 o 
 -16  -4   4      599.12     1000.65    478.24 o 
 -15  -4   4    14235.09    15258.48   1599.09 o 
 -14  -4   4     1517.54     1160.34    797.88 o 
 -13  -4   4     9927.73    11238.73   2036.99 o 
 -12  -4   4     8368.71    10923.97   1569.78 o 
 -11  -4   4     6512.41     8054.00   1121.21 o 
 -10  -4   4     1559.20     1250.01    228.60 o 
  -9  -4   4    33173.11    33712.64   1533.13 o 
  -8  -4   4     6095.96     8040.50    895.89 o 
  -7  -4   4    94455.77    97363.48   2590.90 o 
  -6  -4   4     7081.40     6510.16    425.49 o 
  -5  -4   4   152376.00   148119.48   1809.04 o 
  -4  -4   4    91262.93    85935.61   1104.17 o 
  -3  -4   4    53429.08    54575.03    965.07 o 
  -2  -4   4    51965.24    52200.11    909.29 o 
  -1  -4   4   144805.69   149522.23   2396.52 o 
   1  -4   4     9165.17     9901.86    421.20 o 
   2  -4   4    18793.34    16907.89    986.28 o 
   3  -4   4     3000.47     3525.63    157.90 o 
   4  -4   4    38083.92    38847.18    725.11 o 
   5  -4   4    57370.24    61187.01   1107.25 o 
   6  -4   4    57101.23    57874.67   1081.39 o 
   7  -4   4     7326.63     6680.40    543.83 o 
   8  -4   4      419.29     1297.62    239.45 o 
   9  -4   4     5828.20     6661.92    993.08 o 
  10  -4   4    31918.54    32565.51   1542.89 o 
  11  -4   4      842.75     1388.38    250.69 o 
  12  -4   4     7488.38     7209.74    892.45 o 
  13  -4   4    68559.73    71102.07   2279.56 o 
  14  -4   4    44806.89    43630.36   1934.24 o 
  15  -4   4    12543.42    11593.54   2146.98 o 
  16  -4   4    22308.18    22775.10   1504.87 o 
  17  -4   4    25607.05    25583.76   1483.88 o 
  18  -4   4     7406.78     6410.56   2217.60 o 
 -18  -3   4    29164.27    30528.97   1456.21 o 
 -17  -3   4    36436.29    36649.21   1906.19 o 
 -16  -3   4    41370.92    39521.02   2037.74 o 
 -15  -3   4    71714.86    73230.26   2628.27 o 
 -14  -3   4    25113.61    26369.14   1725.14 o 
 -13  -3   4   204558.30   205398.06   5156.11 o 
 -12  -3   4      289.29      690.29    286.78 o 
 -11  -3   4    62715.43    62640.78   1387.54 o 
 -10  -3   4    17056.40    17972.28    925.80 o 
  -9  -3   4   221388.80   226203.53   5814.41 o 
  -8  -3   4     1771.98     3161.08    489.20 o 
  -7  -3   4    72757.75    71051.77   1353.12 o 
  -6  -3   4      425.28      701.68    197.33 o 
  -5  -3   4     2735.99     2880.79    306.75 o 
  -4  -3   4    16141.37    15395.77    535.83 o 
  -3  -3   4   141127.62   145390.42   2438.94 o 
  -2  -3   4    73652.64    76584.32   1145.06 o 
  -1  -3   4    11754.91    11443.80    490.34 o 
   0  -3   4   274165.16   272154.28   4217.56 o 
   1  -3   4   115899.95   121789.29   1425.58 o 
   2  -3   4    52880.02    56569.33   1375.45 o 
   3  -3   4    36493.62    35641.43   1228.14 o 
   4  -3   4   245994.92   249859.47   4260.87 o 
   5  -3   4       10.29     1042.24    189.29 o 
   6  -3   4   270952.53   272505.69   3454.81 o 
   7  -3   4    62359.97    66841.34   1833.86 o 
   8  -3   4   422291.16   419667.91   6348.25 o 
   9  -3   4     1551.99     1953.71    304.51 o 
  10  -3   4   117422.84   116152.04   3911.04 o 
  11  -3   4     2011.27     2149.57    333.37 o 
  12  -3   4    29074.14    28883.60   1481.67 o 
  13  -3   4     2649.97     3418.26    668.56 o 
  14  -3   4     1319.88     1804.15    473.61 o 
  15  -3   4      457.04      668.16    293.65 o 
  16  -3   4       70.10      265.00    175.97 o 
  17  -3   4       65.59      589.42    447.33 o 
  18  -3   4     2351.81     1629.82    738.35 o 
 -18  -2   4    10180.28    12652.52   1045.72 o 
 -17  -2   4    16802.52    16133.10   1090.27 o 
 -16  -2   4     1376.76     1413.19    611.87 o 
 -15  -2   4     2849.85     3011.06    742.49 o 
 -14  -2   4    14736.91    17674.17   2696.14 o 
 -13  -2   4    15970.70    15689.22   1220.25 o 
 -12  -2   4     7022.33     8799.91   1164.58 o 
 -11  -2   4    20277.64    19258.24    792.72 o 
 -10  -2   4    19394.55    19218.04   1283.12 o 
  -9  -2   4    36834.83    40526.77   1053.30 o 
  -8  -2   4    11624.65    11461.85    592.91 o 
  -7  -2   4    99901.63    96493.50   1772.27 o 
  -6  -2   4     9666.35    10176.79    544.24 o 
  -5  -2   4    76303.16    74684.00   1326.58 o 
  -4  -2   4    77724.61    79785.01   1044.66 o 
  -3  -2   4   105931.80   102370.67   1750.92 o 
  -2  -2   4     1087.27     1895.71    162.95 o 
  -1  -2   4    33168.99    34497.55    661.13 o 
   0  -2   4   147336.58   148510.92   2109.80 o 
   1  -2   4     3385.92     3986.13    218.49 o 
   2  -2   4    82066.95    84130.18   1403.37 o 
   3  -2   4    50049.88    52214.46    914.18 o 
   4  -2   4     7986.67     7710.02    574.36 o 
   5  -2   4    35421.09    35492.62   1262.20 o 
   6  -2   4     1924.29     3198.48    430.55 o 
   7  -2   4    18554.10    19569.16    631.50 o 
   8  -2   4    10311.72     9974.35    473.11 o 
   9  -2   4     4199.36     5005.61    650.00 o 
  10  -2   4    60549.75    58860.04   1343.78 o 
  11  -2   4     3294.10     2608.83    664.68 o 
  12  -2   4    91158.63    84983.14   1827.97 o 
  13  -2   4    47523.45    47062.90   2094.51 o 
  14  -2   4    37126.66    36253.62   1715.92 o 
  15  -2   4    30709.20    31329.89   1748.38 o 
  16  -2   4    50698.62    50436.97   2570.64 o 
  17  -2   4    33875.10    36578.33   1893.83 o 
  18  -2   4    16823.76    18088.64   1376.75 o 
 -18  -1   4    25366.21    28530.75   1397.60 o 
 -17  -1   4     4601.27     4262.14    987.76 o 
 -16  -1   4    20289.75    18520.17   3362.74 o 
 -15  -1   4    14009.21    13002.95   1979.69 o 
 -14  -1   4     4025.22     4855.27   1543.68 o 
 -13  -1   4    14188.75    15241.58   2516.68 o 
 -12  -1   4    34401.68    32702.34   1557.23 o 
 -11  -1   4    42156.52    42130.18   2156.63 o 
 -10  -1   4    35672.98    35164.81   1000.69 o 
  -9  -1   4     9408.83     9652.55    488.78 o 
  -8  -1   4    85931.09    85169.59   1363.26 o 
  -7  -1   4     9491.60     9628.38    798.01 o
[truncated: 1,307,902 more chars]
